# Supplementary material for: Glycine-Induced Phosphorylation Plays a Pivotal Role in Energy Metabolism in Roots and Amino Acid Metabolism in Leaves of Tea Plant
Source: Foods. 2023 Jan 10;12(2):334. doi: 10.3390/foods12020334 (PMC9858451; doi:10.3390/foods12020334)
Supplement: Supplementary file 1 [file foods-12-00334-s001.zip › Supplementary Table S1.xlsx]

## Sheet: Nutrient Solution
	mmol/L
(NH4)2SO4	1
KH2PO4	0.1
K2SO4	0.45
MgSO4	0.4
CaCl2	0.3
	μmol/L
FeEDTA	6.3
	μmol/L
H3BO3	10
MnSO4	1.5
ZnSO4	1
CuSO4	0.2
(NH4)6Mo7O24	0.5

## Sheet: Mobile Phase Gradient
		Time/min	0	39	40	45	46	60
		Mobile phase A/%	95	52	0	0	95	95
		Mobile phase B/%	5	48	100	100	5	5
