# Supplementary material for: Glycine-Induced Phosphorylation Plays a Pivotal Role in Energy Metabolism in Roots and Amino Acid Metabolism in Leaves of Tea Plant
Source: Foods. 2023 Jan 10;12(2):334. doi: 10.3390/foods12020334 (PMC9858451; doi:10.3390/foods12020334)
Supplement: Supplementary file 1 [file foods-12-00334-s001.zip › Supplementary Table S2.xlsx]

## Sheet: Sheet1
Index	Q1 (Da)	Q3 (Da)	Molecular Weight (Da)	Formula	Ionization model	Compounds	Class I	Class II	CAS	Level	GL1	GL2	GL3	CL1	CL2	CL3	GR1	GR2	GR3	CR1	CR2	CR3	mix01	mix02	mix03	cpd_ID	kegg_map
pme3200	74	57	73.064	C2H7N3	[M+H]+	1-methylguanidine	Nucleotides and derivatives	Nucleotides and derivatives	471-29-4	3	27586	21447	23366	24817	16207	21412	84805	83881	72979	102850	102930	100990	51076	46087	46869	C02294	--
pme1974	87.01	43	88.016	C3H4O3	[M-H]-	Pyruvic acid	Organic acids	Organic acids	127-17-3	3	47408	41684	38881	41159	48726	33514	28275	18561	15579	30320	30221	30480	38996	37831	40887	C00022	ko00010,ko00020,ko00030,ko00040,ko00053,ko00250,ko00260,ko00261,ko00270,ko00290,ko00330,ko00350,ko00360,ko00430,ko00440,ko00620,ko00630,ko00650,ko00660,ko00710,ko00730,ko00760,ko00770,ko00900,ko01100,ko01110,ko01200,ko01210,ko01230,ko01240
mws4052	102.05	56.05	101.048	C4H7NO2	[M+H]+	1-Aminocyclopropane-1-carboxylic acid	Organic acids	Organic acids	22059-21-8	3	219700	210640	208760	172310	134190	126130	50714	47051	47820	13636	12951	8025.6	73132	59976	54847	C01234	ko00270,ko01100,ko01110
pme3033	104.07	86	103.063	C4H9NO2	[M+H]+	N,N-Dimethylglycine	Amino acids and derivatives	Amino acids and derivatives	1118-68-9	3	1815700	1691500	1725700	649770	695470	704880	3253200	3428900	3249300	744300	745220	758220	1671300	1668200	1647500	C01026	ko00260,ko01100
pme3017	104.07	58	103.063	C4H9NO2	[M+H]+	2-Aminoisobutyric acid	Amino acids and derivatives	Amino acids and derivatives	62-57-7	3	3783200	3828200	3542100	3027900	2892800	2972400	2825300	2981600	2839900	2732900	2784800	2897000	2875700	2924100	3069800	C03665	--
pme3011	104.07	68.8	103.063	C4H9NO2	[M+H]+	γ-Aminobutyric acid	Organic acids	Organic acids	-	3	2143200	1986800	2056600	607130	596450	624460	4167800	4451500	4064100	700660	685830	721890	1966200	2008700	1910300	C00334	ko00250,ko00330,ko00410,ko00650,ko00760,ko01100
Lmbn000193	103	59.01	104.011	C3H4O4	[M-H]-	Tartronate semialdehyde*	Organic acids	Organic acids	2480-77-5	3	97672	84705	100560	115940	97762	120250	74383	79171	87307	92988	65660	91053	124800	123130	109580	C01146	ko00053,ko00630,ko01100
ML10172161	103	59.01	104.011	C3H4O4	[M-H]-	Hydroxypyruvic acid*	Organic acids	Organic acids	1113-60-6	3	104640	78186	90040	98612	108730	73179	71058	41978	41021	96228	116920	84731	105110	97486	81613	C00168	ko00260,ko00630,ko01100,ko01110,ko01200
mws0576	103.04	59.1	104.047	C4H8O3	[M-H]-	3-Hydroxybutyric acid	Organic acids	Organic acids	300-85-6	3	498330	447150	426690	483990	463930	622180	199820	196140	237500	300360	298250	311360	298640	298260	310130	C01089	ko00072,ko00650,ko01100
pme1975	103	59	104.06	C3H4O4	[M-H]-	Malonic acid*	Organic acids	Organic acids	141-82-2	3	618710	463200	470750	518820	517040	641940	163420	238320	215960	358560	338400	357310	316440	340350	351940	C00383	ko00061,ko00240,ko00410,ko01100,ko01212
pme0010	106	60	105.043	C3H7NO3	[M+H]+	L-Serine	Amino acids and derivatives	Amino acids and derivatives	56-45-1	3	1188500	913690	996510	630680	462910	481380	373980	358800	342120	140280	133550	131810	389860	358830	324420	C00065	ko00260,ko00261,ko00270,ko00460,ko00564,ko00600,ko00630,ko00920,ko00970,ko01100,ko01110,ko01200,ko01230,ko01240,ko02010
mws0255	112.05	95	111.043	C4H5N3O	[M+H]+	Cytosine	Nucleotides and derivatives	Nucleotides and derivatives	71-30-7	3	95985	106340	106550	178150	190820	186900	114810	116320	123750	75750	83214	74211	109390	103600	106460	C00380	ko00240,ko01100
pme2122	112.09	95	111.08	C5H9N3	[M+H]+	Histamine	Amino acids and derivatives	Amino acids and derivatives	51-45-6	3	57621	61562	72092	55693	55866	64543	109900	98044	95588	56354	49055	62505	83279	81313	84813	C00388	ko00340,ko01100,ko01110
pme0257	111.02	80	112.027	C4H4N2O2	[M-H]-	Uracil	Nucleotides and derivatives	Nucleotides and derivatives	66-22-8	3	130620	148310	105210	168700	176760	159520	86161	89158	65575	66074	60124	78362	112630	78190	114730	C00106	ko00240,ko00410,ko00770,ko01100
pme0006	116.07	70.1	115.063	C5H9NO2	[M+H]+	L-Proline	Amino acids and derivatives	Amino acids and derivatives	147-85-3	3	8364800	8143600	8587200	9187300	9145500	9190500	6055800	6306400	5316800	1670800	1336300	1354400	5991500	5502700	5311500	C00148	ko00330,ko00332,ko00970,ko01100,ko01110,ko01230,ko02010
mws0376	115	71	116.011	C4H4O4	[M-H]-	Fumaric acid	Organic acids	Organic acids	110-17-8	1	172310	133600	76847	123220	95077	93842	27323	36424	47789	54157	48470	64414	86323	76832	79790	C00122	ko00020,ko00190,ko00220,ko00250,ko00350,ko00360,ko00620,ko00650,ko00760,ko01100,ko01110,ko01200
mws0256	118.09	72.1	117.079	C5H11NO2	[M+H]+	L-Valine	Amino acids and derivatives	Amino acids and derivatives	72-18-4	2	8910300	8978200	9029800	7588200	7462100	7487300	8833300	8445400	8833800	4023400	3546500	3805300	6765200	6719300	6419000	C00183	ko00280,ko00290,ko00311,ko00460,ko00770,ko00966,ko00970,ko01100,ko01110,ko01210,ko01230,ko01240,ko02010
pme0120	118.09	101	117.079	C5H11NO2	[M+H]+	5-Aminovaleric acid	Amino acids and derivatives	Amino acids and derivatives	660-88-8	3	53072	33407	48278	20971	11463	16524	132200	143620	129590	39748	21616	28598	57122	62410	75628	C00431	ko00310,ko00330,ko01100
mws0470	117.02	73	118.027	C4H6O4	[M-H]-	Methylmalonic acid*	Organic acids	Organic acids	516-05-2	3	17220000	16777000	17139000	20758000	20659000	19361000	4071300	3729300	3312300	3060600	3007300	3240300	6759400	7106800	5649700	C02170	ko00240,ko00280,ko00640,ko01100
mws0192	117.02	73	118.027	C4H6O4	[M-H]-	Succinic acid*	Organic acids	Organic acids	110-15-6	3	16891000	17010000	17020000	21731000	20536000	20188000	4061700	3830600	3140800	3002300	3062000	3428100	7132600	7062600	5785100	C00042	ko00020,ko00190,ko00250,ko00310,ko00350,ko00360,ko00620,ko00630,ko00640,ko00650,ko00760,ko00920,ko01100,ko01110,ko01200
mws0147	117.06	59	118.063	C5H10O3	[M-H]-	β-Hydroxyisovaleric acid	Organic acids	Organic acids	625-08-1	3	49525	64756	61506	80148	73320	81639	97571	98717	73317	67086	81520	82119	76810	47557	86465	C20827	ko00280,ko01100
pme3096	118	74	119.022	C3H5NO4	[M-H]-	Aminomalonic acid	Organic acids	Organic acids	1068-84-4	3	620600	565130	564350	666300	622510	683260	147460	120750	111440	108900	115850	100940	189060	222430	200270	C00872	--
mws0230	120.07	74	119.058	C4H9NO3	[M+H]+	L-Threonine	Amino acids and derivatives	Amino acids and derivatives	72-19-5	3	1719400	1413900	1504000	2143100	1693200	1914500	566560	529960	498220	131830	98880	114250	686480	659670	560380	C00188	ko00260,ko00261,ko00290,ko00860,ko00970,ko01100,ko01110,ko01230,ko02010
mws0671	120.07	74.1	119.058	C4H9NO3	[M+H]+	L-Homoserine	Organic acids	Organic acids	672-15-1	3	1982800	1485700	1670400	1923000	1667000	1598600	615110	553980	516990	154540	108520	131020	739550	709620	588240	C00263	ko00260,ko00270,ko00300,ko00920,ko01100,ko01110,ko01230
pmb0069	122	105	121.053	C7H7NO	[M+H]+	Benzamide	Phenolic acids	Phenolic acids	55-21-0	3	419020	411860	407290	420160	413810	399990	480720	494990	524590	1163700	1112500	1142200	621200	624750	621480	C09815	--
mws0628	121.03	92	122.037	C7H6O2	[M-H]-	4-Hydroxybenzaldehyde	Phenolic acids	Phenolic acids	123-08-0	3	108800	101650	104780	90525	97258	92470	106320	97902	91875	48863	50271	61701	83532	74327	82499	C00633	ko01100
mws0133	123.06	80.05	122.048	C6H6N2O	[M+H]+	Nicotinamide	Others	Vitamin	98-92-0	1	3062700	3366300	3070200	1601200	1723900	1556400	2638100	2567800	2690900	1370500	1435900	1343600	2128200	2232700	2236400	C00153	ko00760,ko01100,ko01240
pme1216	122.03	78	123.032	C6H5NO2	[M-H]-	2-Picolinic acid	Organic acids	Organic acids	98-98-6	3	20477	12989	21271	18547	14497	18770	45807	48989	41967	34130	32102	45348	36181	36967	37561	C10164	ko00380,ko01100
HJN025	123.04	122.04	124.052	C7H8O2	[M-H]-	4-Hydroxybenzyl Alcohol	Phenolic acids	Phenolic acids	623-05-2	3	6688	8095.3	7310.8	5782.8	6694.8	7300	62625	55455	55399	32908	28537	36767	32966	27150	33184	C17467	--
mws0236	124.01	80	125.015	C2H7NO3S	[M-H]-	2-Aminoethanesulfonic acid	Organic acids	Organic acids	107-35-7	3	6655.4	5115.6	3840	1970.7	3789.8	2678.7	168790	156960	140560	38574	38317	31636	47257	68785	73469	C00245	ko00430,ko00920,ko01100,ko02010
pmp001086	127.04	97	126.032	C6H6O3	[M+H]+	5-Hydroxymethylfurfural	Phenolic acids	Phenolic acids	67-47-0	3	464370	472800	451350	717800	711990	623370	14701	11703	12513	15234	7023.3	8161.7	89958	87364	53812	C11101	--
MWSmce706	129.07	56.05	128.059	C5H8N2O2	[M+H]+	Cyclo(Ala-Gly)	Amino acids and derivatives	Amino acids and derivatives	4526-77-6	2	742840	714270	753900	215780	207560	212600	2015000	1884600	1885900	1658300	1548100	1549700	1612200	1420000	1540500	--	--
Rfmb319	130.09	84.08	129.079	C6H11NO2	[M+H]+	L-Pipecolic Acid	Organic acids	Organic acids	4043-87-2	2	1546700	1360500	1512400	1043000	916800	979310	992860	1006500	861750	221070	270010	257270	742830	814600	766610	C00408	ko00310,ko00960,ko01100,ko01110
ML10181668	130.09	84.08	129.079	C6H11NO2	[M+H]+	Cycloleucine	Amino acids and derivatives	Amino acids and derivatives	52-52-8	2	8100400	7448500	7755400	4078800	3645200	3717300	7781500	6903400	7009000	9	9	9	5605700	5376600	5137600	C03969	--
Zmgn000217	129.02	85.03	130.027	C5H6O4	[M-H]-	Methylenesuccinic acid	Organic acids	Organic acids	97-65-4	3	15582	10628	14275	33990	14592	18744	16258	32024	29936	29443	43556	40849	29968	37409	39029	C00490	ko00660,ko01100
mws0216	132.07	86	131.058	C5H9NO3	[M+H]+	Trans-4-Hydroxy-L-proline	Amino acids and derivatives	Amino acids and derivatives	51-35-4	2	536900	453560	494720	299810	219140	234960	68723	63468	66131	9302.3	9232.5	12937	88468	84507	80392	C01157	ko00330,ko01100,ko02010
Zmpn000638	130.05	88.04	131.069	C4H9N3O2	[M-H]-	3-Guanidinopropionic acid	Organic acids	Organic acids	353-09-3	3	326230	295230	311430	424360	473350	479140	225100	241050	243150	227470	225560	191890	294250	269270	287800	C03065	--
mws0227	132.1	86.2	131.095	C6H13NO2	[M+H]+	L-Leucine	Amino acids and derivatives	Amino acids and derivatives	61-90-5	1	13713000	13351000	13968000	16530000	15598000	17015000	39109000	33104000	35146000	11923000	10684000	11189000	18800000	16987000	16355000	C00123	ko00280,ko00290,ko00966,ko00970,ko01100,ko01110,ko01210,ko01230,ko02010
mws1587	132.1	86	131.095	C6H13NO2	[M+H]+	L-Norleucine*	Amino acids and derivatives	Amino acids and derivatives	327-57-1	1	14272000	13249000	13815000	17497000	16601000	17189000	40103000	32552000	36121000	12212000	10818000	11360000	18543000	17033000	16928000	C01933	--
mws0258	132.1	86	131.095	C6H13NO2	[M+H]+	L-Isoleucine*	Amino acids and derivatives	Amino acids and derivatives	73-32-5	1	13915000	13173000	14126000	17644000	16538000	17455000	39680000	32029000	36391000	12222000	10925000	11082000	18807000	17336000	17137000	C00407	ko00280,ko00290,ko00460,ko00960,ko00966,ko00970,ko01100,ko01110,ko01210,ko01230,ko02010
pme0274	132.1	69	131.095	C6H13NO2	[M+H]+	6-Aminocaproic acid	Organic acids	Organic acids	60-32-2	3	294630	243410	244930	524850	447890	371460	222120	271420	227790	148550	119650	133590	185480	209390	194520	C02378	ko01100
pme0243	131.03	87.05	132.042	C5H8O4	[M-H]-	Glutaric acid*	Organic acids	Organic acids	110-94-1	3	621430	624700	656850	790980	793040	783110	583290	595890	614690	375550	373850	384080	545350	526260	507190	C00489	ko00071,ko00310,ko01100
mws0473	131.03	87.05	132.042	C5H8O4	[M-H]-	2-Methylsuccinic acid*	Organic acids	Organic acids	498-21-5	3	258650	266690	231010	565230	583250	555490	186310	212220	200540	129420	123710	129620	286850	274840	275790	--	--
Lmmn000806	131.03	87.05	132.042	C5H8O4	[M-H]-	Dimethylmalonic acid*	Organic acids	Organic acids	595-46-0	3	29069	31108	29553	69071	65754	60151	22143	20409	26540	12875	7595.9	14344	31872	23327	32993	--	--
Lmgn000160	131.05	70.03	132.053	C4H8N2O3	[M-H]-	3-Ureidopropionic Acid	Organic acids	Organic acids	462-88-4	3	11955	13067	7580.5	9	9	9	349230	351470	322070	45221	36614	32650	70354	76931	84501	C02642	ko00240,ko00410,ko00770,ko01100
mws0001	133.06	74	132.054	C4H8N2O3	[M+H]+	L-Asparagine	Amino acids and derivatives	Amino acids and derivatives	70-47-3	3	271870	245900	286330	57910	38372	35993	1629800	1422100	1408500	153700	103070	137410	918230	801910	736100	C00152	ko00250,ko00460,ko00970,ko01100,ko01110,ko01230
mws0341	131.07	85	132.079	C6H12O3	[M-H]-	2-Hydroxyisocaproic acid	Organic acids	Organic acids	20312-37-2	3	50332	67958	77176	71219	74095	70006	40292	40004	39457	29547	18270	21940	27725	22470	36185	C03264	--
Lmrn002746	131.07	85.07	132.079	C6H12O3	[M-H]-	2-Hydroxy-4-methylpentanoic acid	Organic acids	Organic acids	498-36-2	3	43386	50186	44011	55586	47341	38942	50052	43312	45097	70199	58811	59525	45564	50142	36410	--	--
pme2527	133	116	132.09	C5H12N2O2	[M+H]+	L-Ornithine	Amino acids and derivatives	Amino acids and derivatives	70-26-8	3	30507	30084	27672	10120	6608.9	6922.2	420030	433060	466380	161860	177640	169920	187670	171430	195420	C00077	ko00220,ko00330,ko00472,ko00480,ko01100,ko01110,ko01210,ko01230,ko02010
mws0219	132.03	88	133.038	C4H7NO4	[M-H]-	L-Aspartic Acid	Amino acids and derivatives	Amino acids and derivatives	56-84-8	1	3015200	3225100	2866800	1490000	1488800	1372000	11901000	11305000	11387000	3850400	4128100	4259600	4279700	4137500	4612600	C00049	ko00220,ko00250,ko00260,ko00261,ko00270,ko00300,ko00340,ko00410,ko00460,ko00710,ko00760,ko00770,ko00970,ko01100,ko01110,ko01200,ko01210,ko01230,ko01240,ko02010
MWS1882	132.03	88.04	133.038	C4H7NO4	[M-H]-	Iminodiacetic acid	Organic acids	Organic acids	142-73-4	1	356850	415420	352560	182440	190770	189850	1404000	1497100	1507100	466030	526760	521030	564070	501230	537960	C19911	--
Lmbn000198	133.01	71.01	134.022	C4H6O5	[M-H]-	3-Dehydro-L-Threonic Acid	Others	Saccharides and Alcohols	-	1	23525000	22975000	22003000	23975000	23094000	24938000	20695000	19220000	21301000	30377000	30166000	30351000	26420000	26145000	26006000	C03064	ko00053,ko01100
MWS1709	133.01	71.01	134.022	C4H6O5	[M-H]-	D-Malic acid	Organic acids	Organic acids	636-61-3	1	22869000	22506000	22789000	24650000	22693000	24200000	20428000	19971000	22009000	29943000	28639000	29931000	25883000	26919000	26463000	C00497	ko00650,ko01100
Zmgn000503	133.05	71.01	134.058	C5H10O4	[M-H]-	2,3-Dihydroxy-3-Methylbutanoic Acid	Organic acids	Organic acids	1756-18-9	2	17261000	15381000	14562000	16569000	16123000	16795000	4898400	4757200	4640900	8708100	8424300	9325900	10199000	10490000	10812000	C04039	--
pmb0374	136.06	118.9	135.054	C5H5N5	[M+H]+	2-Aminopurine	Nucleotides and derivatives	Nucleotides and derivatives	452-06-2	2	4247	4264.2	4948.2	2899.6	5420	4301.6	39874	36739	36823	11843	18878	13278	15404	18887	18759	--	--
pme0040	136.06	119	135.054	C5H5N5	[M+H]+	Adenine	Nucleotides and derivatives	Nucleotides and derivatives	73-24-5	2	1235300	1191700	1266700	910510	970320	1011400	1311400	1179600	1349500	633230	620830	605930	1008200	958330	975140	C00147	ko00230,ko00908,ko01100
mws0889	135.03	75.01	136.037	C4H8O5	[M-H]-	D-Threonic Acid	Others	Saccharides and Alcohols	-	3	1305700	1643300	1651900	1862900	1894400	1803000	19665	19429	17814	38474	21376	24676	761980	822350	666020	C21649	--
mws1336	138.06	120	137.048	C7H7NO2	[M+H]+	4-Aminobenzoic acid	Phenolic acids	Phenolic acids	150-13-0	3	20095	20713	14558	17625	19308	19871	33411	33283	43514	13965	18089	13001	26460	16839	21809	C00568	ko00790,ko01100,ko01240
pme1002	138.09	103	137.084	C8H11NO	[M+H]+	L-Tyramine	Amino acids and derivatives	Amino acids and derivatives	51-67-2	3	53310	50472	69128	114530	108200	111010	7135.5	7477.2	7488.5	15817	13397	8672.6	27816	26480	27779	C00483	ko00350,ko00950,ko01100,ko01110,ko01240
Lmbn002862	137.02	93.03	138.032	C7H6O3	[M-H]-	3-Hydroxybenzoic Acid	Organic acids	Organic acids	-	3	43539000	40965000	41789000	31720000	32564000	31659000	17817000	17234000	16626000	29136000	30958000	31950000	30737000	29981000	30255000	C00587	ko00400
Lmbn001981	137.02	93.03	138.032	C7H6O3	[M-H]-	2,5-Dihydroxybenzaldehyde*	Phenolic acids	Phenolic acids	1194-98-5	3	53552	52525	62492	76871	41128	61140	55312	74846	88983	49714	56732	40483	60272	49422	49968	C05585	ko00350,ko01100
mws0749	137.02	93	138.032	C7H6O3	[M-H]-	4-Hydroxybenzoic acid*	Phenolic acids	Phenolic acids	99-96-7	3	88810	80703	83759	85556	79019	91397	134120	100180	105580	106440	101800	82938	85255	108030	72627	C00156	ko00130,ko00790,ko01100,ko01110,ko01240
pme2828	140	99	139.027	C6H5NO3	[M+H]+	4-Nitrophenol	Phenolic acids	Phenolic acids	100-02-7	3	1077100	1280400	1159600	1027600	1263500	1166600	9	9	9	9	9	9	132560	114750	56982	C00870	--
pme3207	141.02	59	142.027	C6H6O4	[M-H]-	Muconic acid	Organic acids	Organic acids	1119-72-8	3	3560500	3527400	3679300	10318000	10452000	10525000	1266300	1151600	1104800	167840	161930	144880	1721900	1642800	1670600	C02480	ko01100
Lmgn003767	141.09	59.01	142.099	C8H14O2	[M-H]-	2-n-Propyl-3-pentenoic acid	Organic acids	Organic acids	72010-19-6	3	204800	273160	258680	213160	273030	260400	58992	64110	68761	9	9	9	326340	336820	359170	C16654	--
Rfmb320	144.1	84.08	143.095	C7H13NO2	[M+H]+	1-Methylpiperidine-2-carboxylic acid	Amino acids and derivatives	Amino acids and derivatives	7730-87-2	3	186470	154900	208530	433100	377380	352870	2350500	2057300	2446200	299450	278770	299940	862390	859800	574410	--	--
Hmsp000364	144.1	98.09	143.095	C7H13NO2	[M+H]+	L-Cyclopentylglycine	Amino acids and derivatives	Amino acids and derivatives	2521-84-8	2	699750	731440	768830	2567500	2509300	2700800	473060	446440	360100	383120	402970	359350	474810	413990	473600	--	--
Rfmb318	144.1	84.08	144.092	C7H14NO2+	[M]+	D-Proline betaine	Amino acids and derivatives	Amino acids and derivatives	1195-94-4	3	73355	89770	85736	210140	166360	191580	1105100	998350	1138700	116960	132720	130490	480040	427300	283160	C21514	--
pme0295	146.08	86	145.074	C6H11NO3	[M+H]+	4-Acetamidobutyric acid	Organic acids	Organic acids	3025-96-5	3	168570	178500	151650	288510	248150	246130	82671	130250	78958	177750	165710	147250	109110	108160	127590	C02946	ko00330,ko01100
mws0567	146.09	87	145.085	C5H11N3O2	[M+H]+	4-Guanidinobutyric acid	Organic acids	Organic acids	463-00-3	3	1062400	877090	806630	673660	587980	595890	3277500	2897800	2952200	3162700	2998900	2694200	1647400	1830000	1420300	C01035	ko00330,ko01100
pme2380	145.01	101	146.022	C5H6O5	[M-H]-	α-Ketoglutaric acid	Organic acids	Organic acids	328-50-7	3	518760	392400	393620	755610	778150	790080	322330	335090	357530	322260	339470	387020	472730	517780	543360	C00026	ko00020,ko00040,ko00053,ko00220,ko00250,ko00300,ko00310,ko00340,ko00430,ko00630,ko00650,ko00660,ko01100,ko01110,ko01200,ko01210,ko01230,ko01240
Wmzn000227	145.06	109.04	146.058	C6H10O4	[M-H]-	2,2-Dimethylsuccinic acid	Organic acids	Organic acids	597-43-3	1	125820	152530	136850	3841.1	5678.6	5791.3	1564900	1473300	1568000	60414	51282	56105	345280	386450	427880	--	--
mws0208	145.05	101	146.058	C6H10O4	[M-H]-	Adipic Acid*	Organic acids	Organic acids	124-04-9	3	47404	41774	45356	65136	58408	62363	136770	135310	132820	94268	116290	117460	81442	76176	76208	C06104	ko01100
mws0924	145.05	101	146.058	C6H10O4	[M-H]-	2-Methylglutaric acid*	Organic acids	Organic acids	617-62-9	3	26852	31034	26633	63587	57465	58528	152090	110290	127380	114780	110080	113890	93344	59331	81430	--	--
pme0193	147.08	84	146.069	C5H10N2O3	[M+H]+	L-Glutamine	Amino acids and derivatives	Amino acids and derivatives	56-85-9	1	27168	25682	24801	4651.8	5227.5	1198.7	38294	32957	41067	7854.5	7665.2	8581.7	21207	16176	15288	C00064	ko00220,ko00230,ko00240,ko00250,ko00630,ko00750,ko00910,ko00970,ko01100,ko01230,ko01240,ko02010
pme3146	145.06	102	146.069	C5H10N2O3	[M-H]-	β-Ureidoisobutyric acid	Organic acids	Organic acids	2905-86-4	3	3447.1	3858	4860.6	9	9	9	90622	69619	151750	8020	2691.9	11425	16635	29815	31346	C05100	--
pme0026	147.11	84	146.106	C6H14N2O2	[M+H]+	L-Lysine	Amino acids and derivatives	Amino acids and derivatives	56-87-1	3	25270	28371	25586	2761.7	1993.7	2475.8	44014	42473	48220	10088	7192.1	6877	16850	24169	20287	C00047	ko00300,ko00310,ko00780,ko00960,ko00970,ko01100,ko01110,ko01210,ko01230,ko02010
Zmzn000113	146.05	102.06	147.053	C5H9NO4	[M-H]-	L-threo-3-Methylaspartate	Amino acids and derivatives	Amino acids and derivatives	6061-13-8	1	3567800	3869800	3277400	1420600	1416600	1389700	3079100	2918700	3283700	1229200	1112500	1223700	2063800	1865500	1984600	C03618	ko00630,ko00660,ko01100,ko01200
mws1050	148.06	88	147.053	C5H9NO4	[M+H]+	O-Acetylserine	Amino acids and derivatives	Amino acids and derivatives	5147-00-2	3	218890	250360	216430	126230	118790	124760	148180	109360	130430	58666	49587	57966	170930	133280	119910	C00979	ko00270,ko00908,ko00920,ko01100,ko01110,ko01200,ko01230,ko04122
pme0014	148.06	84	147.053	C5H9NO4	[M+H]+	L-Glutamic acid	Amino acids and derivatives	Amino acids and derivatives	56-86-0	3	73464000	68049000	67988000	80238000	78354000	74908000	14723000	13036000	12973000	3767700	2955900	3635600	23314000	21468000	18851000	C00025	ko00220,ko00250,ko00330,ko00332,ko00340,ko00430,ko00480,ko00524,ko00630,ko00650,ko00660,ko00860,ko00910,ko00970,ko01100,ko01110,ko01200,ko01210,ko01230,ko01240,ko02010
pmp001285	149.02	65.04	148.016	C8H4O3	[M+H]+	Phthalic anhydride	Phenolic acids	Phenolic acids	85-44-9	1	4455200	4854400	4986100	3884500	4048900	4225800	1248700	1187300	1266100	1149000	1117200	1188600	2458300	2302000	2266500	--	--
Zmyn000247	147.03	57.03	148.037	C5H8O5	[M-H]-	2-Hydroxyglutaric Acid	Organic acids	Organic acids	13095-48-2	3	183640	165740	192060	293910	167360	133630	122210	141730	92032	159440	147610	157270	132400	235850	202630	C03196	ko00310,ko01100
ML10171848	147.03	85.03	148.037	C5H8O5	[M-H]-	D-Arabinono-1,4-lactone	Others	Saccharides and Alcohols	-	3	38898	24967	34813	47856	41075	44101	17806	23433	22140	21739	27713	21100	30413	35805	35407	C00652	ko00053
pmb2826	147.03	87.1	148.037	C5H8O5	[M-H]-	L-Citramalic acid	Organic acids	Organic acids	-	3	373020	383420	362430	267520	325960	187930	154450	142750	102010	214410	262680	197380	302670	308510	268750	C02614	ko00660,ko01100
mws0262	149.01	87	150.016	C4H6O6	[M-H]-	L-Tartaric acid	Organic acids	Organic acids	87-69-4	3	76185	70929	91640	77450	74287	69680	28643	26682	28760	16979	10741	18395	45113	42446	52752	C00898	ko00630,ko01100
mws0489	149.02	77	150.032	C8H6O3	[M-H]-	Benzoylformic acid	Organic acids	Organic acids	611-73-4	3	9	9	9	9	9	9	81684	87075	97062	51098	79228	66002	24529	37035	22215	C02137	ko00360,ko01100
mws1499	149.05	59.01	150.053	C5H10O5	[M-H]-	D-Arabinose	Others	Saccharides and Alcohols	10323-20-3	3	177630	203930	208590	218750	196890	181910	56244	32707	56635	120700	102390	90558	133430	110860	119850	C00216	ko00040,ko00053
Zmgn000173	149.05	75.01	150.053	C5H10O5	[M-H]-	D-Ribose	Others	Saccharides and Alcohols	50-69-1	3	98281	113090	136770	100570	100850	105080	65757	49700	60167	47592	50961	52111	65315	77933	79095	C00121	ko00030,ko01100,ko02010
pme1109	152.06	135	151.049	C5H5N5O	[M+H]+	Guanine	Nucleotides and derivatives	Nucleotides and derivatives	73-40-5	2	52789	65654	84649	58294	60875	78282	182060	160500	172570	113830	71775	93502	88467	89700	86079	C00242	ko00230,ko01100
pme0256	151.03	151	152.033	C5H4N4O2	[M-H]-	Xanthine	Nucleotides and derivatives	Nucleotides and derivatives	69-89-6	3	79812	93453	100310	114600	87833	112390	40507	46118	43753	9	9	9	44765	37479	52609	C00385	ko00230,ko00232,ko01100,ko01110
mws0458	151.04	136	152.047	C8H8O3	[M-H]-	Vanillin	Phenolic acids	Phenolic acids	121-33-5	3	113130	112790	102240	95601	87333	83392	8124400	8041700	8069400	5770200	5437400	5659200	2109500	1994900	2008900	C00755	ko00998,ko01100,ko01110
mws0596	154.05	136.04	153.043	C7H7NO3	[M+H]+	3-Hydroxyanthranilic acid	Organic acids	Organic acids	548-93-6	3	39276	43103	35439	45123	54086	47059	9	9	9	9	9	9	19587	19091	26252	C00632	ko00380,ko01100,ko01240
mws0639	153.02	109.03	154.027	C7H6O4	[M-H]-	2,3-Dihydroxybenzoic Acid*	Phenolic acids	Phenolic acids	303-38-8	2	201710	197700	237860	300950	283040	268870	1103700	1039200	1083400	934530	1003600	1020400	571380	566540	627410	C00196	ko01110
mws0183	153.02	109.03	154.027	C7H6O4	[M-H]-	3,4-Dihydroxybenzoic acid (Protocatechuic acid)*	Phenolic acids	Phenolic acids	99-50-3	2	219760	179920	210680	262460	257240	256000	1139000	1011400	1115500	933140	999750	992000	580640	607850	606940	C00230	ko01100,ko01110
mws0254	156.08	110	155.069	C6H9N3O2	[M+H]+	L-Histidine	Amino acids and derivatives	Amino acids and derivatives	71-00-1	2	1021200	1067500	1161000	279090	303050	316550	14614000	15731000	17388000	5289900	5708700	6069400	5651900	5923500	5802200	C00135	ko00340,ko00410,ko00970,ko01100,ko01110,ko01230,ko02010
Lmbn001467	158.08	116.07	159.09	C7H13NO3	[M-H]-	5-Acetamidopentanoic Acid	Organic acids	Organic acids	1072-10-2	3	149550	125380	147570	142670	138460	121490	260450	235710	248560	386620	385180	405050	211120	216200	200520	C03087	ko00310,ko01100
Zmjn001813	159.07	97.06	160.074	C7H12O4	[M-H]-	Pimelic acid	Organic acids	Organic acids	111-16-0	3	9	9	9	9	9	9	10940	21322	21203	16009	12930	14504	9329	9825.8	8976.3	C02656	ko00780,ko01100,ko01240
pme3382	160.06	98	161.069	C6H11NO4	[M-H]-	N-Acetyl-L-threonine	Amino acids and derivatives	Amino acids and derivatives	17093-74-2	3	167740	146730	132430	251300	226380	275980	58240	65530	60990	60754	55734	85539	123020	114850	121770	--	--
pme2761	161	73	162.016	C5H6O6	[M-H]-	4-Hydroxy-2-oxoglutaric acid	Organic acids	Organic acids	1187-99-1	3	41945	37240	30240	29334	39339	58130	37199	23147	40003	25449	46239	21150	33643	48115	39259	C01127	ko00630,ko01100
pmf0440	163.08	91.1	162.068	C10H10O2	[M+H]+	4-MethoxycinnaMaldehyde	Phenolic acids	Phenolic acids	1963-36-6	3	74574	63312	66411	69837	65413	62905	67563	69394	76756	62325	65951	62689	33255	28779	27806	C10475	--
pme2758	162.04	144	163.048	C5H9NO5	[M-H]-	4-Hydroxy-L-glutamic acid	Amino acids and derivatives	Amino acids and derivatives	3913-68-6	3	18577	15897	15049	5632.7	14830	10142	35651	38875	52276	31534	29894	30818	21675	22474	24305	C03079	--
Lmbp000123	164.07	56.05	163.067	C6H13NO2S	[M+H]+	L-Homomethionine	Amino acids and derivatives	Amino acids and derivatives	25148-30-5	3	9	9	9	9	9	9	329480	318390	457230	803160	779440	795540	232520	247480	243430	C17213	ko00966,ko01110,ko01210
Lmbn002739	163.04	119.05	164.047	C9H8O3	[M-H]-	3-Hydroxycinnamic Acid	Phenolic acids	Phenolic acids	14755-02-3	1	935310	1069300	916390	773770	1209200	1157200	9	9	9	9	9	9	796490	815320	778230	C12621	ko00360,ko01100
pme2529	163.2	101	164.068	C6H12O5	[M-H]-	1,5-Anhydro-D-glucitol	Others	Saccharides and Alcohols	154-58-5	3	91266	66264	96401	103200	103520	130520	62315	60812	92889	21583	32745	35674	74637	68822	82724	C07326	--
pme3083	164.04	120	165.043	C8H7NO3	[M-H]-	2-(Formylamino)benzoic acid	Phenolic acids	Phenolic acids	3342-77-6	3	17707	16411	17547	23790	17649	16048	60831	50324	69258	47672	53535	50450	31500	23217	22904	C05653	ko00380,ko01100
pme2617	166.05	102	165.046	C5H11NO3S	[M+H]+	L-Methionine Sulfoxide	Amino acids and derivatives	Amino acids and derivatives	3226-65-1	2	890910	880800	857670	861330	837880	884130	736490	731760	810010	931950	902370	950200	891070	884150	987060	C02989	ko00270
pme3968	166.07	149.05	165.065	C6H7N5O	[M+H]+	7-Methylguanine	Nucleotides and derivatives	Nucleotides and derivatives	578-76-7	3	97677	94283	107690	126750	112600	95383	17279	13155	12518	10670	8982.7	11124	47327	54585	46540	C02242	--
pme0021	166.09	120.08	165.07	C9H11NO2	[M+H]+	L-Phenylalanine	Amino acids and derivatives	Amino acids and derivatives	63-91-2	1	17881000	17935000	17814000	17538000	18815000	17501000	55633000	57492000	58302000	40984000	40377000	40916000	36486000	36618000	38112000	C00079	ko00360,ko00400,ko00460,ko00940,ko00960,ko00966,ko00970,ko00998,ko01100,ko01110,ko01210,ko01230,ko02010
pme0282	165.02	77.04	166.027	C8H6O4	[M-H]-	Phthalic acid	Organic acids	Organic acids	88-99-3	3	140630	126380	128440	109550	124490	101580	135530	138310	126010	114690	131920	133230	113720	126800	126640	C01606	ko01100,ko02010
pme0281	165.02	121.03	166.027	C8H6O4	[M-H]-	Terephthalic acid	Phenolic acids	Phenolic acids	100-21-0	3	802270	950430	1110300	760170	863420	836980	1066600	937300	926810	877920	983790	1064900	1162800	1073200	1108500	C06337	ko01100
pmc0274	167.1	121.1	166.031	C6H6N4S	[M+H]+	6-Methylmercaptopurine	Nucleotides and derivatives	Nucleotides and derivatives	50-66-8	3	1303800	1335100	1378300	1297400	1261100	1211300	4622000	4600600	4850000	2769800	2712100	2817500	2360000	2453800	2438000	C16614	--
mws0344	165.04	75	166.048	C5H10O6	[M-H]-	D-Xylonic acid	Others	Saccharides and Alcohols	526-91-0	1	1328000	2345000	2228100	1543100	2953600	579310	84107	17763	22390	288040	327090	150340	1318200	861830	648990	C00502	ko00040,ko01100
pme2801	167.06	150	166.049	C6H6N4O2	[M+H]+	7-Methylxanthine	Nucleotides and derivatives	Nucleotides and derivatives	552-62-5	2	208980	195950	209280	60778	59705	60778	129500	139850	129560	48666	45969	50537	111270	100980	105860	C16353	ko00232,ko01100,ko01110
pme1266	167.06	124	166.049	C6H6N4O2	[M+H]+	3-Methylxanthine	Nucleotides and derivatives	Nucleotides and derivatives	1076-22-8	3	1049100	1060600	1134400	507040	480350	505220	835470	829980	872510	454910	446830	484690	712160	691910	687110	C16357	ko00232,ko01100,ko01110
Lmbn005172	165.06	119.05	166.063	C9H10O3	[M-H]-	2,6-Dimethoxybenzaldehyde	Phenolic acids	Phenolic acids	3392-97-0	1	22837	32030	29779	41194	37898	34112	27130	22188	24398	32233	28358	31177	21050	24503	24243	--	--
Lmrn003000	165.06	103.06	166.063	C9H10O3	[M-H]-	2-Hydroxy-3-phenylpropanoic acid	Phenolic acids	Phenolic acids	7326-19-4	1	83065	67883	80792	95675	94811	99433	121100	113350	111830	235730	229260	236260	127390	109670	119450	C05607	ko00360,ko00960,ko01100
MWS0274	165.06	119.05	166.063	C9H10O3	[M-H]-	DL-3-Phenyllactic acid	Organic acids	Organic acids	828-01-3	1	33052	37706	30389	34194	41627	54187	20072	25941	29857	26332	34863	29816	28754	26681	25291	--	--
MWSmce165	165.08	59.02	166.084	C6H14O5	[M-H]-	L-Fucitol	Others	Saccharides and Alcohols	13074-06-1	2	2616000	2469900	2314800	2033600	2052500	2177400	147480	169440	180370	170800	192840	153800	1204500	1276100	1179300	--	--
Lmdp003146	167.11	93.07	166.099	C10H14O2	[M+H]+	Rhododendrol	Phenolic acids	Phenolic acids	501-96-2	3	319270	369630	330620	512830	452220	473310	9	9	9	9	9	9	247880	215630	251800	--	--
Zmjp000624	168.06	150.05	167.058	C8H9NO3	[M+H]+	Pyridoxal	Others	Vitamin	66-72-8	3	51768	55290	52107	80551	85864	88067	23438	27528	20154	28629	27383	24355	23664	25022	23364	C00250	ko00750,ko01100,ko01240
mws2125	166.98	78.7	167.982	C3H5O6P	[M-H]-	Phosphoenolpyruvate	Organic acids	Organic acids	138-08-9	3	400930	401590	371210	357720	355880	402300	201170	256830	277960	127850	110220	139000	185830	174620	183820	C00074	ko00010,ko00020,ko00400,ko00440,ko00620,ko00710,ko00998,ko01100,ko01110,ko01200,ko01230,ko01240
Hmbp001276	169.05	65.03	168.042	C8H8O4	[M+H]+	Gallacetophenone	Phenolic acids	Phenolic acids	528-21-2	3	91444	90304	83177	86669	90595	101140	155590	181440	148330	186380	202210	194240	108990	116630	122750	--	--
Lmmp003042	169.05	123.04	168.042	C8H8O4	[M+H]+	Protocatechuic Acid Methyl Ester	Phenolic acids	Phenolic acids	2150-43-8	2	49720	50371	48784	55762	55914	63193	7409.8	5583.8	6308.9	8159	5016.7	7222.1	35798	29303	37330	--	--
pme1292	167.1	123.04	168.042	C8H8O4	[M-H]-	Homogentisic acid	Phenolic acids	Phenolic acids	451-13-8	3	361190	353640	313310	416640	419060	457260	9	9	9	9	9	9	255260	200780	188690	C00544	ko00130,ko00350,ko01100,ko01240
mws0028	167.03	108.02	168.042	C8H8O4	[M-H]-	Vanillic acid	Phenolic acids	Phenolic acids	121-34-6	3	9	9	9	9	9	9	76125	76223	72082	60709	62150	67732	25902	23826	19188	C06672	--
pme1383	170.08	134.1	169.074	C8H11NO3	[M+H]+	Pyridoxine	Others	Vitamin	65-23-6	2	1977900	1918500	2098100	2626200	2609000	2842800	597240	479130	538820	993850	961540	1028900	1080300	969370	1011700	C00314	ko00750,ko01100,ko01240
pme0181	170.09	124	169.085	C7H11N3O2	[M+H]+	3-Methyl-L-Histidine	Amino acids and derivatives	Amino acids and derivatives	368-16-1	3	23125	27857	19818	17766	11051	13080	65254	77782	70057	41682	28313	44311	54801	52840	60914	C01152	ko00340,ko01100
Zmzn000078	168.99	78.96	169.998	C3H7O6P	[M-H]-	Dihydroxyacetone phosphate	Others	Saccharides and Alcohols	-	3	121700	127780	111830	139730	144420	133850	475890	562720	518450	103220	98796	108420	143880	151590	167410	C00111	ko00010,ko00040,ko00051,ko00052,ko00561,ko00562,ko00564,ko00640,ko00710,ko00760,ko01100,ko01110,ko01200,ko01230
pme3186	169	79	169.998	C3H7O6P	[M-H]-	DL-Glyceraldehyde-3-phosphate	Organic acids	Organic acids	591-59-3	3	213970	211190	180630	205560	220760	126300	376330	431930	367490	130420	102510	146780	220030	200910	212420	C00661	--
Xmbp001692	171.03	81.03	170.022	C7H6O5	[M+H]+	2,4,6-Trihydroxybenzoic acid	Phenolic acids	Phenolic acids	83-30-7	2	974400	912970	955830	1718300	1675600	1976300	57569	70869	64334	75598	80780	64376	655440	725670	567270	--	--
mws0024	169.01	125	170.022	C7H6O5	[M-H]-	Gallic acid	Phenolic acids	Phenolic acids	149-91-7	1	27027000	27550000	29680000	31721000	31564000	32249000	140780	141900	115290	141780	176530	120020	6484100	8282200	8417900	C01424	--
ML10176345	171.03	109.03	172.037	C7H8O5	[M-H]-	3-Dehydroshikimic acid	Organic acids	Organic acids	2922-42-1	2	50856	34110	58842	56774	100170	49438	41794	34914	49377	42491	23107	20572	63135	58333	57461	C02637	ko00400,ko01100,ko01110,ko01230,ko01240
pme0124	173.09	115.5	172.085	C7H12N2O3	[M+H]+	L-Glycyl-L-proline	Amino acids and derivatives	Amino acids and derivatives	704-15-4	3	16724	15885	19368	27001	48902	42538	13971	2189.7	12351	3631.5	1228.4	4445.7	10310	7030.8	10855	--	--
pme3009	175.02	99	174.016	C6H6O6	[M+H]+	Trans-Citridic acid	Organic acids	Organic acids	4023-65-8	3	52841	45715	45560	4652.1	2088.8	4900.5	86229	80513	88133	12285	12243	17370	28493	30409	27186	C02341	ko00660,ko01100
mws0154	173.05	93	174.053	C7H10O5	[M-H]-	Shikimic acid	Organic acids	Organic acids	138-59-0	3	223980	205950	263530	340580	338400	320100	44311	27236	28043	92750	75964	123600	201090	163900	179400	C00493	ko00400,ko01100,ko01110,ko01230,ko01240
mws1401	175.11	84	174.1	C7H14N2O3	[M+H]+	L-Theanine	Amino acids and derivatives	Amino acids and derivatives	3081-61-6	1	1151100	1105400	1118500	119070	121570	113960	1751300	1737600	1928300	1979000	1844500	1944600	2045000	2099000	1998900	C01047	--
Zmyn000155	173.11	131.08	174.1	C7H14N2O3	[M-H]-	N-α-Acetyl-L-ornithine	Amino acids and derivatives	Amino acids and derivatives	-	3	3762800	3829100	3734300	9	9	9	1830000	1782900	1606800	420110	427060	507310	1374800	1397500	1308000	C00437	ko00220,ko01100,ko01110,ko01210,ko01230
mws0260	175.12	116	174.112	C6H14N4O2	[M+H]+	L-Arginine	Amino acids and derivatives	Amino acids and derivatives	74-79-3	1	22991000	21029000	20846000	509640	474660	365270	17069000	18766000	19426000	5191400	5386800	6395500	13192000	10577000	12344000	C00062	ko00220,ko00261,ko00330,ko00472,ko00970,ko01100,ko01110,ko01230,ko02010
pme2559	174.04	88	175.048	C6H9NO5	[M-H]-	N-Acetyl-L-Aspartic Acid	Amino acids and derivatives	Amino acids and derivatives	997-55-7	3	1059700	993770	1015200	1532600	1378100	1457900	732170	791510	797030	631380	685680	621350	844250	880390	963510	C01042	ko00250,ko01100
pme0008	176.1	113	175.096	C6H13N3O3	[M+H]+	L-Citrulline	Amino acids and derivatives	Amino acids and derivatives	372-75-8	3	1603400	1654400	1704000	363060	396640	415050	3102200	2615400	3115700	2800600	2282000	2484100	2751300	2684400	2658900	C00327	ko00220,ko01100,ko01110,ko01230
Hmfn000531	175.02	87.01	176.032	C6H8O6	[M-H]-	L-Ascorbic acid	Others	Vitamin	50-81-7	3	272870	253680	321440	367380	246820	259530	125940	119570	165250	173900	135300	128570	195220	210170	177400	C00072	ko00053,ko00480,ko01100,ko01110,ko01240
mws4175	175.02	85.03	176.032	C6H8O6	[M-H]-	D-Glucurono-6,3-lactone	Others	Saccharides and Alcohols	32449-92-6	3	108200	85607	136530	105440	108940	87130	9	9	9	20296	14238	5443.6	61264	31323	47461	C02670	ko00053,ko01100
Lmbn001754	175.06	115.04	176.068	C7H12O5	[M-H]-	3-Isopropylmalic Acid*	Organic acids	Organic acids	921-28-8	2	973200	1194900	1174000	506400	526340	523050	361910	332590	316780	380350	363230	414430	597650	644260	602830	C04411	ko00290,ko01100,ko01110,ko01210,ko01230
pmb3101	175.06	115	176.068	C7H12O5	[M-H]-	2-Isopropylmalic Acid*	Organic acids	Organic acids	49601-06-1	1	1039300	1166600	1092900	491770	471840	535570	328950	333920	344050	416250	405300	374350	591510	637250	642220	C02504	ko00290,ko00620,ko01100,ko01110,ko01210,ko01230
Zmgn001448	175.06	115.04	176.068	C7H12O5	[M-H]-	2-Propylmalic Acid*	Organic acids	Organic acids	-	2	1024200	1142300	1208600	499560	528200	524240	353180	296610	308250	415240	399300	403910	587460	598810	619780	C05994	ko00620
Lmgn000242	177.04	113.02	178.048	C6H10O6	[M-H]-	4,5,6-Trihydroxy-2-oxohexanoic acid	Organic acids	Organic acids	56742-44-0	3	26257	28883	18660	26454	38605	19777	20945	13016	14907	9	9	9	13850	23485	20279	C01216	ko00052,ko01100
pme2253	177.04	59	178.048	C6H10O6	[M-H]-	L-Gulono-1,4-Lactone	Others	Saccharides and Alcohols	1128-23-0	3	663920	659510	696000	411510	428090	467500	182310	177900	148190	82628	110350	82807	315980	312270	297330	C01040	ko00053,ko01100,ko01240
mws0009	179.07	91	178.063	C10H10O3	[M+H]+	Coniferaldehyde	Phenolic acids	Phenolic acids	20649-42-7	1	36831	21999	31974	16961	23455	21666	105650	109880	114630	92717	108040	99512	42855	55147	45350	C02666	ko00940,ko01100,ko01110
pmb2795	177	145	178.063	C10H10O3	[M-H]-	4-Methoxycinnamic acid	Phenolic acids	Phenolic acids	830-09-1	3	74435	77479	73047	133810	150630	152450	5488.1	4780.3	4496.1	2973.3	2586	2099.8	20001	20930	24792	--	--
pmb0786	180.09	163.06	179.079	C6H13NO5	[M+H]+	D-Glucosamine	Others	Saccharides and Alcohols	3416-24-8	3	1517000	1006400	1362200	1412200	1455600	1208000	2781800	2034400	1202700	1225200	1549700	1347500	1016100	1277800	1506000	C00329	ko00520,ko01100
mws2212	179.03	135.05	180.042	C9H8O4	[M-H]-	Caffeic acid	Phenolic acids	Phenolic acids	331-39-5	3	37518	40125	46776	36489	44009	47038	38826	60166	39445	39009	45286	44776	39567	40053	45554	C01197	ko00940,ko01100,ko01110
mws4170	179.06	59.01	180.063	C6H12O6	[M-H]-	D-Glucose*	Others	Saccharides and Alcohols	50-99-7	1	2859800	2788100	2704800	3924300	4033500	3654900	863710	843490	828020	1747100	1479300	1467000	2226600	2498500	2155300	C00031	ko00010,ko00030,ko00052,ko00500,ko00520,ko00524,ko00901,ko01100,ko01110,ko02010
mws1164	179.06	59.01	180.063	C6H12O6	[M-H]-	D-Fructose*	Others	Saccharides and Alcohols	57-48-7	1	2756900	2616800	2461000	4041500	4290300	4115200	919440	856970	836620	1766500	1419100	1427400	2146000	2134600	2263800	C05003	--
Hmln000297	179.05	59.01	180.063	C6H12O6	[M-H]-	Inositol*	Others	Saccharides and Alcohols	87-89-8	1	2512200	2369500	2526800	3192200	3642800	3576100	857810	890710	902500	1621400	1429600	1364000	1983700	2374300	2150500	C00137	ko00052,ko00053,ko00562,ko01100,ko01110,ko02010,ko04070
mws0663	181.07	124	180.065	C7H8N4O2	[M+H]+	1,7-Dimethylxanthine	Nucleotides and derivatives	Nucleotides and derivatives	611-59-6	2	396490	399560	399300	391310	384150	362750	734400	722300	803490	450680	459510	441010	471430	462500	478700	C13747	ko00232,ko01100,ko01110
mws0093	179.07	146	180.079	C10H12O3	[M-H]-	Coniferyl alcohol	Phenolic acids	Phenolic acids	458-35-5	3	11728	15089	11313	5711	7461.2	8120.7	811910	814490	777890	486940	466900	474310	99783	96450	92993	C00590	ko00940,ko00998,ko01100,ko01110
mws0250	182.08	136.1	181.074	C9H11NO3	[M+H]+	L-Tyrosine	Amino acids and derivatives	Amino acids and derivatives	60-18-4	3	2415700	2262600	2399900	2454600	2457200	2538600	943640	532920	533770	624630	665680	556160	687010	611230	622010	C00082	ko00130,ko00261,ko00350,ko00360,ko00400,ko00460,ko00730,ko00940,ko00950,ko00965,ko00966,ko00970,ko00998,ko01100,ko01110,ko01210,ko01230,ko01240
mws1350	181.05	151	182.058	C9H10O4	[M-H]-	Syringaldehyde; 4-Hydroxy-3,5-Dimethoxybenzaldehyde	Phenolic acids	Phenolic acids	134-96-3	3	455490	469100	478360	609300	609020	585880	2420900	2319800	2396400	2534100	2448000	2398900	1291900	1342300	1412400	--	--
Lmrn001951	181.05	135.04	182.058	C9H10O4	[M-H]-	(S)-2-Hydroxy-3-(4-Hydroxyphenyl)Propanoic Acid*	Phenolic acids	Phenolic acids	23508-35-2	2	557050	557430	526900	633410	681740	644310	50581	54585	39363	70335	81270	71412	309180	310800	309330	--	--
Hmtn001288	181.05	135.04	182.058	C9H10O4	[M-H]-	Methyl 2,4-dihydroxyphenylacetate*	Phenolic acids	Phenolic acids	67828-42-6	1	296090	288010	313720	342020	336740	313070	33544	25395	27040	48393	42203	42727	121610	109340	125400	--	--
mws1155	181.07	101.02	182.079	C6H14O6	[M-H]-	Mannitol*	Others	Saccharides and Alcohols	69-65-8	3	24166	15082	16247	9	9	9	259640	237880	260040	65168	48410	59823	85128	67374	68701	C00392	ko00051,ko01100,ko02010
mws0214	181.07	71	182.079	C6H14O6	[M-H]-	D-Sorbitol	Others	Saccharides and Alcohols	50-70-4	3	25296	7240.2	15708	25118	24320	18419	160460	156000	192800	138770	118930	146810	45882	68939	38996	C00794	ko00051,ko00052,ko01100,ko02010
pme2237	181.07	101	182.079	C6H14O6	[M-H]-	Dulcitol*	Others	Saccharides and Alcohols	608-66-2	3	46348	36022	24533	28555	50186	37540	456160	428450	502830	196450	164570	208100	126100	134520	148740	C01697	ko00052,ko01100
pme0309	183.03	124	184.037	C8H8O5	[M-H]-	3-O-Methylgallic Acid	Phenolic acids	Phenolic acids	3934-84-7	1	3336100	3297400	3357300	5208400	5685700	5500300	9	9	9	9	9	9	1099000	1185900	1191200	C05616	--
Lmrj001341	185.09	70.06	184.086	C8H12N2O3	[M+H]+	Cyclo(Ser-Pro)	Amino acids and derivatives	Amino acids and derivatives	-	3	24591	24573	23751	28856	23374	32744	9	9	9	9	9	9	11921	10935	10589	--	--
pme2602	184	97	185.009	C3H8NO6P	[M-H]-	O-Phospho-L-serine	Amino acids and derivatives	Amino acids and derivatives	407-41-0	3	31598	35896	25132	39340	22809	37854	9	9	9	9	9	9	26518	19815	30567	C01005	ko00260,ko00270,ko00970,ko01100,ko01110,ko01200,ko01230
Zmgn000447	184.98	78.96	185.993	C3H7O7P	[M-H]-	3-Phospho-D-glyceric acid	Others	Saccharides and Alcohols	820-11-1	3	1228200	1101600	1083500	1188300	1213600	1260600	757110	809320	758790	235410	298060	260400	624140	614430	664850	C00197	ko00010,ko00030,ko00260,ko00270,ko00561,ko00630,ko00710,ko01100,ko01110,ko01200,ko01230,ko01240
mws0752	185.15	185.16	186.162	C11H22O2	[M-H]-	Undecylic Acid	Lipids	Free fatty acids	112-37-8	3	208260	315080	347770	416760	406710	428570	61203	61973	68875	67391	62709	64226	90109	79868	114940	C17715	--
pme0137	187.07	125	188.08	C7H12N2O4	[M-H]-	N-Acetyl-L-Glutamine	Amino acids and derivatives	Amino acids and derivatives	2490-97-3	3	743960	692390	760340	810360	776160	909600	532870	414850	503940	337290	322120	383930	530910	583940	616400	--	--
mws0237	187.1	125	188.105	C9H16O4	[M-H]-	Azelaic acid	Organic acids	Organic acids	123-99-9	2	174790	188320	197330	258500	260560	268230	1401700	1320800	1357800	929940	845650	854020	487550	504930	508760	C08261	--
mws5041	189.12	86.1	188.116	C8H16N2O3	[M+H]+	L-Glycyl-L-isoleucine	Amino acids and derivatives	Amino acids and derivatives	19461-38-2	2	70487	61696	58085	56108	47799	49426	162180	112330	129760	110860	117490	101720	80935	88917	86853	--	--
mws0736	189.12	86	188.116	C8H16N2O3	[M+H]+	N-Glycyl-L-leucine	Amino acids and derivatives	Amino acids and derivatives	869-19-2	2	76068	62039	72252	64107	53588	72439	190710	176090	190000	126920	119340	131790	134060	112190	102590	C02155	--
pme0122	189.12	126	188.116	C8H16N2O3	[M+H]+	N6-Acetyl-L-lysine	Amino acids and derivatives	Amino acids and derivatives	692-04-6	3	64232	75502	73030	84728	69317	66051	159190	167490	128240	60597	72051	59183	126050	114020	93719	C02727	ko00310,ko01100
Zmjp000182	189.13	70.07	188.127	C7H16N4O2	[M+H]+	N-Monomethyl-L-arginine	Amino acids and derivatives	Amino acids and derivatives	17035-90-4	1	2043000	1957400	1908500	35238	27125	35305	3373900	3875500	3451400	650900	829470	923410	1591400	1723900	1649300	C03884	--
Zmzp000145	189.16	84.08	188.152	C9H20N2O2	[M+H]+	Trimethyllysine	Amino acids and derivatives	Amino acids and derivatives	23284-33-5	2	829450	785140	855320	57194	48285	42768	2962500	2759500	2897500	2901200	2811300	2695600	1678100	1823400	1561200	C03793	ko00310,ko01100
pme0075	188.06	128	189.064	C7H11NO5	[M-H]-	N-Acetyl-L-glutamic acid	Amino acids and derivatives	Amino acids and derivatives	1188-37-0	3	367260	306990	341240	102130	99068	127050	250960	233450	220960	122780	116580	123970	165750	185780	201490	C00624	ko00220,ko01100,ko01110,ko01210,ko01230
pme0278	191.1	128	190.095	C7H14N2O4	[M+H]+	2,6-Diaminooimelic acid	Organic acids	Organic acids	583-93-7	2	6952000	6118800	6068000	242830	248930	238150	30013000	28946000	28451000	18979000	14705000	15609000	24204000	24366000	25831000	C00666	ko00300,ko01100,ko01110,ko01230
mws0281	191.02	111.01	192.027	C6H8O7	[M-H]-	Citric Acid*	Organic acids	Organic acids	77-92-9	1	11205000	11087000	11736000	10656000	11221000	11596000	7946300	7981700	8112100	15524000	16208000	18334000	11270000	12990000	12926000	C00158	ko00020,ko00250,ko00630,ko01100,ko01110,ko01200,ko01210,ko01230,ko01240
Zmyn000453	191.02	111.01	192.027	C6H8O7	[M-H]-	Isocitric Acid*	Organic acids	Organic acids	320-77-4	1	6177700	5315700	5611300	4755600	4425800	5373100	1829200	1832100	1748300	5085100	5056700	5271100	4902800	4845000	5339800	C00311	ko00020,ko00630,ko01100,ko01110,ko01200,ko01210,ko01230,ko01240
mws0277	191.06	85	192.063	C7H12O6	[M-H]-	Quinic Acid	Organic acids	Organic acids	77-95-2	1	17550000	12255000	14926000	12040000	10574000	11963000	5656800	5318400	5642500	16321000	18784000	17593000	13586000	12937000	14876000	C00296	ko00400,ko01100
pme2743	194.08	91	193.074	C10H11NO3	[M+H]+	N-Phenylacetylglycine	Amino acids and derivatives	Amino acids and derivatives	500-98-1	3	50041	51248	61241	46491	38579	46551	9	9	9	9	9	9	28940	26986	26793	C05598	ko00360
mws1189	193.04	72.8	194.033	C6H10O7	[M-H]-	D-Galacturonic acid	Organic acids	Organic acids	685-73-4	3	226810	274000	261860	198100	225480	273880	225650	237660	261010	166580	162330	156400	214900	253640	222700	C00333	ko00040,ko00053,ko00520,ko01100,ko01240,ko02010
pme3705	193.04	73	194.043	C6H10O7	[M-H]-	D-Glucoronic acid	Others	Saccharides and Alcohols	-	3	291920	292250	228450	297700	307730	322910	322200	303460	304680	198420	212250	212690	264490	281390	257500	C00191	ko00040,ko00053,ko00520,ko00562,ko01100,ko01240
mws0014	193.05	134.01	194.058	C10H10O4	[M-H]-	Ferulic acid	Phenolic acids	Phenolic acids	537-98-4	3	30360	29986	28175	28634	24174	24975	131750	131130	137550	72807	86819	80890	58611	62686	58769	C01494	ko00940,ko01100,ko01110
Lmdn003756	193.05	135.05	194.058	C10H10O4	[M-H]-	Methyl caffeate	Phenolic acids	Phenolic acids	3843-74-1	3	30888	35490	38801	44107	39242	36096	118710	111510	139690	12247	16470	10645	44256	54546	49135	C10477	--
mws2104	193.07	99.01	194.079	C7H14O6	[M-H]-	D-Pinitol	Others	Saccharides and Alcohols	10284-63-6	3	82227	71836	98016	69859	86193	80930	135290	127820	123410	71296	49321	69378	92235	78321	89403	C03844	--
pme0534	195.05	74.9	196.058	C6H12O7	[M-H]-	Gluconic acid	Others	Saccharides and Alcohols	526-95-4	1	8479000	7998800	7528600	8812400	7835200	9146700	975200	951320	885550	1055600	1040500	1064700	4411000	4274100	4012000	C00257	ko00030,ko01100,ko01110,ko01200
pmb2497	197	153	198.053	C9H10O5	[M-H]-	4-Hydroxy-3-methoxymandelate	Phenolic acids	Phenolic acids	-	3	57355	59480	67722	54297	68044	59214	624260	797890	762210	614700	691880	795150	389580	382040	357190	C05584	ko00350,ko01100
Zmzn000079	199	78.96	200.009	C4H9O7P	[M-H]-	D-Erythrose-4-phosphate	Others	Saccharides and Alcohols	585-18-2	3	12173	11178	15628	29254	31796	35352	151610	156870	166860	278370	280030	285790	118560	111790	136230	C00279	ko00030,ko00400,ko00710,ko00750,ko00998,ko01100,ko01110,ko01200,ko01230,ko01240
pmb2640	199.17	199.17	200.178	C12H24O2	[M-H]-	Dodecanoic acid (Lauric acid)	Lipids	Free fatty acids	143-07-7	3	260960	328880	358000	1006000	1029000	1127100	32250	28789	37632	65165	58932	71330	140210	140920	141490	C02679	ko00061,ko01100,ko01110
MWS5164	203.15	70.07	202.143	C8H18N4O2	[M+H]+	N,N'-Dimethylarginine;SDMA	Amino acids and derivatives	Amino acids and derivatives	30344-00-4	2	229960	239670	220270	132760	112820	136000	1204700	1334700	1161600	596050	604910	565850	512080	546720	507940	--	--
pme2060	204.25	136	203.117	C10H13N5	[M+H]+	N6-Isopentenyladenine	Nucleotides and derivatives	Nucleotides and derivatives	2365-40-4	3	19547	21583	16964	17446	16305	18046	99929	103510	98449	65510	62511	62876	60762	52998	54500	C04083	ko00908,ko01110,ko04075
mws0282	203.08	116.05	204.09	C11H12N2O2	[M-H]-	L-Tryptophan	Amino acids and derivatives	Amino acids and derivatives	73-22-3	1	1685800	1627900	1653400	4071600	4018600	4103700	10905000	10197000	10203000	37574000	36371000	36537000	10104000	9811700	10192000	C00078	ko00260,ko00380,ko00400,ko00901,ko00966,ko00970,ko00998,ko01100,ko01110,ko01210,ko01230,ko01240
Zmtn001464	204.03	160.04	205.038	C10H7NO4	[M-H]-	4,8-Dihydroxyquinoline-2-carboxylic acid	Organic acids	Organic acids	59-00-7	3	702050	739320	734080	464960	562090	500480	116310	112540	111440	373080	357150	385770	468960	446100	405410	C02470	ko00380
Lmrn003201	204.07	158.06	205.074	C11H11NO3	[M-H]-	Indole-3-lactic acid	Organic acids	Organic acids	1821-52-9	3	41251	58523	54212	54471	66499	65011	9517.4	8168.2	8579.9	17948	11522	12958	33383	29982	29561	C02043	--
Lmln010063	205.16	189.13	206.167	C14H22O	[M-H]-	2,6-Di-tert-butylphenol	Phenolic acids	Phenolic acids	128-39-2	1	279930	361810	372550	402470	440860	460940	83349	86585	84034	81116	90113	82755	100230	122010	111260	--	--
Zmgn002106	206.08	58.03	207.09	C11H13NO3	[M-H]-	N-Acetyl-L-phenylalanine	Amino acids and derivatives	Amino acids and derivatives	2018-61-3	3	1032200	976180	858590	644610	655480	689230	5069700	6000700	5963700	6651200	6079200	6047400	2635200	2574500	2473000	C03519	ko00360,ko01100
MA10107783	207.03	119.05	208.037	C10H8O5	[M-H]-	3-[(1-Carboxyvinyl)oxy]benzoic acid	Phenolic acids	Phenolic acids	16929-37-6	2	322570	339750	352700	442860	420920	453270	439880	418480	420890	632100	657220	702920	448450	457710	471390	C20772	ko00130,ko01100,ko01110,ko01240
pme3443	207.07	192	208.074	C11H12O4	[M-H]-	Sinapinaldehyde	Phenolic acids	Phenolic acids	4206-58-0	3	77797	55494	62018	45047	33414	37599	401630	391730	402020	376030	381700	394140	155860	185410	166980	C05610	ko00940,ko01100,ko01110
mws1212	209.08	177.3	208.074	C11H12O4	[M+H]+	Methyl ferulate	Phenolic acids	Phenolic acids	-	3	9	9	9	9	9	9	149730	144980	182100	80245	88572	102620	81877	87398	90078	--	--
Zmyn000108	209.03	85.03	210.038	C6H10O8	[M-H]-	D-Saccharic acid*	Others	Saccharides and Alcohols	87-73-0	2	1080300	1052500	1044200	1040400	1099400	997910	2297400	2198000	2095500	1366100	1506700	1426300	1346700	1580300	1441300	C00818	ko00053,ko01100
Zmpn000199	209.03	85.03	210.038	C6H10O8	[M-H]-	D-Galactaric acid*	Others	Saccharides and Alcohols	526-99-8	2	1004300	1063800	996950	1091700	997500	995090	2347800	2548200	2052100	1284100	1446100	1367000	1447600	1445500	1489500	C00879	ko00053,ko01100
Hmcn000192	209.07	59.01	210.073	C7H14O7	[M-H]-	Sedoheptulose	Others	Saccharides and Alcohols	3019-74-7	2	1083200	1283800	1158800	1286400	1389200	1258400	1824600	1636000	1548500	1277900	1071500	1103800	1250100	1289600	1125500	C02076	ko00710,ko01100
mws0939	211.08	126.2	210.075	C8H10N4O3	[M+H]+	1,3,7-Trimethyluric acid	Organic acids	Organic acids	5415-44-1	2	129510	129070	124550	208480	203590	202540	136990	158390	179090	318900	351120	338390	176240	183900	201710	C16361	ko00232
mws0853	209.08	179	210.089	C11H14O4	[M-H]-	Sinapyl alcohol	Phenolic acids	Phenolic acids	537-33-7	3	13096	13263	11757	21566	24995	24298	36221	27845	29027	19594	12542	12725	19029	23543	21063	C02325	ko00940,ko01100,ko01110
pme1654	209.12	59.02	210.126	C12H18O3	[M-H]-	Jasmonic acid	Organic acids	Organic acids	77026-92-7	3	39737	38652	39904	11163	10184	11112	152610	143950	150780	93804	95389	98124	93278	91524	96962	C08491	ko00592,ko01100,ko01110,ko04075
HJAP048	213.07	195.07	212.068	C10H12O5	[M+H]+	2,4,5-Trimethoxybenzoic acid	Phenolic acids	Phenolic acids	-	3	83980	76839	73705	122320	116120	126030	9	9	9	9	9	9	67884	74713	66401	--	--
mws0863	213.02	97	214.024	C5H11O7P	[M-H]-	2-Deoxyribose-5'-phosphate	Nucleotides and derivatives	Nucleotides and derivatives	102916-66-5	3	44524	43951	43280	45615	30742	46844	133610	144470	132030	141720	124410	129560	113670	100100	122760	C00673	ko00030,ko01100
pmb2507	213.1	97	214.024	C5H11O7P	[M-H]-	2-Deoxyribose-1-phosphate	Nucleotides and derivatives	Nucleotides and derivatives	17210-42-3	3	92361	112930	85851	95775	121260	118430	580640	493140	562800	253480	281900	297080	426330	327270	402560	C00672	ko00030,ko00240,ko01100
pme2566	217.08	199	218.09	C8H14N2O5	[M-H]-	5-L-Glutamyl-L-amino acid	Amino acids and derivatives	Amino acids and derivatives	5875-41-2	3	70560	84541	77098	89394	66281	56715	65577	59442	65235	83143	70865	62166	63618	78744	60142	--	--
MWSmce257	218.11	88.04	219.111	C9H17NO5	[M-H]-	D-Pantothenic Acid	Others	Vitamin	79-83-4	1	358540	377020	363120	348770	353270	351110	1422200	1310100	1304600	1030500	978960	984870	700750	687870	675380	C00864	ko00410,ko00770,ko01100,ko01110,ko01240
pme1228	221.09	204	220.085	C11H12N2O3	[M+H]+	5-Hydroxy-L-tryptophan	Amino acids and derivatives	Amino acids and derivatives	56-69-9	3	34686	36501	49140	74425	77644	69749	61719	67197	69835	128240	123380	127240	65587	65994	56250	C00643	ko00380,ko01100
mws4174	222.1	138	221.09	C8H15NO6	[M+H]+	N-Acetyl-D-mannosamine	Others	Saccharides and Alcohols	7772-94-3	3	350810	280200	214630	830470	737660	702620	30856	31460	29910	92155	69766	70737	48236	51853	66820	C00645	ko00520,ko01100
mws2608	222.1	84.05	221.09	C8H15NO6	[M+H]+	N-Acetyl-D-galactosamine	Others	Saccharides and Alcohols	1811-31-0	3	167280	157300	148280	401060	395490	406460	64162	56831	69174	119940	94064	97494	59228	65918	69366	C01132	ko00052,ko01100
pme2755	222	144	221.09	C8H15NO6	[M+H]+	N-Acetyl-D-glucosamine	Others	Saccharides and Alcohols	7512-17-6	3	3503200	3594000	3503200	3358200	3530700	3497400	3495600	3311100	3543000	3795800	4218200	4078500	3565500	3992900	3828900	C00140	ko00520,ko01100,ko02010
mws5042	223.11	120.09	222.1	C11H14N2O3	[M+H]+	L-Glycyl-L-phenylalanine	Amino acids and derivatives	Amino acids and derivatives	721-66-4	3	43147	48205	55872	36426	20818	30382	139740	113850	156870	106270	96066	108860	77037	72265	69447	--	--
Lmyp003951	227.09	181.09	226.084	C11H14O5	[M+H]+	3-Hydroxy-1-(4-hydroxy-3,5-dimethoxyphenyl)propan-1-one	Phenolic acids	Phenolic acids	-	3	21618	23820	25989	28632	29262	25937	9	9	9	9	9	9	17834	19207	16427	--	--
pme1194	228.1	112	227.091	C9H13N3O4	[M+H]+	2'-Deoxycytidine	Nucleotides and derivatives	Nucleotides and derivatives	951-77-9	3	85072	50297	62397	108760	100600	109210	24756	26553	27186	62336	62228	57192	53987	47846	41184	C00881	ko00240,ko01100,ko02010
Lmhp001461	229.15	70.07	228.147	C11H20N2O3	[M+H]+	L-Prolyl-L-Leucine	Amino acids and derivatives	Amino acids and derivatives	52899-07-7	3	208200	230580	286480	137050	163750	158660	105690	112410	123840	85997	98338	84279	136320	146380	143310	--	--
mws0119	227.2	227.2	228.209	C14H28O2	[M-H]-	Myristic Acid	Lipids	Free fatty acids	544-63-8	1	8369700	12149000	12932000	24186000	17853000	21129000	3510700	3304500	3894300	4464000	4255700	4428100	8314900	7913400	9090400	C06424	ko00061,ko01100
pma6455	229.01	96.97	230.02	C5H11O8P	[M-H]-	Ribulose-5-phosphate	Others	Saccharides and Alcohols	4300-28-1	3	139360	216760	196120	104560	116450	54691	221270	205010	87739	114390	105330	95726	147860	152810	110730	C00117	ko00030,ko00230,ko00440,ko00710,ko00750,ko01100,ko01110,ko01200,ko01230,ko01240
Lmhp001670	231.16	72.08	230.163	C11H22N2O3	[M+H]+	L-Valyl-L-Leucine	Amino acids and derivatives	Amino acids and derivatives	3989-97-7	3	102510	145640	116480	48990	59562	57964	236820	205070	231010	132950	126330	125650	144870	154920	146930	--	--
pmb0962	235.1	118.3	234.158	C10H22N2O4	[M+H]+	L-Lysine-Butanoic Acid	Amino acids and derivatives	Amino acids and derivatives	80407-71-2	3	19845	16529	16314	14382	6306.6	11481	424710	408120	322540	23423	13040	14224	70624	86774	68728	--	--
Lmyn000160	237.06	87.01	238.069	C8H14O8	[M-H]-	Mucic acid Dimethyl Ester	Phenolic acids	Phenolic acids	-	1	3974400	4281300	4143200	3397300	3818200	3315300	2493200	2491200	2169100	1909500	2073100	1923900	3000100	2825700	2756800	--	--
HJAP046	239.09	206.06	238.084	C12H14O5	[M+H]+	1-(2,4,5-Trimethoxyphenyl)-1,2-propanedione	Phenolic acids	Phenolic acids	2020-84-0	3	54298	53782	57472	68212	64196	64681	9	9	9	9	9	9	41199	42047	38657	--	--
pme2827	239	223	240.245	C16H32O	[M-H]-	Palmitaldehyde	Lipids	Free fatty acids	629-80-1	3	17139000	18618000	18413000	16789000	18230000	18141000	2590600	2969900	3047900	2915500	2890500	2511100	8163300	7904100	8639200	C00517	ko00071
pme0264	243.1	127	242.09	C10H14N2O5	[M+H]+	Thymidine	Nucleotides and derivatives	Nucleotides and derivatives	50-89-5	3	24979	26681	25457	27909	27316	27535	142480	150860	140670	90498	84109	83885	49536	50661	50648	C00214	ko00240,ko01100
mws0359	241.22	241.22	242.225	C15H30O2	[M-H]-	Pentadecanoic Acid	Lipids	Free fatty acids	1002-84-2	3	175870	162290	221270	640260	528230	527660	149820	99684	143030	120680	131020	108780	206400	171910	218340	C16537	--
pme3732	244.09	112	243.086	C9H13N3O5	[M+H]+	Cytidine	Nucleotides and derivatives	Nucleotides and derivatives	65-46-3	3	1069200	1060200	955080	1584400	1528100	1414500	460750	303110	417450	110990	106300	103410	426630	495660	501250	C00475	ko00240,ko01100,ko02010
ML10180524	244.09	112.05	243.086	C9H13N3O5	[M+H]+	Cytarabine	Nucleotides and derivatives	Nucleotides and derivatives	147-94-4	3	417350	325430	334440	710410	576300	627760	238390	203960	254760	71001	67774	75173	205550	209510	164780	C02961	--
mws0976	243.06	153	244.07	C9H12N2O6	[M-H]-	β-Pseudouridine	Nucleotides and derivatives	Nucleotides and derivatives	1445-07-4	3	922250	958960	1127500	2316800	2204100	1317200	263640	256620	230480	189520	213910	199540	659410	704560	638670	C02067	ko00240,ko01100
pme2266	245.1	227	244.088	C10H16N2O3S	[M+H]+	Biotin	Others	Vitamin	58-85-5	3	7893.8	8287	6546	11806	12172	10655	132540	124620	125330	62766	64100	63147	32237	31729	25663	C00120	ko00780,ko01100,ko01240,ko02010
Lmhp002031	245.18	86.1	244.179	C12H24N2O3	[M+H]+	L-Leucyl-L-Leucine	Amino acids and derivatives	Amino acids and derivatives	3303-31-9	3	134840	154280	134000	74469	72790	70237	336280	351800	339460	152640	172440	179720	179870	187840	200340	--	--
pmb2591	245.09	203.2	246.1	C13H14N2O3	[M-H]-	N-Acetyl-L-Tryptophan	Amino acids and derivatives	Amino acids and derivatives	1218-34-4	3	63257	68780	85176	70152	55336	58388	49973	48861	54063	89264	93818	86082	52362	63447	55281	--	--
Zmdp001647	247.13	184.1	246.122	C10H18N2O5	[M+H]+	γ-Glutamyl-L-valine	Amino acids and derivatives	Amino acids and derivatives	-	1	302010	300430	321860	200810	202440	211910	182420	179110	190250	115530	131710	136030	192320	194000	175840	--	--
pme3961	252.11	136	251.102	C10H13N5O3	[M+H]+	2'-Deoxyadenosine	Nucleotides and derivatives	Nucleotides and derivatives	958-09-8	3	320240	316890	320840	395470	423110	382470	286870	308630	285680	229350	273800	265600	288990	276750	271430	C00559	ko00230,ko01100,ko02010
Hmbp003234	255.09	163.03	254.079	C12H14O6	[M+H]+	1-O-Caffeoylglycerol	Lipids	Glycerol ester	-	3	9225.6	11082	6031.2	5079.5	3992.2	3188.3	19591	20777	17481	15215	22521	19332	10760	18141	12308	--	--
mws0361	253.22	235.19	254.225	C16H30O2	[M-H]-	Palmitoleic Acid	Lipids	Free fatty acids	373-49-9	1	1156.6	2537.6	1797.6	10039	9513.5	10215	1446	2104.1	1945.2	1349.7	2302.4	2431.2	2485.5	3016.6	2745.1	C08362	ko00061
pma3101	256.2	124.1	256.082	C11H14NO6+	[M]+	Nicotinate D-ribonucleoside	Others	Vitamin	17720-18-2	3	4417600	4091700	3512800	7330800	6083300	5537400	5711000	5922100	6399000	5643800	5094800	5309900	5073200	5242400	6428900	C05841	ko00760,ko01100
mws1488	255.23	237.22	256.24	C16H32O2	[M-H]-	Palmitic acid	Lipids	Free fatty acids	57-10-3	2	71477	60203	70695	90090	79694	79572	28667	30621	41952	30172	21323	27283	42747	40139	64689	C00249	ko00061,ko00062,ko00071,ko00073,ko01040,ko01100,ko01212
mws0120	258.11	104.11	257.103	C8H20NO6P	[M+H]+	Choline Alfoscerate	Lipids	PC	28319-77-9	1	2019600	1688400	1589600	2938400	2474700	2347300	13768000	13524000	13184000	1157500	1069600	1116600	5837100	4787700	5185700	C00670	ko00564,ko00565
Zmyn000110	258.04	78.96	259.046	C6H14NO8P	[M-H]-	D-Glucosamine 1-phosphate	Others	Saccharides and Alcohols	2152-75-2	3	4917.6	8287.9	6472.9	14852	24967	15684	151910	140830	161420	144910	158900	191880	87698	85560	83402	C06156	ko00520,ko01100
mws0866	259.02	97	260.03	C6H13O9P	[M-H]-	D-Glucose 6-phosphate*	Others	Saccharides and Alcohols	56-73-5	1	1004500	1048300	1054300	1263100	1548900	1260900	2125400	2298100	2308900	1386800	1469800	1597200	1499200	1480800	1630600	C00092	ko00500,ko00524,ko00562,ko00998,ko01100,ko01110
mws1090	259.02	97	260.03	C6H13O9P	[M-H]-	Glucose-1-phosphate*	Others	Saccharides and Alcohols	59-56-3	1	1123200	1055000	1176000	1445800	1663800	1495900	2317000	2524700	2267900	1398800	1579700	1442400	1689400	1513300	1768700	C00103	ko00010,ko00040,ko00052,ko00500,ko00520,ko00523,ko00561,ko01100,ko01110,ko01240
MWS2442	259.02	96.97	260.03	C6H13O9P	[M-H]-	D-Fructose 6-Phosphate*	Others	Saccharides and Alcohols	643-13-0	1	825950	645040	777470	935580	1164000	910880	1469100	1619200	1616600	978950	1133800	1073300	979290	1073900	1121200	C00085	ko00052,ko00500,ko00710,ko01100,ko01110,ko01200
Zmdp002216	261.14	86.1	260.137	C11H20N2O5	[M+H]+	L-γ-Glutamyl-L-leucine	Amino acids and derivatives	Amino acids and derivatives	2566-39-4	2	56418	59183	62757	45203	42942	38968	468000	498440	527500	410420	390850	398550	311100	335670	331710	--	--
Zmpn000095	261.04	78.96	262.045	C6H15O9P	[M-H]-	Sorbitol-6-phosphate	Others	Saccharides and Alcohols	20479-58-7	2	7797.2	8149.7	9958.4	18953	19323	14758	27508	26496	11620	8674.7	10743	15352	25165	21980	17854	C01096	ko00051,ko01100
Lmhp001732	263.13	70.07	262.132	C14H18N2O3	[M+H]+	L-Prolyl-L-Phenylalanine	Amino acids and derivatives	Amino acids and derivatives	13589-02-1	3	46223	56739	53748	54476	64786	54499	30164	30958	29841	22534	20869	21104	50142	46123	41881	--	--
Lmtn004049	263.13	204.12	264.136	C15H20O4	[M-H]-	Abscisic acid	Organic acids	Organic acids	21293-29-8	3	237090	228140	227010	238390	247580	246470	13288	14360	14627	10471	12747	13163	116020	112230	115040	C06082	ko00906,ko01100,ko01110,ko04075
Lmhp002001	265.15	72.08	264.147	C14H20N2O3	[M+H]+	L-Valyl-L-Phenylalanine	Amino acids and derivatives	Amino acids and derivatives	3918-92-1	3	50622	66427	61898	27829	29194	27041	68218	50331	64718	34959	24318	27739	52773	59817	61400	--	--
pme1184	268.1	152	267.097	C10H13N5O4	[M+H]+	2'-Deoxyguanosine	Nucleotides and derivatives	Nucleotides and derivatives	961-07-9	2	583610	520140	573830	800960	785470	778890	59522	51687	68981	141020	115880	143700	293300	280240	266020	C00330	ko00230,ko01100,ko02010
pme0230	268.1	136.06	267.097	C10H13N5O4	[M+H]+	Adenosine	Nucleotides and derivatives	Nucleotides and derivatives	58-61-7	2	5962400	6292900	6583500	4446200	4519700	4600200	38324000	38050000	41972000	16417000	16973000	16673000	19659000	19650000	19013000	C00212	ko00230,ko01100,ko02010
mws1060	267.07	135	268.081	C10H12N4O5	[M-H]-	9-(Arabinosyl)hypoxanthine	Nucleotides and derivatives	Nucleotides and derivatives	7013-16-3	3	259960	225790	259160	83549	103370	84139	217740	200800	211440	106370	95077	135400	155020	148170	148360	--	--
pmp000087	269.1	177.05	268.095	C13H16O6	[M+H]+	2-Feruloyl-sn-glycerol	Phenolic acids	Phenolic acids	-	2	29790	25971	23947	20594	20306	23548	8501.6	10014	12849	11647	8197.6	14185	15577	15518	14872	--	--
mws0383	267.23	267.23	268.24	C17H32O2	[M-H]-	10-Heptadecenoic Acid	Lipids	Free fatty acids	29743-97-3	3	152880	198490	190700	837760	687700	838770	209080	215750	266270	127270	180300	147840	207810	315050	228690	--	--
pmf0293	269.29	209.2	270.292	C18H38O	[M-H]-	1-Octadecanol	Lipids	Free fatty acids	112-92-5	3	101860	101310	104680	111790	97322	97791	42754	36716	30317	27835	29164	26322	56303	56511	47838	--	--
MWSmce675	271.08	108.02	272.09	C12H16O7	[M-H]-	Arbutin	Phenolic acids	Phenolic acids	497-76-7	1	518870	503730	547130	545490	547010	579240	40026	40232	45971	42157	45019	45832	301050	305860	279660	C06186	ko00010
Lmmn003323	271.23	225.22	272.235	C16H32O3	[M-H]-	2-Hydroxyhexadecanoic acid	Organic acids	Organic acids	764-67-0	2	389200	407670	434360	843110	732660	722320	1002800	894770	1004100	995330	1139600	1061700	1231300	1169300	1249800	--	--
pmp001264	274.27	256.27	273.267	C16H35NO2	[M+H]+	Hexadecylsphingosine	Lipids	Sphingolipids	-	2	9	9	9	9	9	9	6308200	5455800	5910700	4731000	5173900	5373200	5171500	5501800	5327600	--	--
pme1712	275	257	276.132	C11H20N2O6	[M-H]-	L-Saccharopine	Amino acids and derivatives	Amino acids and derivatives	997-68-2	3	86394	90769	75627	84210	82999	74868	194390	170340	186990	172740	197650	239000	115660	128950	142500	C00449	ko00300,ko00310,ko01100,ko01110,ko01230
MWSmce341	279.16	149.03	278.152	C16H22O4	[M+H]+	Butyl isobutyl phthalate	Phenolic acids	Phenolic acids	17851-53-5	1	6307400	6741100	6844200	5756300	5831300	6045400	1907000	1805800	1868500	1808100	1752900	1818000	3474500	3347400	3345400	--	--
pmb1650	279.2	149.4	278.225	C18H30O2	[M+H]+	Octadeca-11E,13E,15Z-trienoic acid	Lipids	Glycerol ester	25575-00-2	3	53391000	55099000	55453000	50125000	50759000	50375000	19465000	18115000	19373000	18526000	17681000	18412000	35539000	33881000	33820000	--	--
pmb0889	279.23	95.1	278.225	C18H30O2	[M+H]+	Punicic acid (9Z,11E,13Z-octadecatrienoic acid)	Lipids	Free fatty acids	544-72-9	3	264670	226720	241370	266110	219720	260870	930490	862100	947770	531190	530140	531750	548710	542950	539880	C08364	--
mws0366	277.22	277.22	278.225	C18H30O2	[M-H]-	γ-Linolenic Acid*	Lipids	Free fatty acids	506-26-3	1	3867800	6412300	6090700	5583000	5632600	5261700	3762400	3459100	3703600	1953300	2021700	1974300	10828000	10624000	9799300	C06426	ko00591,ko01040,ko01100
mws0367	277.22	277.22	278.225	C18H30O2	[M-H]-	α-Linolenic Acid*	Lipids	Free fatty acids	463-40-1	1	3450700	6220800	5641500	5320000	5333300	4858200	3403600	3104800	3426000	1728900	1791000	1852600	10209000	10208000	9778500	C06427	ko00592,ko01040,ko01100,ko01110
Lmbn005923	277.22	59.01	278.225	C18H30O2	[M-H]-	Crepenynic acid	Lipids	Free fatty acids	2277-31-8	1	63149	104020	99561	87738	91500	79465	54164	51541	61660	29970	31686	26282	161550	159290	173340	C07289	ko00591
Lmbn006152	279.23	59.01	280.24	C18H32O2	[M-H]-	(9Z,11E)-Octadecadienoic acid	Lipids	Free fatty acids	2540-56-9	1	9901.6	8714.7	7802.6	12528	11521	12068	36971	30937	35220	18147	18046	17526	30788	25586	30288	C04056	ko00591
mws1491	279.23	279.23	280.24	C18H32O2	[M-H]-	Linoleic acid	Lipids	Free fatty acids	60-33-3	3	6103500	5303900	6290500	8873700	8072600	8617800	18516000	17132000	20049000	10132000	11290000	10028000	17766000	17530000	19586000	C01595	ko00591,ko01040,ko01100
YC512118	282.28	247.24	281.272	C18H35NO	[M+H]+	Oleamide (9-Octadecenamide)	Lipids	Free fatty acids	301-02-0	1	32401	35528	32689	16703	22442	23396	20863	24827	22739	92685	85238	90207	61964	64505	60248	C19670	--
Lmyn012331	281.25	281.25	282.256	C18H34O2	[M-H]-	Petroselinic acid	Lipids	Free fatty acids	593-39-5	1	4178500	4353000	4691200	11535000	11050000	11661000	2303500	1910500	3060300	1882200	1505100	1759500	3391300	3372600	4760400	C08363	--
MWSmce333	284.1	152.06	283.092	C10H13N5O5	[M+H]+	2-Hydroxyadenosine	Nucleotides and derivatives	Nucleotides and derivatives	1818-71-9	2	1447600	1517700	1347500	2786500	3016800	3149400	67390	105570	89470	27864	49858	44833	227590	295900	305990	C08432	--
pme1178	284.1	152	283.092	C10H13N5O5	[M+H]+	Guanosine	Nucleotides and derivatives	Nucleotides and derivatives	118-00-3	1	13530000	13907000	13118000	11991000	11992000	12117000	2461100	2332600	2619400	968490	849100	938170	6192300	6283700	6034100	C00387	ko00230,ko01100,ko02010
mws0668	283.07	151	284.076	C10H12N4O6	[M-H]-	Xanthosine	Nucleotides and derivatives	Nucleotides and derivatives	146-80-5	1	3715600	3689800	3425200	1405300	1395500	1503600	382620	447720	385970	113780	121290	124270	1562200	1641600	1655900	C01762	ko00230,ko00232,ko01100,ko01110,ko02010
mws1489	283.26	283.26	284.272	C18H36O2	[M-H]-	Stearic Acid*	Lipids	Free fatty acids	-	3	2037100	2583300	2740500	2967700	4682000	4705500	760600	584680	635080	548250	680010	735610	417260	380670	411750	C01530	ko00061,ko01040
Zmyn005026	283.26	283.26	284.272	C18H36O2	[M-H]-	16-Methylheptadecanoic acid*	Lipids	Free fatty acids	2724-58-5	3	65373000	78532000	86035000	89228000	120950000	125890000	26858000	22540000	22986000	20446000	26489000	27657000	15639000	15483000	17160000	C20356	--
Hmhn000927	287.08	125.02	288.085	C12H16O8	[M-H]-	Phloroglucinol-1-O-β-D-glucopyranoside	Phenolic acids	Phenolic acids	-	1	569800	464940	604640	594790	556580	658920	313540	281890	366710	368640	394390	546190	418770	516820	457310	--	--
pmb3081	289	97	290.004	C6H11PO11	[M-H]-	Glucarate O-Phosphoric acid	Others	Saccharides and Alcohols	-	3	4487800	3482500	3994400	7643100	7786500	6743500	2419600	2386700	2410700	2388500	2748900	2408200	5255900	5426300	5929500	--	--
pme3163	289	97	290.04	C7H15O10P	[M-H]-	D-Sedoheptuiose 7-phosphate	Others	Saccharides and Alcohols	2646-35-7	3	4313900	3828000	3861600	7575400	7598200	6470300	2853400	3027400	2842800	2904400	3418200	2679900	5639200	6309500	6854200	--	--
pmb2657	289.1	97.1	290.123	C10H18N4O6	[M-H]-	Argininosuccinic acid	Organic acids	Organic acids	2387-71-5	3	126510	136780	121380	74259	68571	66596	29655	41556	41054	37259	53477	39897	65060	67914	62402	C03406	ko00220,ko00250,ko01100,ko01110,ko01230
pmb0885	291	190.9	290.188	C18H26O3	[M+H]+	4-Oxo-9Z,11Z,13E,15E-Octadecatetraenoic Acid	Lipids	Free fatty acids	-	3	144920	155460	156480	87434	89628	88336	4507.3	4255.3	5912.8	2969.9	3758.9	3968.6	65409	68535	68388	--	--
mws2120	291.01	247	292.022	C13H8O8	[M-H]-	Brevifolin carboxylic acid	Phenolic acids	Phenolic acids	18490-95-4	2	477160	506760	527940	474830	476390	540570	233290	252880	259760	228410	228710	207190	368990	379460	390340	--	--
MWSmce689	293.25	95.09	292.24	C19H32O2	[M+H]+	Methyl linolenate	Lipids	Free fatty acids	301-00-8	1	5258500	5563200	5747800	2954100	2772100	2786400	119560	113910	114960	150380	141950	147060	2401400	2464400	2351300	--	--
Zmpn003368	293.21	195.14	294.219	C18H30O3	[M-H]-	13S-Hydroxy-9Z,11E,15Z-octadecatrienoic acid	Lipids	Free fatty acids	87984-82-5	2	67061	103360	104250	46021	44324	44508	7715.3	8081.9	9439.9	4216	3879.3	2868.5	81331	81411	83998	C16316	ko00592
Lmcn009539	293.25	293.25	294.256	C19H34O2	[M-H]-	E,E,Z-1,3,12-Nonadecatriene-5,14-diol	Lipids	Free fatty acids	-	2	7006	7764.6	8955.6	8915.2	8393.1	12378	13266	13276	19559	3600.8	4138.3	4434.4	13856	10645	11450	--	--
Lmqp000329	296.07	104.11	295.056	C8H14N3O7P	[M+H]+	5-Aminoimidazole ribonucleotide	Nucleotides and derivatives	Nucleotides and derivatives	25635-88-5	1	324940	386600	376740	473990	526490	440530	5208600	5335600	4878900	1280600	1511900	1471700	2611200	2554300	2799800	--	--
Rfmb091	295.23	195.14	296.235	C18H32O3	[M-H]-	9S-Hydroxy-10E,12Z-octadecadienoic acid*	Lipids	Free fatty acids	15514-85-9	2	104950	161050	165430	156700	163410	162970	52999	54412	56741	28691	24975	27168	53711	52847	63873	C14767	ko00591
Lmbn005369	295.23	195.14	296.235	C18H32O3	[M-H]-	13(S)-HODE;13(S)-Hydroxyoctadeca-9Z,11E-dienoic acid*	Lipids	Free fatty acids	10219-69-9	1	100140	161050	164840	149180	149540	167180	53548	48814	56123	28428	26739	27189	53250	53955	59117	C14762	ko00591
pme1474	298.1	136	297.09	C11H15N5O3S	[M+H]+	5'-Deoxy-5'-(methylthio)adenosine	Nucleotides and derivatives	Nucleotides and derivatives	2457-80-9	1	5612300	5484600	4765800	5663500	6030500	6336900	16910000	16527000	18734000	13101000	13550000	13091000	7239800	6493100	6735800	C00170	ko00270,ko00908,ko01100
pmb0197	298.1	166.3	297.107	C11H15N5O5	[M+H]+	N7-Methylguanosine	Nucleotides and derivatives	Nucleotides and derivatives	20244-86-4	3	183070	209090	237530	298060	266710	269340	9	9	9	9	9	9	98290	110880	110320	C20674	--
Lmln001195	297.1	135.07	298.105	C14H18O7	[M-H]-	Picein (4-Acetylphenyl-glucoside)	Phenolic acids	Phenolic acids	530-14-3	2	86690	76914	79964	215650	175830	200460	9	9	9	9	9	9	18676	10606	19799	C10720	--
Lmbn009444	297.24	183.14	298.251	C18H34O3	[M-H]-	Ricinoleic acid	Lipids	Free fatty acids	141-22-0	2	16854	32514	31396	53885	58229	58521	2751.8	2936.1	4169.7	5804.6	4710.2	7560.8	9514.6	8812.8	8857.7	C08365	--
Hmtn001302	299.08	137.02	300.085	C13H16O8	[M-H]-	Glucosyloxybenzoic acid*	Phenolic acids	Phenolic acids	-	2	2009300	1981400	1590100	2253600	2408100	2183100	1134200	1240600	1126900	3592500	3565100	3782300	1913200	2108700	1931400	--	--
Lmsn002247	299.08	137.02	300.085	C13H16O8	[M-H]-	1-O-Salicyloyl-β-D-glucose*	Phenolic acids	Phenolic acids	60517-74-0	1	79943	94011	75190	125960	136170	146450	149210	169150	154860	270540	329930	305100	116380	124020	124200	--	--
mws2367	299.11	119	300.121	C14H20O7	[M-H]-	Salidroside	Phenolic acids	Phenolic acids	10338-51-9	2	46901	71542	51450	50429	53271	55670	9	9	9	9	9	9	29554	40104	34932	C06046	ko00350,ko01100
Hmyn001360	299.11	59.01	300.135	C18H20O4	[M-H]-	Doitungbiphenyl A	Phenolic acids	Phenolic acids	-	2	86658	111780	85339	107980	103640	91901	56492	56319	46245	82231	114520	96069	158190	156430	164790	--	--
Zmyn005384	299.26	253.26	300.266	C18H36O3	[M-H]-	2R-Hydroxyoctadecanoic Acid	Lipids	Free fatty acids	26633-48-7	2	78055	79238	86567	132810	119710	120600	119810	110490	145140	124440	119040	141410	165070	168420	220190	C03042	--
pmb3079	300.05	96.9	301.056	C8H16NO9P	[M-H]-	N-Acetyl-D-glucosamine-1-phosphate	Others	Saccharides and Alcohols	6866-69-9	3	92913	83165	81053	124270	116440	111600	264360	245200	251630	178340	186380	160410	170240	162930	173980	C04256	--
Hmqn000843	301.09	123.01	302.1	C13H18O8	[M-H]-	Tachioside	Phenolic acids	Phenolic acids	109194-60-7	2	8974400	9689800	8602900	10345000	9823300	10194000	3565800	3399500	3245200	4717900	4842900	4858200	6233800	6216800	6574100	--	--
Zmhn000892	301.09	139.05	302.1	C13H18O8	[M-H]-	4-O-Glucosyl-3,4-dihydroxybenzyl alcohol*	Phenolic acids	Phenolic acids	-	2	1081400	1114600	1039400	1069400	1040300	1097200	2153200	2185600	2065200	2345700	2098200	1972300	2099500	1919100	2001800	--	--
Hmhn002457	301.09	139.04	302.1	C13H18O8	[M-H]-	3-methoxy-5-hydroxy-1-O-β-D-glucopyranoside*	Phenolic acids	Phenolic acids	-	1	108400	113610	101150	117680	117870	91981	86473	78259	56434	41640	52251	43423	85442	85120	109390	--	--
mws0397	301.22	257.23	302.225	C20H30O2	[M-H]-	Cis-5,8,11,14,17-Eicosapentaenoic Acid	Lipids	Free fatty acids	10417-94-4	2	9	9	9	9	9	9	15742	14539	15347	3897.5	4087.8	3796.2	10850	10701	9152.7	C06428	ko01040
mws1375	304.15	185.09	303.143	C12H21N3O6	[M+H]+	Nicotianamine	Amino acids and derivatives	Amino acids and derivatives	34441-14-0	3	457430	365460	451100	486850	382790	327750	189640	303890	117090	66035	16990	18948	298790	246230	227020	C05324	--
mws0369	303.23	258.9	304.24	C20H32O2	[M-H]-	Arachidonic Acid	Lipids	Free fatty acids	506-32-1	2	9	9	9	9	9	9	75847	49607	66383	36902	36752	36375	44799	45379	54162	C00219	ko00590,ko00591,ko01040,ko01100
Hmdn001963	305.03	273	306.038	C14H10O8	[M-H]-	Methyl Brevifolincarboxylate	Phenolic acids	Phenolic acids	154702-76-8	2	44179	53266	46896	62049	70426	68489	9	9	9	3102.4	5580.7	4207	29936	25847	24700	--	--
pme1373	306.05	110	307.057	C9H14N3O7P	[M-H]-	2'-Deoxycytidine-5'-monophosphate	Nucleotides and derivatives	Nucleotides and derivatives	1032-65-1	3	461270	365830	400160	662690	646640	685440	2309400	2573000	2334800	5062000	4717600	5018800	2560700	2633400	2664000	C00239	ko00240,ko01100
pmn001610	307.26	307.3	308.272	C20H36O2	[M-H]-	Eicosadienoic acid	Lipids	Free fatty acids	5598-38-9	3	65401	55389	59427	121100	116730	122050	85858	81675	102700	29734	33348	29763	51811	74284	81503	C16525	ko01040
pmb2857	308.1	146.1	309.106	C11H19NO9	[M-H]-	L-Glutamic acid-O-glycoside	Amino acids and derivatives	Amino acids and derivatives	-	3	40099	62770	40031	25569	25416	31565	89064	62817	57173	27095	25890	23421	46990	48036	34067	--	--
pmb2791	309.21	209.1	310.1	C18H30O4	[M-H]-	9-Hydroperoxy-10E,12,15Z-octadecatrienoic acid	Lipids	Free fatty acids	111004-08-1	3	17847	20360	21153	26550	24572	22185	11207	9823.4	11682	9846.3	10189	10344	8876.1	8462.2	8734.9	C16321	ko00592,ko01110
Zmdp001857	311.12	165.05	310.116	C14H18N2O6	[M+H]+	γ-Glutamyltyrosine	Amino acids and derivatives	Amino acids and derivatives	7432-23-7	2	35059	28447	28351	14409	11185	15826	115270	103240	107450	73106	67180	64106	73612	73544	76380	--	--
pme3967	312.13	180	311.123	C12H17N5O5	[M+H]+	2-(Dimethylamino)guanosine	Nucleotides and derivatives	Nucleotides and derivatives	2140-67-2	1	46824000	47626000	46468000	52178000	50518000	51024000	249410	269560	279430	191560	217400	207030	22669000	22559000	22618000	--	--
Lmcp002302	312.13	180.09	311.123	C12H17N5O5	[M+H]+	N6-(2-Hydroxyethyl)adenosine	Nucleotides and derivatives	Nucleotides and derivatives	4338-48-1	1	43987000	45684000	43590000	49195000	48868000	48963000	229920	241150	254930	186410	196860	188240	21480000	20631000	21189000	--	--
Lmhn001477	311.04	179.04	312.048	C13H12O9	[M-H]-	2-Caffeoyl-L-tartaric acid (Caftaric acid)	Phenolic acids	Phenolic acids	67879-58-7	3	100120	109320	106070	130300	119810	123330	9	9	9	9	9	9	73475	80813	75464	--	--
pmb2804	311.1	171.3	312.23	C18H32O4	[M-H]-	13S-Hydroperoxy-9Z,11E-octadecadienoic acid	Lipids	Free fatty acids	33964-75-9	3	12885	17958	18754	21062	18257	23548	28207	25741	27161	10794	10984	10595	21306	18844	21684	C04717	ko00591,ko01100
Lmbn005287	311.22	249.22	312.23	C18H32O4	[M-H]-	7S,8S-DiHODE; (9Z,12Z)-(7S,8S)-Dihydroxyoctadeca-9,12-dienoic acid	Lipids	Free fatty acids	143288-65-7	3	236070	359400	350440	537180	578720	573960	19739	19283	20031	11010	10770	10933	74198	76080	80304	C07354	ko00591
pmf0397	311.3	183.1	312.303	C20H40O2	[M-H]-	Arachidic acid	Lipids	Free fatty acids	506-30-9	3	34617	66814	46402	58678	71041	58322	26578	17798	10140	36284	28104	33430	26203	13097	13096	C06425	ko01040
Lmyn002403	313.09	101.02	314.1	C14H18O8	[M-H]-	Mandelic acid-β-glucoside	Phenolic acids	Phenolic acids	-	2	57108	56166	51442	52397	44736	52757	216150	199120	205940	158380	152040	166100	74421	87956	76451	--	--
Lmbn005487	313.24	251.24	314.246	C18H34O4	[M-H]-	12,13-DHOME; (9Z)-12,13-Dihydroxyoctadec-9-enoic acid	Lipids	Free fatty acids	263399-35-5	3	60551	96449	104830	152490	149290	161700	11411	11928	14526	11336	11525	11609	27321	25316	29407	C14829	ko00591
pmb2871	315.07	153	316.079	C13H16O9	[M-H]-	1-O-Gentisoyl-D-glucoside*	Phenolic acids	Phenolic acids	23445-11-6	1	7531600	8079900	7997400	7199000	6445200	5724300	446400	400090	391910	812820	907680	960070	3511200	3573800	3393900	--	--
pmn001367	315.07	153.02	316.079	C13H16O9	[M-H]-	Protocatechuic acid-4-O-glucoside*	Phenolic acids	Phenolic acids	-	1	11389000	12293000	11990000	10804000	9818100	10261000	557800	574940	510360	1115500	1326900	1356800	5376500	5629100	5478900	--	--
Hmtn001120	315.11	153.06	316.116	C14H20O8	[M-H]-	5-(2-Hydroxyethyl)-2-O-glucosylphenol*	Phenolic acids	Phenolic acids	-	1	1028700	1088200	904400	1156900	1073600	1101300	1408300	1326000	1353400	1842900	1794500	1812600	991290	1014200	1038000	--	--
pmn001553	315.11	153.1	316.116	C14H20O8	[M-H]-	Cimidahurinine*	Phenolic acids	Phenolic acids	142542-89-0	1	1494500	1680000	1298100	1566900	1586400	1497900	2067900	2154800	1988300	2735400	2706600	2723300	1495300	1450300	1588200	--	--
Zmtn001661	315.11	153.02	316.116	C14H20O8	[M-H]-	Vanilloloside*	Phenolic acids	Phenolic acids	74950-96-2	2	12598000	12659000	12675000	11718000	10500000	11045000	592080	602920	544940	1244000	1417800	1436100	5845500	5984800	5719900	--	--
pmb2221	318.3	60.1	317.293	C18H39NO3	[M+H]+	4-Hydroxysphinganine	Lipids	Sphingolipids	554-62-1	3	9	9	9	9	9	9	1162300	1120900	1096400	754190	779340	719840	843730	924570	965620	C12144	ko00600,ko01100
mws0582	322.11	130	321.099	C11H19N3O6S	[M+H]+	S-(Methyl)glutathione	Amino acids and derivatives	Amino acids and derivatives	2922-56-7	1	72154	67699	65121	121660	90291	116160	212980	230390	254610	168160	163380	150930	87359	92387	95294	C11347	--
pme2074	322.4	129.7	323.21	C18H29NO4	[M-H]-	(-)-Jasmonoyl-L-Isoleucine	Organic acids	Organic acids	120330-93-0	3	32566	38096	38800	9357.9	8631.2	8348.1	33279	32962	33909	34300	33155	35346	36068	37774	35000	C18699	ko04075
pme3188	323.03	211	324.036	C9H13N2O9P	[M-H]-	Uridine 5'-monophosphate	Nucleotides and derivatives	Nucleotides and derivatives	58-97-9	2	74305	83531	66686	96328	100790	128080	91255	116540	103700	55743	61224	62574	68369	78159	49297	C00105	ko00240,ko01100,ko01240
pmn001516	325.06	125	326.064	C14H14O9	[M-H]-	5-Galloylshikimic acid	Phenolic acids	Phenolic acids	95719-51-0	3	353470	362770	304380	307880	300360	288500	9	9	9	9	9	9	145180	171960	173010	--	--
Lmsn003111	325.09	145.03	326.1	C15H18O8	[M-H]-	1-O-p-Coumaroyl-β-D-glucose	Phenolic acids	Phenolic acids	7139-64-2	1	1768200	1641300	1729700	4666900	4615700	4678900	33519	26059	16649	73912	68735	55887	1849100	1931700	1916700	C16827	--
Zmhn002301	325.09	163.04	326.1	C15H18O8	[M-H]-	p-Coumaric acid-4-O-glucoside	Phenolic acids	Phenolic acids	117405-48-8	1	6137900	6142100	6636200	8149400	8074800	7636000	9	9	9	9	9	9	3947900	3897400	3959400	C06739	--
Hmhn003067	325.09	119.05	326.1	C15H18O8	[M-H]-	Phenylpropionic acid-O-β-D-glucopyranoside	Phenolic acids	Phenolic acids	-	1	5707500	6041500	6464100	7783400	7850100	7971300	7405.2	7515.7	10187	10143	13686	9133.4	3953800	3728200	3821600	--	--
Lmqn000351	325.11	59.01	326.121	C12H22O10	[M-H]-	Rutinose	Others	Saccharides and Alcohols	90-74-4	2	71090	77088	78403	75998	53619	70965	9	9	9	9	9	9	45892	32131	41144	C08247	--
Lmtn002233	327.11	165.05	328.116	C15H20O8	[M-H]-	Androsin	Phenolic acids	Phenolic acids	531-28-2	2	278380	271750	338330	401990	336310	439730	44901	42120	44176	19833	28109	23862	234730	301810	254580	--	--
pmn001690	327.14	165.09	328.152	C16H24O7	[M-H]-	3-Hydroxy-4-isopropylbenzylalcohol-3-O-glucoside	Phenolic acids	Phenolic acids	-	2	18371	12331	24751	15313	16910	17956	68863	60687	48411	74270	74840	81086	25329	14559	34284	--	--
pmn001691	327.22	291.2	328.225	C18H32O5	[M-H]-	9,12,13-Trihydroxy-10,15-octadecadienoic acid	Lipids	Free fatty acids	-	3	11844	14153	12895	5748.1	4711.3	6346.8	6864.6	8388.4	7902.6	3458.8	3783.1	4893.9	11140	11769	12542	--	--
mws0884	328.05	134.2	329.053	C10H12N5O6P	[M-H]-	Cyclic 3',5'-Adenylic acid	Nucleotides and derivatives	Nucleotides and derivatives	60-92-4	3	7417.3	5987	4937.9	3085.1	3305.5	3362.7	55575	56951	58507	10843	16077	15295	17133	16910	21443	C00575	ko00230,ko01100
Smhn102346	329.08	167.03	330.095	C14H18O9	[M-H]-	2,4,6-trihydroxy-acetophenone-4-O-β-D-glucopyranoside*	Phenolic acids	Phenolic acids	-	1	2737000	2421500	2314200	2027400	1895300	1868000	4829100	4513300	4649500	8250700	8142200	8576800	3632700	3622600	3583000	--	--
Smhn002346	329.08	167.03	330.095	C14H18O9	[M-H]-	2,4,6-trihydroxy-acetophenone-6-O-β-D-glucopyranoside*	Phenolic acids	Phenolic acids	-	1	2886700	2782500	2518900	1922000	1977600	1900000	4934700	4578400	4629800	8305600	8053100	8958400	3661800	3891300	3739800	--	--
Lmtn002565	329.11	167.03	330.095	C14H18O9	[M-H]-	1-O-Vanilloyl-D-Glucose*	Phenolic acids	Phenolic acids	-	1	799930	819730	775260	750480	876910	856790	50164	56749	54110	59829	74732	64369	497070	412990	494940	C20470	--
Lmmn003663	329.09	167.04	330.095	C14H18O9	[M-H]-	5-Glucosyloxy-2-Hydroxybenzoic acid methyl ester*	Phenolic acids	Phenolic acids	-	1	548130	583510	575670	648510	677610	687890	83491	88310	89528	107400	96693	146020	483190	424210	448610	--	--
pmn001517	329.12	167	330.131	C15H22O8	[M-H]-	3,4,5-Trimethoxyphenyl-1-O-Glucoside	Phenolic acids	Phenolic acids	-	2	6391000	5902100	5542400	4812100	4750400	4549700	11100000	11319000	11375000	18581000	19478000	21224000	8517700	8293900	8626500	--	--
Hmqn003054	329.23	311.23	330.24	C18H34O5	[M-H]-	9,10,11-Trihydroxy-12-octadecenoic acid	Lipids	Free fatty acids	61911-67-9	1	4907.1	3805.1	4358.9	2665.1	5144.7	4218.5	15811	13695	16419	7784.1	8954	8399.2	9404.9	8824.5	8865.4	--	--
pmp001284	331.28	313.27	330.277	C19H38O4	[M+H]+	Monopalmitin	Lipids	Glycerol ester	542-44-9	1	303580	216220	218700	227490	251840	231370	318920	305490	372060	329560	330660	328450	229660	188270	225320	--	--
pme3184	332.08	136	331.068	C10H14N5O6P	[M+H]+	2'-Deoxyadenosine-5'-monophosphate	Nucleotides and derivatives	Nucleotides and derivatives	653-63-4	2	817800	801540	793390	1194000	1196300	1161300	27826	25525	20220	26154	26863	28466	302420	358780	354770	C00360	ko00230,ko01100
pmb0789	332.13	152.07	331.127	C14H21NO8	[M+H]+	Pyridoxine-5'-O-glucoside	Others	Vitamin	-	3	2459800	2315000	2330400	3540500	3290100	3436800	83417	71315	70874	120410	94693	109210	1053100	1058200	1028400	C03996	--
pmc0066	333.05	137.05	332.052	C10H13N4O7P	[M+H]+	2'-Deoxyinosine-5'-monophosphate	Nucleotides and derivatives	Nucleotides and derivatives	3393-18-8	3	3580300	3471900	3631200	3985800	4733900	3824000	403860	421490	316620	409860	406310	382760	728680	694090	658930	C06196	ko00230
Lmfn000604	331.07	169.01	332.074	C13H16O10	[M-H]-	6-O-Galloyl-D-glucose*	Phenolic acids	Phenolic acids	13186-19-1	2	25157000	26060000	26631000	40114000	38152000	38379000	1437200	1469700	1459000	1583000	1682100	1740100	14908000	16569000	15771000	--	--
Hmln000659	331.07	169.01	332.075	C13H16O10	[M-H]-	3-O-Galloyl-D-glucose*	Phenolic acids	Phenolic acids	-	1	24755000	25781000	26553000	40508000	39875000	40020000	1425700	1524600	1342300	1567500	1704800	1808900	14447000	16676000	16230000	--	--
Jmwn002117	331.1	153.02	332.111	C14H20O9	[M-H]-	2-(3,4-dihydroxyphenyl)ethanediol 1-O-β-D-glucopyranoside*	Phenolic acids	Phenolic acids	-	1	7233700	8056900	7532500	7363600	6632400	6906000	609510	579800	608340	469170	466770	455020	4331400	3780900	4707200	--	--
Lmmn001294	331.1	153.02	332.111	C14H20O9	[M-H]-	Koaburaside*	Phenolic acids	Phenolic acids	41653-73-0	1	7238500	7665500	7053300	7065500	7308100	6806000	608370	612380	617440	489070	468060	441360	4608800	4191700	4759900	--	--
mws0675	335.06	123	334.057	C11H15N2O8P	[M+H]+	β-Nicotinamide mononucleotide	Nucleotides and derivatives	Nucleotides and derivatives	1094-61-7	3	272420	193700	190630	239680	201320	220020	24982	39027	14899	5053.6	2379	2567.9	31383	42490	28614	C00455	ko00760,ko01100
Lmqn000432	333.06	333.06	334.067	C9H19O11P	[M-H]-	1-(sn-Glycero-3-phospho)-1D-myo-inositol	Others	Saccharides and Alcohols	-	2	483730	565180	551250	2064500	2129000	1651400	2030600	1849600	1332600	2662000	3239900	3131300	2129100	2268800	2025800	--	--
Zmhn005413	335.04	183.03	336.048	C15H12O9	[M-H]-	p-Dimeric galloyl methyl ester	Phenolic acids	Phenolic acids	-	3	779330	892660	880050	1458300	1621800	1398900	251570	246000	239970	215050	195810	191770	604270	557330	598050	--	--
pmb3074	337.09	191.05	338.1	C16H18O8	[M-H]-	5-O-p-Coumaroylquinic acid*	Phenolic acids	Phenolic acids	1899-30-5	2	6718800	6959800	7748000	5448300	6099600	5523500	253930	253220	223160	174820	170980	206880	4174200	3836800	4556200	C12208	ko00940,ko00941,ko00945,ko01110
pmb3068	337.09	173.1	338.1	C16H18O8	[M-H]-	1-O-p-Coumaroylquinic acid	Phenolic acids	Phenolic acids	-	1	311070	238990	284840	970980	1055100	1011200	21706	17397	14793	16686	17588	18404	248160	329540	364960	--	--
pmn001421	337.09	191.05	338.1	C16H18O8	[M-H]-	3-O-p-Coumaroylquinic acid*	Phenolic acids	Phenolic acids	87099-71-6	1	713300	519130	626300	4669600	5372000	3428300	105520	103180	112620	120550	130800	157440	2140500	2236400	1280900	--	--
pme3311	339	97	339.996	C6H14O12P2	[M-H]-	D-Fructose-1,6-biphosphate	Others	Saccharides and Alcohols	488-69-7	3	82162	59853	59784	73154	74318	81893	248580	287710	267090	50412	70142	71802	106720	100800	122610	C00354	ko00400,ko00710,ko01100,ko01110,ko01200
pma0149	341.08	207.07	340.079	C15H16O9	[M+H]+	Sinapoyl malate	Phenolic acids	Phenolic acids	92344-58-6	3	87603	100510	91683	69924	75599	71199	13200	16221	15696	4444.4	5973.6	3671.9	30636	29146	27801	C02887	ko00940
pmf0400	339.33	183.2	340.334	C22H44O2	[M-H]-	Docosanoic acid (Behenic acid)	Lipids	Free fatty acids	112-85-6	3	1783000	158410	105580	124840	174900	111320	1247500	411770	389530	408730	983440	942480	38178	24788	35566	C08281	ko00073,ko01040
Jmwn002620	341.09	161.02	342.095	C15H18O9	[M-H]-	Vanillic Acid-4-O-Glucuronide*	Phenolic acids	Phenolic acids	-	2	102120	94090	104150	165810	133030	187580	235410	218730	179930	453650	396690	474210	194050	167930	178030	--	--
Lmsn002548	341.09	161.02	342.095	C15H18O9	[M-H]-	1-O-Caffeoyl-β-D-glucose*	Phenolic acids	Phenolic acids	14364-08-0	2	100730	94842	100480	177750	175160	178300	225720	230950	192760	478920	427130	483800	213370	207250	196070	C10433	--
Lman002731	341.09	135.04	342.095	C15H18O9	[M-H]-	Grevilloside F	Phenolic acids	Phenolic acids	1094004-50-8	2	633960	689420	670490	1117900	1157500	1181700	9605.9	10461	19110	12264	4916	17545	608350	625170	587590	--	--
Zmhn001793	341.09	179.03	342.096	C15H18O9	[M-H]-	6-O-Caffeoyl-D-glucose	Phenolic acids	Phenolic acids	-	2	1487200	1613900	1747300	1465000	1665400	1637900	215460	202350	235170	335230	385510	321290	1500500	1502200	1588300	--	--
pme0519	341.11	119.03	342.116	C12H22O11	[M-H]-	D-Sucrose*	Others	Saccharides and Alcohols	57-50-1	1	2827500	1568300	1836100	1744800	1918000	2124900	2913600	2578800	3108000	5511500	5599800	5243300	3409600	3578100	3176000	C00089	ko00052,ko00500,ko01100,ko01110,ko02010
mws1080	341.11	179	342.116	C12H22O11	[M-H]-	Galactinol	Others	Saccharides and Alcohols	3687-64-7	1	5029900	3840700	4751500	4255100	2350200	3990500	8247900	7187200	6563300	12223000	13191000	13461000	6793600	8207700	7741600	C01235	ko00052,ko01100
mws1333	341.11	113	342.116	C12H22O11	[M-H]-	Melibiose	Others	Saccharides and Alcohols	585-99-9	1	672560	420480	390200	320180	188760	177640	1053900	730270	932590	1382100	2319600	1837900	982190	788170	830750	C05402	ko00052,ko01100,ko02010
mws0264	341.11	119	342.116	C12H22O11	[M-H]-	D-Trehalose*	Others	Saccharides and Alcohols	99-20-7	3	1078700	530610	587840	763000	395960	503100	1556600	1405100	1147300	2026400	2606500	1765200	1197000	905190	1092100	C01083	ko00500,ko01100,ko01110,ko02010
mws5038	341.11	89.02	342.116	C12H22O11	[M-H]-	Isomaltulose*	Others	Saccharides and Alcohols	13718-94-0	1	2398100	1334000	805650	1056600	609340	1317300	2522300	1887500	1746000	3591100	5170100	5572800	2338700	1954000	1804300	C01742	--
MA10039641	341.11	89.02	342.116	C12H22O11	[M-H]-	Lactobiose*	Others	Saccharides and Alcohols	63-42-3	1	2439100	1633100	1101200	1695100	880430	773660	2653700	2413200	2165100	4367300	4911200	2936800	1967300	2176800	2404300	C00243	ko00052,ko01100,ko02010
Lmsn000381	341.11	89.02	342.116	C12H22O11	[M-H]-	D-Maltose*	Others	Saccharides and Alcohols	69-79-4	1	1720800	2415100	1744100	677910	1630800	1215900	2209500	1291500	1979100	3997100	4193900	3808500	2251400	2724100	2340300	C01971	--
mws0906	341.12	179	342.131	C16H22O8	[M-H]-	Coniferin	Phenolic acids	Phenolic acids	531-29-3	2	1545500	1567100	1333900	2430500	2759100	2579800	43624	12519	36763	42268	34088	33297	1454600	1410000	1397300	C00761	ko00940
Lmyn001220	343.03	85.03	344.038	C13H12O11	[M-H]-	Mucic acid-1,4-lactone-3-O-gallate	Phenolic acids	Phenolic acids	-	2	525640	538520	561960	857260	787220	754440	9	9	9	9	9	9	203130	270610	263680	--	--
Zmln000899	343.11	181.05	344.111	C15H20O9	[M-H]-	Syringaldehyde-4-O-glucoside	Phenolic acids	Phenolic acids	-	2	22445	17524	9851.6	27542	22688	34265	7444.9	3772.7	6249.3	9	9	9	14854	16823	15894	--	--
mws0609	344.04	150	345.047	C10H12N5O7P	[M-H]-	Guanosine 3',5'-cyclic monophosphate	Nucleotides and derivatives	Nucleotides and derivatives	7665-99-8	3	48710	39440	43636	38734	40651	41067	55797	52300	48317	88134	85047	96137	54327	53137	54795	C00942	ko00230,ko01100
pmb0801	346.11	184.1	345.106	C14H19NO9	[M+H]+	4-Pyridoxic acid-O-glucoside	Others	Vitamin	-	3	108160	100650	105870	119450	123900	117970	9	9	9	9	9	9	43423	35556	39106	--	--
Lmtn000940	345.08	139.04	346.09	C14H18O10	[M-H]-	1-O-(3,4-Dihydroxy-5-methoxy-benzoyl)-glucoside	Phenolic acids	Phenolic acids	-	2	1308300	1326300	1317900	2252100	2136800	2228300	33136	33621	32742	40302	47046	50332	895480	862910	932880	--	--
Lmyp003381	347.13	301.13	346.126	C15H22O9	[M+H]+	3,4,5-Trimethoxyphenyl-1-O-β-D-glucoside	Phenolic acids	Phenolic acids	-	2	21859	22510	21488	23605	24673	27163	3062.1	3658	4908.9	5624.4	5816.9	4893.1	10833	9322.8	10138	--	--
mws0874	346.06	210.9	347.063	C10H14N5O7P	[M-H]-	3'-Adenylic Acid	Nucleotides and derivatives	Nucleotides and derivatives	84-21-9	3	14761	17813	16974	17184	16527	9132.3	31314	27763	28563	9144.4	6775.3	12175	12177	18747	16203	C01367	ko00230,ko01100
pmb0981	348.07	136	347.063	C10H14N5O7P	[M+H]+	Adenosine 5'-monophosphate	Nucleotides and derivatives	Nucleotides and derivatives	61-19-8	3	1628100	1574700	1513900	3134700	3198800	3048300	702220	524620	581740	154060	160430	186050	720260	739080	663900	C00020	ko00230,ko00908,ko01100,ko01110,ko01240
Lmhp011388	353.27	261.22	352.261	C21H36O4	[M+H]+	2-α-Linolenoyl-glycerol	Lipids	Glycerol ester	55268-58-1	1	82708	91406	80698	76415	69943	75582	193140	199960	205240	119220	130790	147920	129300	146360	130400	--	--
Lmhp011562	353.27	261.22	352.261	C21H36O4	[M+H]+	1-α-Linolenoyl-glycerol	Lipids	Glycerol ester	-	1	91755	88242	87076	73221	69440	58300	193100	162600	212480	133370	138900	146860	139330	128540	147540	--	--
mws0178	353.09	191.01	354.095	C16H18O9	[M-H]-	Chlorogenic acid (3-O-Caffeoylquinic acid)*	Phenolic acids	Phenolic acids	327-97-9	1	1961700	2030200	2454900	6078400	6392200	5483200	170280	204690	184280	190990	218590	232540	2051800	1948000	2259600	C00852	ko00940,ko00941,ko00945,ko01110
pme1816	353.09	191	354.095	C16H18O9	[M-H]-	Neochlorogenic acid (5-O-Caffeoylquinic acid)*	Phenolic acids	Phenolic acids	906-33-2	1	2205400	1966600	2184000	3479000	3200600	3110900	42766	40470	35508	40796	26169	43534	1362300	1382100	1327900	C17147	--
mws2108	353.09	191.05	354.095	C16H18O9	[M-H]-	Cryptochlorogenic acid (4-O-Caffeoylquinic acid)	Phenolic acids	Phenolic acids	905-99-7	1	843360	604360	925600	3172800	3077500	2860000	111380	105480	113170	116060	166950	161150	1125500	1181300	1239300	--	--
Lmhp112042	355.28	263.24	354.277	C21H38O4	[M+H]+	1-Linoleoylglycerol	Lipids	Glycerol ester	2277-28-3	3	5969.6	5962.1	6249.1	5419.7	7036.9	6263.1	69612	100870	88119	49858	52973	55749	47398	43801	47930	--	--
Lmhp012042	355.28	263.24	354.277	C21H38O4	[M+H]+	2-Linoleoylglycerol	Lipids	Glycerol ester	3443-82-1	3	5208.1	5807.5	6779	6279.9	6233.4	5830.1	69505	89256	98938	53914	53296	55405	45617	42447	48247	--	--
Hmmn002544	355.1	193.05	356.111	C16H20O9	[M-H]-	Ferulic acid-4-O-glucoside	Phenolic acids	Phenolic acids	117405-51-3	2	75009	77704	79872	97096	133500	139920	13725	12017	8478.9	9	9	9	59619	63778	53717	--	--
pmb0296	357.3	265.4	356.293	C21H40O4	[M+H]+	1-Oleoyl-Sn-Glycerol	Lipids	Glycerol ester	129784-87-8	3	4541.9	23386	23191	33870	33195	29980	43656	28173	14358	12912	27466	32073	11968	12470	16932	--	--
Lmsp004450	359.15	131.05	358.142	C20H22O6	[M+H]+	Dehydrodiconiferyl alcohol	Phenolic acids	Phenolic acids	97465-82-2	2	36733	38546	35259	105410	103830	101050	103150	103990	102300	132320	160150	150050	127510	126190	124870	--	--
pmb3107	359.1	182.1	360.106	C15H20O10	[M-H]-	Glucosyringic Acid	Phenolic acids	Phenolic acids	-	3	656230	666320	555310	527950	540610	486740	1550100	1455800	1464300	2143900	1958000	2145000	677340	700610	740060	--	--
pmb0964	366.2	204.1	365.17	C16H23N5O5	[M+H]+	Isopentenyladenine-7-N-glucoside	Nucleotides and derivatives	Nucleotides and derivatives	-	3	125700	139740	122990	118340	122120	144650	85725	94131	89720	98974	105460	93535	199760	207670	190910	--	--
pma3724	369.1	177.1	368.111	C17H20O9	[M+H]+	1-O-Feruloylquinic acid	Phenolic acids	Phenolic acids	-	3	13261	13893	13950	41194	43703	35630	1927.3	3766.6	4489.9	3263.2	2577.5	1588.4	21385	18355	18405	--	--
Lmbp002309	371.1	209.05	370.126	C17H22O9	[M+H]+	Sinapaldehyde-4-O-Glucoside	Phenolic acids	Phenolic acids	154461-65-1	2	91963	102260	111610	130760	131350	153910	12408	10091	13617	9	9	9	37733	52354	49931	--	--
pmn001695	371.1	249.06	372.106	C16H20O10	[M-H]-	Trihydroxycinnamoylquinic acid	Phenolic acids	Phenolic acids	-	1	76797	81802	82593	55840	52781	58830	526260	612480	599190	603810	610160	729520	223220	216250	203830	--	--
mws0011	371.13	209	372.142	C17H24O9	[M-H]-	Syringin	Phenolic acids	Phenolic acids	118-34-3	2	556770	495850	460100	689260	760460	718320	32788	30261	45311	58116	59002	60432	457410	473700	423190	C01533	ko00940
pmb0108	375.2	137.1	374.1	C19H18O8	[M+H]+	Feruloyl syringic acid	Phenolic acids	Phenolic acids	-	3	116100	100390	105680	104400	100920	83105	12580	10063	15776	13893	11041	11396	58397	64749	59206	--	--
mws0232	377.15	243	376.138	C17H20N4O6	[M+H]+	Riboflavin (Vitamin B2)	Others	Vitamin	83-88-5	3	277630	263710	277800	218590	243230	230790	150410	139800	139350	55375	47089	51393	184340	191840	168060	C00255	ko00740,ko01100,ko01110,ko01240,ko02010
pme3337	384.12	252	383.108	C14H17N5O8	[M+H]+	Succinyladenosine	Nucleotides and derivatives	Nucleotides and derivatives	4542-23-8	3	3571300	3796100	3800600	2611700	2771400	2788300	760830	762260	769940	568440	561310	560470	1480800	1401500	1511300	--	--
pme1286	385.13	250	384.122	C14H20N6O5S	[M+H]+	S-(5'-Adenosy)-L-homocysteine	Amino acids and derivatives	Amino acids and derivatives	979-92-0	3	23690	20999	17308	17352	25354	25093	45229	53731	33319	16450	16719	17887	19499	18913	20858	C00021	ko00270,ko01100,ko01230,ko01240
Zmhn002227	385.11	223.06	386.121	C17H22O10	[M-H]-	4-O-Glucosyl-sinapate*	Phenolic acids	Phenolic acids	-	2	102330	94114	103450	111710	128990	118270	67026	67602	71450	108610	80618	102250	91846	116930	107220	C02919	--
HJN003	385.11	223.06	386.122	C17H22O10	[M-H]-	1-O-Sinapoyl-D-glucose*	Phenolic acids	Phenolic acids	-	2	272430	255870	280290	298500	332100	305080	10436	10490	12152	14895	14590	13656	157760	165110	186750	C01175	ko00940
Lmzn001582	387.17	207.1	388.174	C18H28O9	[M-H]-	5'-Glucosyloxyjasmanic acid	Phenolic acids	Phenolic acids	-	3	227720	201590	239200	366400	370570	320510	48580	60924	63411	30495	38933	37295	175790	189500	172480	--	--
MWStz103	399.15	250.09	398.137	C15H22N6O5S	[M+H]+	S-(5'-Adenosyl)-L-methionine	Amino acids and derivatives	Amino acids and derivatives	29908-03-0	2	120940	144010	159540	177190	203600	193740	246050	277650	241710	237790	243770	210720	110950	126870	120070	C00019	ko00261,ko00270,ko00330,ko00908,ko01100,ko01110,ko01230,ko01240,ko04122
Hmln003529	401.15	269.11	402.152	C18H26O10	[M-H]-	Benzyl β-primeveroside*	Phenolic acids	Phenolic acids	130622-31-0	1	1230300	923820	1235300	904200	840870	835560	279750	153550	254750	150210	149870	186270	721190	712090	649070	--	--
Cmjn004337	401.14	269.1	402.153	C18H26O10	[M-H]-	Benzyl-(2''-O-xylosyl)glucoside*	Phenolic acids	Phenolic acids	-	2	1289600	996350	1386800	785820	985750	980930	242750	164140	191240	155710	184280	193760	697340	658120	628980	--	--
pme3007	402.99	159	404.002	C9H14N2O12P2	[M-H]-	Uridine 5'-diphosphate	Nucleotides and derivatives	Nucleotides and derivatives	27821-45-0	3	70571	64990	61808	60501	50573	56748	107790	114530	105710	37083	29113	32053	72682	68605	74306	C00015	ko00240,ko00908,ko01100,ko01240
Cmyp005062	407.13	245.08	406.126	C20H22O9	[M+H]+	Salireposide	Phenolic acids	Phenolic acids	16955-55-8	3	61477	58215	53945	71594	75618	82108	2471.5	2024	2350.3	5241.1	5202.7	5847.8	31793	33494	35268	--	--
mws2523	421.08	241.1	422.083	C12H23O14P	[M-H]-	Trehalose 6-phosphate	Others	Saccharides and Alcohols	4484-88-2	2	284500	253050	282960	246570	305780	277440	161060	136840	139060	94453	94573	84300	195120	195610	207170	C00689	ko00500,ko01100,ko01110
Lmhp008337	426.26	285.24	425.254	C19H40NO7P	[M+H]+	LysoPE 14:0	Lipids	LPE	-	3	9	9	9	9	9	9	91327	88552	95961	672590	738900	829420	237590	254630	283000	--	--
pme2117	426	159	427.029	C10H15N5O10P2	[M-H]-	Adenosine 5'-diphosphate	Nucleotides and derivatives	Nucleotides and derivatives	58-64-0	3	137460	137790	192690	158080	164680	156550	155250	183590	173650	42339	43007	53097	111320	107690	128770	C00008	ko00190,ko00195,ko00230,ko00908,ko01100,ko01110,ko01240
Lmhn002574	431.06	137.03	432.069	C20H16O11	[M-H]-	Caffeoyl(p-Hydroxybenzoyl)tartaric acid	Phenolic acids	Phenolic acids	-	3	9	9	9	9	9	9	138550	153790	143770	263850	246480	241990	11128	21607	19348	--	--
Cmzn005251	433.11	271.06	434.121	C21H22O10	[M-H]-	6-O-Caffeoylarbutin	Phenolic acids	Phenolic acids	136172-60-6	3	495300	514250	489240	588860	653230	590380	27989	19907	25943	31969	28017	28645	437400	406630	404690	--	--
Lmhp008440	438.26	297.24	437.254	C20H40NO7P	[M+H]+	LysoPE 15:1	Lipids	LPE	-	3	9	9	9	9	9	9	521800	481590	515370	301040	300480	312300	291420	228300	266050	--	--
Lmhp008273	438.26	297.24	437.254	C20H40NO7P	[M+H]+	LysoPE 15:1(2n isomer)	Lipids	LPE	-	3	9	9	9	9	9	9	515230	493880	556660	349470	332390	304860	284630	261670	284070	--	--
pmp000306	439.16	259.1	438.153	C21H26O10	[M+H]+	Cnidimoside A	Phenolic acids	Phenolic acids	155112-93-9	3	30820	26348	28467	25011	27748	30957	9	9	9	9	9	9	15150	16980	15666	--	--
Lmhp008885	440.28	299.26	439.27	C20H42NO7P	[M+H]+	LysoPE 15:0	Lipids	LPE	-	3	9	9	9	9	9	9	1252300	1231700	1224400	1504500	1621300	1556800	971330	965640	1035800	--	--
pme1014	445.3	341.3	444.303	C31H40O2	[M+H]+	Menatetrenone (Vitamin K2)	Others	Vitamin	11032-49-8	3	84579	104850	105500	45974	72684	62366	835050	850560	906530	593020	594470	673300	532720	514000	465960	--	--
Cmzn005999	449.11	287.06	450.116	C21H22O11	[M-H]-	Dunalianoside B	Phenolic acids	Phenolic acids	-	2	181400	160690	161880	216290	234820	252300	96192	83023	76375	111410	100330	115500	161100	141530	165100	--	--
Lmhp009034	452.28	311.26	451.27	C21H42NO7P	[M+H]+	LysoPE 16:1	Lipids	LPE	-	1	5910.1	5262.3	4317.7	9	9	9	609200	639490	539080	586850	483150	550660	511570	528510	539790	--	--
Lmhp008763	452.28	311.26	451.27	C21H42NO7P	[M+H]+	LysoPE 16:1(2n isomer)	Lipids	LPE	-	1	7118.4	6811.6	8072	4149.1	7753.1	2711	613990	623650	552780	510450	547850	499930	588750	524670	502890	--	--
HJN093	451.09	313.05	452.095	C20H20O12	[M-H]-	2-O-Salicyl-6-O-Galloyl-D-Glucose	Phenolic acids	Phenolic acids	-	3	67314	55151	57973	62774	58167	64503	54273	49020	64769	128000	116030	111210	67445	77534	60818	--	--
pmd0160	454.29	313.27	453.286	C21H44NO7P	[M+H]+	LysoPE 16:0(2n isomer)	Lipids	LPE	-	3	526530	560250	546850	865520	876070	819400	6435900	5713300	6114500	2124700	2061500	1749300	4455900	4447200	4657900	--	--
pmb0876	454.29	313.27	453.286	C21H44NO7P	[M+H]+	LysoPE 16:0	Lipids	LPE	53862-35-4	1	560110	556960	537120	869650	897490	766890	6151700	6237500	5902200	2143600	2030600	1802700	4696900	4515600	4743300	--	--
pmb0464	458.1	116.3	457.143	C16H27NO14	[M+H]+	L-Aspartic acid-O-diglucoside	Amino acids and derivatives	Amino acids and derivatives	-	3	1632700	1449400	1406400	1656500	1513900	1530400	374630	433520	276320	151100	137530	129610	741190	733980	694300	--	--
Lmhn002683	457.08	163.04	458.085	C22H18O11	[M-H]-	p-Coumaroylcaffeoyltartaric acid	Phenolic acids	Phenolic acids	-	3	114070	99683	98654	125950	144810	96612	9	9	9	9	9	9	61919	75778	69083	--	--
pmb2654	460.1	117.9	461.153	C19H27NO12	[M-H]-	Anthranilate-1-O-Sophoroside	Phenolic acids	Phenolic acids	-	3	343770	432950	335230	327130	456330	306340	362000	418150	426310	462670	602160	479790	273610	311090	281850	--	--
Lmhn002321	461.07	167.04	462.08	C21H18O12	[M-H]-	Vnilloylcaffeoyltartaric acid	Phenolic acids	Phenolic acids	-	3	45727	51268	35541	56286	45559	58616	12861	20514	24075	26213	24491	21296	35922	35326	36097	--	--
Lmhp009464	466.29	325.27	465.286	C22H44NO7P	[M+H]+	LysoPE 17:1(2n isomer)	Lipids	LPE	-	3	7806.1	6685.4	4123.1	5079	4607.4	5671.9	5609700	5010300	5781800	1881700	2069100	1919300	3970700	4167900	3896900	--	--
pmd0130	468.31	184.07	467.301	C22H46NO7P	[M+H]+	LysoPC 14:0	Lipids	LPC	20559-16-4	3	9014.1	8581.7	9619.9	12738	11545	12056	250000	219560	210510	233530	234400	226920	167040	163990	186200	--	--
mws1714	473.07	149.01	474.08	C22H18O12	[M-H]-	Chicoric Acid	Phenolic acids	Phenolic acids	70831-56-0	3	61527	61969	72699	63107	69915	72155	44292	67291	53475	38604	35522	40712	53231	61970	54100	C10437	--
Lmhp008589	476.28	335.26	475.27	C23H42NO7P	[M+H]+	LysoPE 18:3(2n isomer)	Lipids	LPE	-	1	198160	209330	210990	291000	283450	311690	1543900	1412200	1031400	546250	1049400	869980	869630	803700	812300	--	--
Lmhp008801	476.28	335.26	475.27	C23H42NO7P	[M+H]+	LysoPE 18:3	Lipids	LPE	-	1	201830	216550	221260	302130	287330	283010	1174100	1254600	961980	550160	611740	563950	649960	677520	717080	--	--
pmb0874	478.29	337.27	477.286	C23H44NO7P	[M+H]+	LysoPE 18:2(2n isomer)	Lipids	LPE	-	2	1815.4	1240.9	1970.2	2388.2	2242.7	2185.3	19780	13258	17105	9682.6	5832.8	6415.6	16011	20346	16234	--	--
pmb0881	478.29	337.27	477.286	C23H44NO7P	[M+H]+	LysoPE 18:2	Lipids	LPE	-	2	1682.9	2057.7	1464	3314.9	2765.4	2487.4	19263	23486	16233	7684.4	5685.6	11842	15475	19838	17546	--	--
Zmhn004909	477.06	169.01	478.075	C21H18O13	[M-H]-	3,4-Digalloylshikimic acid	Phenolic acids	Phenolic acids	-	1	6441500	6447600	6503100	6385600	6011900	6525100	257520	232910	176660	140060	150500	140170	5570000	6324200	6687700	--	--
Lmsn004090	477.1	169.01	478.111	C22H22O12	[M-H]-	1-O-Galloyl-3-O-p-Coumaroyl-β-D-glucose	Phenolic acids	Phenolic acids	-	2	84318	93818	74734	120240	105290	98507	1629.9	2439.5	636.05	2606.5	1576.5	1808.3	91429	78641	68376	--	--
mws0289	480.31	339.29	479.301	C23H46NO7P	[M+H]+	LysoPE 18:1	Lipids	LPE	89576-29-4	3	83765	90991	94875	173610	190990	172950	498090	532300	470510	162270	127240	196700	333550	378610	349280	--	--
pmb0856	480.31	339.29	479.301	C23H46NO7P	[M+H]+	LysoPE 18:1(2n isomer)	Lipids	LPE	-	3	50299	55583	55472	105620	121650	109700	107400	220570	197580	82918	86371	124090	156660	248150	170800	--	--
Lmhp009129	482.32	184.07	481.317	C23H48NO7P	[M+H]+	LysoPC 15:0(2n isomer)	Lipids	LPC	-	2	9	9	9	1519.8	1825.7	1385.4	188040	171990	147300	316440	329900	321560	228660	224980	239360	--	--
pmb0883	482.32	341.31	481.317	C23H48NO7P	[M+H]+	LysoPE 18:0	Lipids	LPE	69747-55-3	3	8496	7742.2	9665.4	9415.2	12238	10613	179910	204700	185950	86596	84945	81044	109660	106340	108920	--	--
pmb2319	482.32	184.07	481.317	C23H48NO7P	[M+H]+	LysoPC 15:0	Lipids	LPC	108273-89-8	1	13601	10321	9106.1	13269	16548	14694	442200	414760	411940	176670	175910	208250	237970	252690	247780	--	--
Lmsn000842	481.06	301	482.07	C20H18O14	[M-H]-	4,6-(S)-Hexahydroxydiphenoyl-β-D-glucose	Phenolic acids	Phenolic acids	36378-48-0	1	169750	133250	164280	394260	318380	384920	9	9	9	9	9	9	91316	89091	106960	--	--
pmn001628	481.06	275	482.07	C20H18O14	[M-H]-	4,6-(S)-Hexahydroxydiphenoyl-D-glucose	Phenolic acids	Phenolic acids	23094-68-0	2	93432	75960	84311	178530	160510	203820	9	9	9	9	9	9	48926	59616	57696	--	--
pmb3066	481.14	319.2	482.142	C22H26O12	[M-H]-	5-O-p-Coumaroylshikimic acid O-glucoside	Phenolic acids	Phenolic acids	-	3	143550	162120	153450	199190	234780	172630	9	9	9	9	9	9	121210	89370	109330	--	--
Wmhn001495	483.08	169.01	484.077	C20H20O14	[M-H]-	1,4-Di-O-Galloyl-D-glucose*	Phenolic acids	Phenolic acids	-	2	659050	607950	715010	830220	771270	785730	9	9	9	9	9	9	412500	479410	463310	--	--
pmn001629	483.08	169	484.085	C20H20O14	[M-H]-	Digalloylglucose*	Phenolic acids	Phenolic acids	-	1	201720	229880	266500	331000	318610	313270	4999.3	6468.3	4509.3	8259.3	7842.7	7327.4	174080	174390	158060	--	--
Hmyn007168	483.27	255.23	484.278	C22H45O9P	[M-H]-	LysoPG 16:0	Lipids	Glycerol ester	-	1	21216	10076	9599.7	7736.4	7217.4	6641.6	7310.6	7961.7	7681.2	7744.2	5915.4	3963.2	32152	26932	31313	--	--
Lmmn000214	487.17	341.11	488.174	C18H32O15	[M-H]-	Solatriose	Others	Saccharides and Alcohols	528-40-5	3	503700	521210	463580	22629	31449	38071	2354700	2572500	2679500	187030	219710	196990	883680	908430	829650	--	--
pma1303	492.31	184.07	491.301	C24H46NO7P	[M+H]+	LysoPC 16:2	Lipids	LPC	-	3	9	9	9	9	9	9	265620	242470	219430	343790	308910	381070	213490	213860	187250	--	--
pmb0863	492.31	184.07	491.301	C24H46NO7P	[M+H]+	LysoPC 16:2(2n isomer)	Lipids	LPC	-	3	9	9	9	9	9	9	278200	229740	226090	338530	327600	361360	215990	204670	190270	--	--
Lmhp008833	494.32	184.07	493.317	C24H48NO7P	[M+H]+	LysoPC 16:1(2n isomer)	Lipids	LPC	-	1	19708	15184	16932	7333.3	10090	15553	5293300	5072500	4994700	9224400	9312900	9091700	5552900	5289400	5421000	--	--
pmp001270	494.32	184.07	493.317	C24H48NO7P	[M+H]+	LysoPC 16:1	Lipids	LPC	76790-27-7	1	11756	10680	9485.4	16101	13811	13481	387850	353500	365260	180670	192950	215350	277280	194510	248580	--	--
Lmsn003778	493.1	169.01	494.106	C22H22O13	[M-H]-	1-O-Caffeoyl-4-O-galloyl-β-D-glucose	Phenolic acids	Phenolic acids	-	2	13031000	12039000	12789000	13431000	13613000	12463000	125420	70323	50297	33795	20398	16699	11933000	12837000	12358000	--	--
pmb0855	496.34	184.07	495.332	C24H50NO7P	[M+H]+	LysoPC 16:0	Lipids	LPC	17364-16-8	1	6309600	4609100	4631200	5346200	5340100	5030900	34738000	32498000	32465000	16548000	16266000	15300000	30414000	30841000	30966000	--	--
pmd0132	496.34	184.07	495.332	C24H50NO7P	[M+H]+	LysoPC 16:0(2n isomer)	Lipids	LPC	-	1	6005100	4478000	4538600	5475200	5287500	5164000	35242000	33065000	32145000	16718000	16380000	14353000	30219000	30353000	30496000	--	--
Lmyn002145	495.04	191.02	496.049	C20H16O15	[M-H]-	Mucic acid-1,4-lactone-3,5-di-O-gallate	Phenolic acids	Phenolic acids	-	2	1045600	1117400	1124700	1493100	1392600	1585900	9	9	9	9	9	9	622270	733690	699680	--	--
Zmhn003297	495.08	343.07	496.085	C21H20O14	[M-H]-	3-O-Digalloyl quinic acid	Phenolic acids	Phenolic acids	-	2	2039800	2022900	2198900	2915000	3304100	3123000	9	9	9	9	9	9	1199500	1476500	1300600	--	--
Lmgp003989	499.13	163.04	498.116	C25H22O11	[M+H]+	Dicaffeoylshikimic acid	Phenolic acids	Phenolic acids	-	3	7291.1	8876.5	10550	130790	120810	124300	3328.6	2272.4	4107	2105.2	960.11	1554	47667	44252	40871	--	--
Lmhp008688	500.28	359.26	499.27	C25H42NO7P	[M+H]+	LysoPE 20:5	Lipids	LPE	-	1	9	9	9	9	9	9	41144	30391	31487	22033	20726	21886	20797	19601	20249	--	--
pmb3061	499.15	163.1	500.153	C22H28O13	[M-H]-	5-O-p-Coumaroylquinic acid O-glucoside	Phenolic acids	Phenolic acids	-	1	2573000	2264700	2096800	2269900	2278400	2189800	9	9	9	9	9	9	1216500	1282900	1158400	--	--
Lmhp009497	502.29	361.27	501.286	C25H44NO7P	[M+H]+	LysoPE 20:4	Lipids	LPE	-	2	9	9	9	9	9	9	25818	28257	29959	24944	24699	29299	33895	30292	31736	--	--
Lmhp009349	502.29	361.27	501.286	C25H44NO7P	[M+H]+	LysoPE 20:4(2n isomer)	Lipids	LPE	-	2	9	9	9	9	9	9	27552	21826	28483	23982	26649	32774	35351	27193	31700	--	--
Lmhp009802	504.31	363.29	503.301	C25H46NO7P	[M+H]+	LysoPE 20:3(2n isomer)	Lipids	LPE	-	3	9	9	9	9	9	9	315880	289750	313780	82240	77080	89988	187640	184960	185470	--	--
MWS0442	527.16	365.1	504.169	C18H32O16	[M+Na]+	Maltotriose	Others	Saccharides and Alcohols	1109-28-0	2	132330	118290	178640	513090	505140	901760	196500	184060	201620	100300	81070	137240	181690	182490	151230	C01835	ko02010
pme2125	503.44	179	504.169	C18H32O16	[M-H]-	Raffinose	Others	Saccharides and Alcohols	512-69-6	3	200580	301010	316360	360470	462490	264170	234510	287330	207450	398140	326330	380510	293020	297560	312630	C00492	ko00052,ko01100,ko02010
pme0500	503.16	323	504.169	C18H32O16	[M-H]-	D-Melezitose	Others	Saccharides and Alcohols	597-12-6	2	9	9	9	19375	12453	13358	40135	23409	32181	63623	43357	66492	36370	37418	28279	C08243	--
Lmhp009590	508.34	184.07	507.332	C25H50NO7P	[M+H]+	LysoPC 17:1	Lipids	LPC	-	1	27833	32084	37072	55420	49139	50743	237200	272250	238270	151360	141200	125820	215620	232630	253210	--	--
pmb2406	510.36	184.07	509.348	C25H52NO7P	[M+H]+	LysoPC 17:0	Lipids	LPC	50930-23-9	3	110870	78589	83270	110670	118330	109590	1691300	1642400	1547100	1096300	1098300	1114500	1216800	1167900	1186600	--	--
Lmhp010515	510.36	184.07	509.348	C25H52NO7P	[M+H]+	LysoPC 17:0(2n isomer)	Lipids	LPC	-	2	5324.3	4570.3	5020.9	7410.2	5598.7	4661.8	94122	91958	86859	195730	183440	188580	109860	119430	112220	--	--
pmb3055	513.1	191.1	514.132	C22H26O14	[M-H]-	p-Coumaroylquinic acid-4'-O-glucuronide	Phenolic acids	Phenolic acids	-	3	722650	1080300	1297000	1684800	2056600	1868700	9	9	413.7	9	9	9	172630	208890	172880	--	--
Lmhp009773	515.32	261.22	514.314	C27H46O9	[M+H]+	1-α-Linolenoyl-glycerol-3-O-glucoside	Lipids	Glycerol ester	-	1	10165	15153	8090.4	9	9	9	28951	38128	28221	8015.7	11580	12372	29074	35099	31841	--	--
Lmhp009526	515.32	261.22	514.314	C27H46O9	[M+H]+	2-α-Linolenoyl-glycerol-1-O-glucoside	Lipids	Glycerol ester	-	1	7653.5	12436	11884	6942.2	7128.9	7616.6	33325	36296	34407	23917	10937	12122	28148	29598	29555	--	--
Hmqp006235	516.3	184.07	515.297	C26H46NO7P	[M+H]+	LysoPC 18:4	Lipids	LPC	-	1	6317.2	5547.2	5585	5566.7	4612.6	5658.1	767080	767340	797190	227790	220950	241400	394120	361620	412140	--	--
Li512115	515.12	353.09	516.127	C25H24O12	[M-H]-	Isochlorogenic acid B*	Phenolic acids	Phenolic acids	14534-61-3	2	355890	496860	460880	926640	1077800	777300	17803	10030	15191	1691.8	6963.1	17828	433410	360030	373220	C10468	--
pmn001384	515.12	353.09	516.127	C25H24O12	[M-H]-	Isochlorogenic acid C*	Phenolic acids	Phenolic acids	57378-72-0	2	33715	13851	25300	1065000	831840	892600	1578.6	2160	3706	19239	15706	10070	341820	235400	282150	--	--
Zmhn000785	515.16	341.11	516.169	C19H32O16	[M-H]-	Di-O-Glucosylquinic acid	Phenolic acids	Phenolic acids	-	3	17674000	20919000	19875000	16235000	16414000	12395000	11965000	12686000	11369000	6423700	6074700	6309500	13935000	13115000	11936000	--	--
pmb0854	518.32	184.07	517.317	C26H48NO7P	[M+H]+	LysoPC 18:3	Lipids	LPC	-	2	1918600	1617500	1660100	1854100	1952200	2040900	7336400	7127300	6487300	3614200	3621600	4356400	5449400	5692000	4127000	--	--
pmb0865	518.32	184.07	517.317	C26H48NO7P	[M+H]+	LysoPC 18:3(2n isomer)	Lipids	LPC	-	1	75346	65721	60569	64371	79433	80486	251120	255680	255220	135220	166060	162040	216460	211490	190700	--	--
Lmhn003246	517.1	223.06	518.106	C24H22O13	[M-H]-	Sinapoylcaffeoyltartaric acid	Phenolic acids	Phenolic acids	-	3	180750	178430	167880	376600	334230	308340	50500	40745	39435	48562	54995	49195	194970	149450	175320	--	--
pmp001273	520.34	184.07	519.332	C26H50NO7P	[M+H]+	LysoPC 18:2	Lipids	LPC	-	1	84185	61057	60721	76064	69572	80982	1249100	1204700	1121900	434080	483040	446400	744320	665250	812180	--	--
pmp001251	520.34	184.07	519.332	C26H50NO7P	[M+H]+	LysoPC 18:2(2n isomer)	Lipids	LPC	-	1	2982.2	1646	2427.9	2389.6	2601.6	2670.6	43080	40795	40635	16480	20817	18086	24989	29090	23597	--	--
Jmwn006041	519.19	357.13	520.194	C26H32O11	[M-H]-	(7S,8R)-dehydrodiconiferylalcohol-9'-O-β-D-glucopyranoside	Phenolic acids	Phenolic acids	-	2	209100	213270	211050	199470	204440	209190	9	9	9	9	9	9	106860	118470	117830	--	--
pmp001281	522.36	184.07	521.348	C26H52NO7P	[M+H]+	LysoPC 18:1	Lipids	LPC	-	2	50564	32187	27781	48199	51645	61132	204190	221710	235360	83550	74615	92968	155120	181520	188590	--	--
Lmhp010190	522.36	184.07	521.348	C26H52NO7P	[M+H]+	LysoPC 18:1(2n isomer)	Lipids	LPC	-	1	52871	34671	30056	60510	58969	58455	228050	207680	207480	65954	86676	122420	163200	168460	161240	--	--
pmn001710	521.13	359.08	522.137	C24H26O13	[M-H]-	Rosmarinic acid-3'-O-glucoside	Phenolic acids	Phenolic acids	910028-78-3	3	371910	297640	244820	304270	272650	203490	21977	31125	23361	17731	36317	15133	180920	187970	177980	--	--
pmd0136	524.37	184.07	523.364	C26H54NO7P	[M+H]+	LysoPC 18:0(2n isomer)	Lipids	LPC	-	2	4821.4	4174.7	4577.6	10105	10315	8643.2	565440	572150	455110	672360	704870	622240	515200	473320	508440	--	--
mws0126	524.37	184.07	523.364	C26H54NO7P	[M+H]+	LysoPC 18:0	Lipids	LPC	19420-57-6	2	242010	191520	191780	188220	215420	222220	4500800	4023200	4219900	2546100	2479100	2303400	2634800	2504600	2744500	--	--
Lmjp003731	531.15	177.06	530.142	C26H26O12	[M+H]+	3,4-O-Dicaffeoylquinic Acid Methyl Ester	Phenolic acids	Phenolic acids	-	3	5170.3	5395.3	3513.4	4648.5	6810.9	7312.7	34655	37714	37050	62818	58980	56908	28475	29509	30118	--	--
Lmhp007840	534.36	184.07	533.348	C27H52NO7P	[M+H]+	LysoPC 19:2	Lipids	LPC	-	3	9	9	9	9	9	1206.5	77124	69105	67202	139460	136360	151970	108200	98723	102750	--	--
Lmhp007598	534.36	184.07	533.348	C27H52NO7P	[M+H]+	LysoPC 19:2(2n isomer)	Lipids	LPC	-	3	19865	21275	18625	8631.3	10609	12922	183970	192760	212550	935690	880690	882180	375510	379940	377070	--	--
Lmhp010908	536.37	184.07	535.364	C27H54NO7P	[M+H]+	LysoPC 19:1	Lipids	LPC	-	1	22318	12110	11818	21360	21047	24162	6106400	6122300	5877100	11791000	11993000	11808000	6583900	6463400	6276000	--	--
Lmhp008742	542.32	184.07	541.317	C28H48NO7P	[M+H]+	LysoPC 20:5	Lipids	LPC	162440-04-2	1	9	9	9	9	9	9	337250	318100	263680	34316	38237	42092	102880	116850	87638	--	--
pmc0960	544.34	184.07	543.332	C28H50NO7P	[M+H]+	LysoPC 20:4	Lipids	LPC	-	3	9	9	9	9	9	9	323700	434670	314580	95514	154550	82057	168710	176860	173940	--	--
Lmhp009890	546.36	184.07	545.348	C28H52NO7P	[M+H]+	LysoPC 20:3	Lipids	LPC	1199257-41-4	3	9	9	9	9	9	9	1563300	1441200	1438700	438970	454040	503730	715800	765380	840770	--	--
pmn001671	547.17	223.1	548.174	C23H32O15	[M-H]-	Furanofructosyl-α-D-(6-mustard acyl)glucoside	Phenolic acids	Phenolic acids	-	2	172340	173580	182990	440300	475690	481530	9	9	9	9	9	9	157610	144190	155090	--	--
Lmhp011549	550.39	184.07	549.379	C28H56NO7P	[M+H]+	LysoPC 20:1	Lipids	LPC	-	3	9862.7	6639.2	3647.3	8535.9	9074.6	9608.6	576860	549230	517300	625940	640790	663790	399850	393150	386870	--	--
pmb2922	565.05	323.1	566.055	C15H24N2O17P2	[M-H]-	Uridine 5'-diphospho-D-glucose	Nucleotides and derivatives	Nucleotides and derivatives	133-89-1	2	3347200	2972900	3051700	3797600	3270500	3177300	4092300	4251800	3925500	1425200	1370500	1534700	2175500	2474200	2150200	C00029	ko00040,ko00052,ko00053,ko00240,ko00500,ko00520,ko00524,ko00561,ko00908,ko01100,ko01110,ko01240
Lmhp009368	568.34	184.07	567.332	C30H50NO7P	[M+H]+	LysoPC 22:6	Lipids	LPC	-	2	9	9	9	9	9	9	145720	143900	150070	10222	13892	8419.4	59883	49654	54776	--	--
Lmhp010099	570.36	184.07	569.348	C30H52NO7P	[M+H]+	LysoPC 22:5	Lipids	LPC	-	1	5516.4	2383.8	3698.5	9	9	9	1447500	1382700	1401100	511720	541270	525630	815730	782590	851420	--	--
Lmhp009682	570.36	184.07	569.348	C30H52NO7P	[M+H]+	LysoPC 22:5(2n isomer)	Lipids	LPC	-	2	5269.4	3124.6	4156.5	9	9	9	1392900	1384900	1315100	495660	515230	538200	816510	814130	874960	--	--
Lmhp010394	572.37	184.07	571.364	C30H54NO7P	[M+H]+	LysoPC 22:4	Lipids	LPC	-	3	9	9	9	9	9	9	123820	111530	112160	132060	116740	138580	95170	113060	104420	--	--
pmn001547	589.12	437.1	590.127	C27H26O15	[M-H]-	3-Hydroxy-5-Methylphenol-1-O-(6'-Digalloyl)Glucoside	Phenolic acids	Phenolic acids	-	3	55788	53454	49563	97526	102320	86851	11738	7514	9965	3709.9	4189.7	2752.1	45498	60335	55648	--	--
Zmhn002032	609.18	447.13	610.189	C28H34O15	[M-H]-	4-O-(6'-O-Glucosylcaffeoylglucosyl)-4-hydroxybenzyl alcohol	Phenolic acids	Phenolic acids	-	3	152080	190390	82202	206740	218680	207250	31804	20504	20111	37409	49538	54097	112830	125600	115910	--	--
MWS0132	611.15	306.07	612.152	C20H32N6O12S2	[M-H]-	Oxiglutatione	Amino acids and derivatives	Amino acids and derivatives	27025-41-8	1	431780	392890	402550	935660	801890	927710	821860	811840	1017700	238120	228570	295720	961600	936800	1020000	C00127	ko00480,ko01100,ko01240
Hmyp007792	636.41	495.4	635.414	C32H62NO9P	[M+H]+	PE(oxo-11:0/16:0)	Lipids	Glycerol ester	-	2	54717	43397	45089	89116	93297	78105	138740	134430	151450	111170	137770	118280	166570	143420	136790	--	--
Lmfn001209	635.09	169.01	636.096	C27H24O18	[M-H]-	1,3,6-Tri-O-galloyl-D-glucose*	Phenolic acids	Phenolic acids	18483-17-5	2	180670	275360	214230	174600	199140	166430	9	9	9	9	9	9	165370	141380	153920	C17458	--
Lmsn003088	635.09	169.01	636.096	C27H24O18	[M-H]-	1,4,6-Tri-O-galloyl-β-D-glucose*	Phenolic acids	Phenolic acids	94513-58-3	1	148620	239350	200450	184840	205620	164690	9	9	9	9	9	9	151850	137710	192170	--	--
pmb2653	649.1	145	650.227	C24H42O20	[M-H]-	D(+)-Melezitose O-rhamnoside	Others	Saccharides and Alcohols	-	3	84735	133550	135560	16765	19575	13263	664830	616950	666010	30625	37908	26473	188850	190380	217860	--	--
Lmsn004659	659.13	169.01	660.133	C30H28O17	[M-H]-	1,6-Di-O-galloyl-2-O-Feruloyl-β-D-glucose	Phenolic acids	Phenolic acids	-	2	1063700	731020	830120	859760	976100	876710	15584	16438	9764.6	7893.8	11488	8497.6	710210	758170	737150	--	--
pmb0530	664.12	136.2	663.109	C21H27N7O14P2	[M+H]+	Nicotinic acid adenine dinucleotide	Nucleotides and derivatives	Nucleotides and derivatives	53-84-9	3	394500	311850	332510	338550	359430	350240	428730	398670	372160	181330	153020	192290	312200	289270	276830	C00003	ko00190,ko00730,ko00760,ko01100,ko01240
mws4163	665.21	485.3	666.222	C24H42O21	[M-H]-	Nystose	Others	Saccharides and Alcohols	13133-07-8	3	32579	69862	70749	66044	52514	68685	19268	19490	14592	25848	19642	24187	28391	33316	28211	--	--
Lmyn005812	675.36	397.14	676.367	C33H56O14	[M-H]-	Gingerglycolipid A	Lipids	Glycerol ester	145937-22-0	1	102440	109950	138720	101770	96055	117250	78885	82591	68977	25619	30980	25839	107160	101290	110290	--	--
pmp001276	677.37	677.37	676.367	C33H56O14	[M+H]+	1-Linolenoyl-rac-glycerol-diglucoside	Lipids	Free fatty acids	-	1	174650	393250	478970	689380	640920	616990	9	9	9	9	9	9	272010	254270	478700	--	--
Lmhp008513	677.37	261.22	676.367	C33H56O14	[M+H]+	2-α-Linolenoyl-glycerol-1,3-di-O-glucoside	Lipids	Glycerol ester	-	1	11619	13002	16230	9353.6	8794.5	10385	66796	105480	95856	67047	86996	103780	58237	64232	59145	--	--
HJN102	677.17	515.14	678.158	C34H30O15	[M-H]-	3,4,5-Tricaffeoylquinic acid	Phenolic acids	Phenolic acids	86632-03-3	3	21133	33354	26098	41028	46830	40323	24455	29624	27920	27295	19734	30401	26770	29431	25344	--	--
Lmyn006011	677.38	397.13	678.383	C33H58O14	[M-H]-	Gingerglycolipid B	Lipids	Glycerol ester	88168-90-5	2	14025	12784	16638	21390	18538	13843	12524	8401.4	8249.8	5954.2	8324.4	7027.3	16665	19178	20756	--	--
Lmhp009190	679.39	263.24	678.383	C33H58O14	[M+H]+	2-Linoleoylglycerol-1,3-di-O-glucoside	Lipids	Glycerol ester	-	2	4366.4	3416.4	4353.1	3508.6	2941.6	4054.8	30790	26556	30919	29946	34575	32899	34715	34110	31316	--	--
Hmyp007396	702.46	184.07	701.46	C37H68NO9P	[M+H]+	PC(oxo-11:0/18:2)	Lipids	PC	-	2	9595	4853.9	6020.3	10748	10397	7277.1	41298	68088	64128	48094	42022	52036	65412	51730	44791	--	--
pme2651	742.1	620.1	743.075	C21H28N7O17P3	[M-H]-	NADP (Nicotinamide adenine dinucleotide phosphate)	Nucleotides and derivatives	Nucleotides and derivatives	53-59-8	3	286200	253640	275660	278520	266440	253250	202820	217650	214390	80633	95310	104380	167670	174800	159490	C00006	ko00195,ko00480,ko00760,ko01100,ko01240
Hmyp007589	784.47	643.46	783.466	C41H70NO11P	[M+H]+	PE(18:3/18:3+O3)	Lipids	Glycerol ester	-	1	1252.8	974.54	912.44	1933.3	1624.3	1979.5	6125.1	6527.6	4982.5	5103.7	6109.5	7241	9194	8406.1	10258	--	--
pme2746	784.15	437	785.157	C27H33N9O15P2	[M-H]-	Riboflavin 5'-Adenosine Diphosphate	Nucleotides and derivatives	Nucleotides and derivatives	146-14-5	3	220600	171310	210630	163860	172100	162530	271940	258530	272790	115500	126050	137790	152700	167500	136120	C00016	ko00740,ko01100,ko01110,ko01240
Lmsn003625	787.1	635.09	788.107	C34H28O22	[M-H]-	1,2,3,6-Tetra-O-galloyl-β-D-glucose	Phenolic acids	Phenolic acids	79886-50-3	2	9	9	9	68098	58899	62177	9	9	9	9	9	9	43901	34610	31087	C04516	--
