# Supplementary material for: Glycine-Induced Phosphorylation Plays a Pivotal Role in Energy Metabolism in Roots and Amino Acid Metabolism in Leaves of Tea Plant
Source: Foods. 2023 Jan 10;12(2):334. doi: 10.3390/foods12020334 (PMC9858451; doi:10.3390/foods12020334)
Supplement: Supplementary file 1 [file foods-12-00334-s001.zip › Supplementary Table S3.xlsx]

## Sheet: Summary
Header line description of table S1			Table S1. MS/MS spectrum database search analysis and Proteins and modification sites (filtered with localization probability>0.75) summary
Total spectrum	Number of spectrum produced by mass spectrometer
Matched spectrum	Number of spectrum matched with alignment protein		Total spectrum	Matched spectrum	Peptides	Modified peptides	Identified proteins	Quantifiable proteins	Identified sites	Quantifiable sites	Normalized proteins	Normalized sites
Peptides	Number of peptides which spectrum hit		580557	59739 (10.3%)	7431	5177	3186 (2852)	2555 (2424)	8368 (5378)	4964 (4346)	809 (772)	1745 (1539)
Modified peptides	Total number of modified peptides identified
Identified proteins	Number of proteins detected by spectrum search analysis
Quantifiable proteins	Number of proteins quantifiable		Table S2. Differentially modified modification sites (modified proteins) summary (Filtered with threshold value of expression fold change and P value<0.05)
Identified sites	Number of modification sites detected by spectrum search analysis
Quantifiable sites	Number of modification sites quantifiable		Compare group	Regulated type	fold change >1.2	fold change >1.3	fold change >1.5	fold change >2
Normalized sites	Number of modification sites quantifiable after normalized by proteome		C_L/C_R	up-regulated	406 (326)	404 (324)	384 (307)	320 (253)
Normalized proteins	Number of modification proteins quantifiable after normalized by proteome			down-regulated	570 (464)	566 (460)	542 (446)	470 (402)
			G_L/C_L	up-regulated	254 (217)	230 (196)	170 (144)	58 (48)
Header line description of worksheet "Quant"				down-regulated	120 (112)	107 (101)	59 (59)	22 (22)
Protein accession	Protein accession number of database used for search		G_L/G_R	up-regulated	460 (369)	456 (367)	439 (355)	384 (312)
Position	Modification site localization in protein			down-regulated	212 (187)	209 (184)	201 (179)	164 (146)
Amino acid	The amino acid that modification site modified		G_R/C_R	up-regulated	28 (24)	28 (24)	24 (21)	19 (16)
Protein description	Protein functional description			down-regulated	1054 (800)	1045 (796)	998 (764)	669 (538)
Gene name	Indicates the name of the gene that code for the protein sequence		Note:localization probability>0.75
Localization probability	Probability of a certain amino acid containing this modification in this peptide
PEP	The maximal posterior error probability for peptides		Table S3. Differentially modified modification sites (modified proteins) after normalized summary (Filtered with threshold value of expression fold change and P value<0.05)
Score	A simple rule to be used to judge whether a result is significant or not
Modified sequence	Identified peptide sequence marked with modification sites localization probabilities		Compare group	Regulated type	fold change >1.2	fold change >1.3	fold change >1.5	fold change >2
Charge	Carried charge of peptide		C_L/C_R	up-regulated	104 (76)	103 (75)	100 (73)	91 (68)
Mass error [ppm]	Parts per million ratio of peptide mass error between the theory and practice			down-regulated	96 (82)	96 (82)	92 (79)	82 (73)
MS/MS Count	Number of spectrum matched with peptide		G_L/C_L	up-regulated	80 (65)	76 (62)	61 (50)	28 (23)
				down-regulated	26 (23)	20 (17)	16 (15)	7 (7)
Header line description of worksheet "pep_quant"			G_L/G_R	up-regulated	111 (83)	111 (83)	109 (81)	103 (77)
ID	Identified peptide index number			down-regulated	37 (30)	37 (30)	36 (29)	31 (25)
Sequence	Identified peptide amino acid sequence		G_R/C_R	up-regulated	7 (7)	7 (7)	6 (6)	4 (4)
Length	Identified peptide amino acid length			down-regulated	224 (166)	222 (165)	217 (163)	159 (126)
Modifications	identified peptide with modification markers		Note:localization probability>0.75
Modified sequence	Identified peptide sequence marked with modification sites localization probabilities
Protein accession	Protein accession number of database used for search
Protein description	Protein functional description
Charge	Carried charge of peptide
m/z	Mass-to-charge ratio of peptide
Mass error [ppm]	Parts per million ratio of peptide mass error between the theory and practice
PEP	The maximal posterior error probability for peptides
Score	A simple rule to be used to judge whether a result is significant or not
MS/MS Count	Number of spectrum matched with peptide
Experiment
Intensity

## Sheet: Quant
Modification sites information																																Protein quantitation												Normalized modification sites quantitation
Protein accession	Position	Amino acid	Protein description	Gene name	Localization probability	PEP	Score	Modified sequence	Charge	Mass error [ppm]	MS/MS Count	C_L_1	C_L_2	C_L_3	C_R_1	C_R_2	C_R_3	G_L_1	G_L_2	G_L_3	G_R_1	G_R_2	G_R_3	G_L/C_L Ratio	G_L/C_L P value	C_L/C_R Ratio	C_L/C_R P value	G_R/C_R Ratio	G_R/C_R P value	G_L/G_R Ratio	G_L/G_R P value	C_L_1	C_L_2	C_L_3	C_R_1	C_R_2	C_R_3	G_L_1	G_L_2	G_L_3	G_R_1	G_R_2	G_R_3	C_L_1	C_L_2	C_L_3	C_R_1	C_R_2	C_R_3
TEA000014.1	237	S	PREDICTED: putative transporter arsB isoform X1 [Solanum tuberosum]	---	0.238266	3.99287e-06	42.347	FS(0.021)PAT(0.238)LS(0.238)HLT(0.215)S(0.215)LNS(0.071)QDWNSTLESMNIR	3	0.046626	0
TEA000014.1	228	S	PREDICTED: putative transporter arsB isoform X1 [Solanum tuberosum]	---	0.999992	0.000111174	63.18	DIEDASMEVVPEEAVVS(1)HR	3	-1.4353	2					1.271	1.415				0.314							0.234
TEA000014.1	241	S	PREDICTED: putative transporter arsB isoform X1 [Solanum tuberosum]	---	0.597814	1.27573e-10	64.27	FS(0.003)PAT(0.039)LS(0.039)HLT(0.15)S(0.598)LNS(0.17)QDWNSTLESMNIR	3	0.44821	1						1
TEA000014.1	288	S	PREDICTED: putative transporter arsB isoform X1 [Solanum tuberosum]	---	0.99758	0.00295139	96.23	AS(0.002)S(0.998)GEFESAR	2	0.43868	3				1.345	1.322	1.616				0.444	0.654	0.619					0.401	0.0025193
TEA000014.1	279	S	PREDICTED: putative transporter arsB isoform X1 [Solanum tuberosum]	---	0.569244	0.00721498	57.106	RS(0.064)S(0.367)S(0.569)DNEIHK	3	-0.42686	1				1.663					0.337
TEA000014.1	244	S	PREDICTED: putative transporter arsB isoform X1 [Solanum tuberosum]	---	0.502375	7.50899e-17	74.222	FS(0.002)PAT(0.007)LS(0.007)HLT(0.097)S(0.385)LNS(0.502)QDWNSTLESMNIR	3	0.934	1											1
TEA000014.1	318	S	PREDICTED: putative transporter arsB isoform X1 [Solanum tuberosum]	---	1	0.00993045	97.439	DGPVLS(1)KR	2	-0.10685	2	0.182	0.315		2.099	2.744	2.072	0.193	0.218	0.178				0.79	0.42278	0.108	0.0024366
TEA000014.1	235	T	PREDICTED: putative transporter arsB isoform X1 [Solanum tuberosum]	---	0.238266	3.99287e-06	42.347	FS(0.021)PAT(0.238)LS(0.238)HLT(0.215)S(0.215)LNS(0.071)QDWNSTLESMNIR	3	0.046626	0
TEA000038.1	800	S	PREDICTED: auxin response factor 2-like isoform X2 [Nicotiana sylvestris]	---	0.595132	0.00254294	81.632	NLSSPS(0.042)VS(0.595)S(0.363)PKN	2	0.35415	1	1
TEA000038.1	801	S	PREDICTED: auxin response factor 2-like isoform X2 [Nicotiana sylvestris]	---	0.468613	0.00254294	81.632	NLSSPS(0.063)VS(0.469)S(0.469)PKN	2	1.0009	0
TEA000040.1	6	S	PREDICTED: pathogen-related protein-like [Nelumbo nucifera]	---	0.880827	2.47289e-06	125.97	ASS(0.002)S(0.117)S(0.881)IDEGDKYR	2	-0.67433	3				1.012	1.666	1.741					0.279	0.302					0.197	0.0058787						0.863	0.887	1.041				1.058	1.127	1.025				1.17265	1.87824	1.67243
TEA000040.1	4	S	PREDICTED: pathogen-related protein-like [Nelumbo nucifera]	---	0.550256	0.000703773	71.08	AS(0.449)S(0.55)S(0.001)SIDEGDKYR	2	3.2469	1												1												0.863	0.887	1.041				1.058	1.127	1.025
TEA000040.1	3	S	PREDICTED: pathogen-related protein-like [Nelumbo nucifera]	---	0.859352	0.000122515	87.519	AS(0.859)S(0.14)SSIDEGDKYR	2	0.076288	1						1																		0.863	0.887	1.041				1.058	1.127	1.025						0.960615
TEA000040.1	5	S	PREDICTED: pathogen-related protein-like [Nelumbo nucifera]	---	0.966523	4.43959e-10	115.1	ASS(0.033)S(0.967)S(0.001)IDEGDKYR	2	-0.41999	2				1																				0.863	0.887	1.041				1.058	1.127	1.025				1.15875
TEA000042.1	18	S	PREDICTED: UDP-D-xylose:L-fucose alpha-1,3-D-xylosyltransferase MGP4 [Jatropha curcas]	---	0.347207	2.05749e-06	72.359	PLHNTLT(0.028)NPS(0.347)S(0.347)LS(0.277)PR	2	-0.67807	0
TEA000042.1	21	S	PREDICTED: UDP-D-xylose:L-fucose alpha-1,3-D-xylosyltransferase MGP4 [Jatropha curcas]	---	0.730449	2.05749e-06	93.812	PLHNTLTNPS(0.009)S(0.261)LS(0.73)PR	3	0.084534	2				1.16	1.368					0.472							0.373
TEA000042.1	19	S	PREDICTED: UDP-D-xylose:L-fucose alpha-1,3-D-xylosyltransferase MGP4 [Jatropha curcas]	---	0.347207	2.05749e-06	72.359	PLHNTLT(0.028)NPS(0.347)S(0.347)LS(0.277)PR	2	-0.67807	0
TEA000044.1	393	S	PREDICTED: protein LAZ1 homolog 1 isoform X2 [Vigna angularis]	---	0.827477	4.57257e-19	88.413	EFSEVHDNIIEGS(0.086)VS(0.827)DS(0.086)GLPDGK	3	0.58166	9	0.979	0.952	1.022				1.048						1.065
TEA000049.1	8	S	PREDICTED: protein MKS1-like [Nicotiana tabacum]	---	0.646422	0.000876342	55.437	MNSSPDFS(0.646)AGKS(0.353)PKR	3	-0.50485	1						1
TEA000049.1	12	S	PREDICTED: protein MKS1-like [Nicotiana tabacum]	---	0.99861	2.74806e-08	118.54	MNSSPDFS(0.001)AGKS(0.999)PKR	3	-0.73324	29	0.843	1.369	1.33	0.963			1.012	1.063	1.213	0.606	0.602		0.928	0.76088	1.226		0.627		1.815	0.0034385
TEA000055.1	189	S	dishevelled/Egl-10/leckstrin domain protein [Medicago truncatula]	---	0.79328	9.08382e-05	65.184	S(0.207)QS(0.793)LPETSSVDMPAIGK	2	0.67976	2				0.856		1.144
TEA000060.1	178	S	PREDICTED: ADP-ribosylation factor GTPase-activating protein AGD4 isoform X3 [Vitis vinifera]	---	0.998624	5.84842e-05	124.51	S(0.001)S(0.001)S(0.999)VGEENLGCR	2	-0.17377	3	0.831				1.191	1.145	0.818		1.249		0.766		1.244		0.711		0.656		1.349
TEA000061.1	119	S	PREDICTED: cell division cycle and apoptosis regulator protein 1 [Citrus sinensis]	---	0.992007	5.05116e-38	96.77	SGY(0.002)GS(0.005)AMPDS(0.992)PKLPT(0.001)GDFVSSSSHGYGHK	3	0.48133	25	1.319	1.364	1.869	0.522	0.658	0.559	1.304	1.528	1.218	0.412		0.247	0.89	0.4493	2.618	0.00186093	0.568	0.066877	4.097	0.0063238						1												0.559
TEA000061.1	269	T	PREDICTED: cell division cycle and apoptosis regulator protein 1 [Citrus sinensis]	---	0.778426	2.04792e-35	85.184	SLSILS(0.001)GS(0.004)S(0.004)Y(0.001)GGQHT(0.778)PS(0.211)ILGAAPQR	3	0.013561	8		1.355	1.012			1.039			0.594				0.502		1.139											1												1.039
TEA000061.1	212	S	PREDICTED: cell division cycle and apoptosis regulator protein 1 [Citrus sinensis]	---	0.999545	0.00983852	54.103	AQS(1)LQSASLDGGSR	2	1.5544	2				0.824	1.167	1.009																				1												1.009
TEA000070.1	309	S	PREDICTED: U-box domain-containing protein 35 [Juglans regia]	---	0.846632	0.0133472	58.508	GNLVDS(0.847)PS(0.082)S(0.071)R	2	-0.34625	2		0.447	0.477	1.098	2.229	1.588				0.161					0.282	0.0190607	0.098
TEA000080.1	4	S	PREDICTED: protein TRANSPARENT TESTA GLABRA 1-like [Ziziphus jujuba]	---	0.989228	0.000129283	106.58	MENS(0.989)S(0.011)QDSHLR	2	-0.70886	12	1.942	1.054				0.2	0.776	0.471	1.558				0.624	0.3568	7.49						0.54	0.346	0.537				0.726	0.64	0.72	2.333		2.159	3.5963	3.04624
TEA000080.1	5	S	PREDICTED: protein TRANSPARENT TESTA GLABRA 1-like [Ziziphus jujuba]	---	0.981939	0.000603967	82.651	MENS(0.009)S(0.982)QDS(0.009)HLR	2	0.59369	4		1.296							0.704				0.543								0.54	0.346	0.537				0.726	0.64	0.72	2.333		2.159		3.74566
TEA000087.1	50	S	PREDICTED: ubiquitin-conjugating enzyme E2 36 isoform X1 [Juglans regia]	---	0.789612	1.82912e-11	68.42	LLSEPAPGIS(0.055)AS(0.79)PS(0.155)EDNMR	2	-0.21867	6		0.86			0.536	0.448	2.338	1.002	0.816				1.611		1.748						0.958	0.958	0.822	1.066	1.158	1.151	1.008	0.952	1.115	0.98	0.896	0.937		0.897704			0.462867	0.389227
TEA000090.1	45	S	PREDICTED: TPR repeat-containing thioredoxin TTL1 isoform X1 [Theobroma cacao]	---	0.991598	0.000436773	86.488	ELDLGS(0.992)PVS(0.006)PLT(0.001)T(0.001)R	2	-0.040285	4	0.684	1.052	1.116						1.148				1.208
TEA000093.1	330	S	PREDICTED: glucose-1-phosphate adenylyltransferase small subunit, chloroplastic/amyloplastic [Nicotiana sylvestris]	---	0.845519	3.13791e-05	61.904	FPGANDFGSEIIPGAT(0.154)S(0.846)IGMR	3	0.53124	3							1.033	1.027	0.94												0.69	1.337	1.203				1.224	1.281	1.251			0.015
TEA000093.1	329	T	PREDICTED: glucose-1-phosphate adenylyltransferase small subunit, chloroplastic/amyloplastic [Nicotiana sylvestris]	---	0.553372	0.000154176	50.271	FPGANDFGSEIIPGAT(0.553)S(0.446)IGMR	3	0.044002	4		0.831	1.141						1.028				1.043								0.69	1.337	1.203				1.224	1.281	1.251			0.015		0.621541	0.948462
TEA000097.1	60	S	PREDICTED: ras-related protein RABB1c isoform X1 [Amborella trichopoda]	---	1	6.75232e-67	203.99	LQIWDTAGQES(1)FR	2	0.32102	14				1.353	1.702	1.599	0.046		0.061	0.726	0.612	1.903					0.696	0.24446	0.05	0.0086152	0.372	0.36	0.387	2.181	1.865	1.791	0.374	0.393	0.374	1.268	1.433	1.203				0.620358	0.912601	0.892797
TEA000125.1	2141	S	PREDICTED: auxin transport protein BIG [Vitis vinifera]	---	1	6.27807e-05	133.05	RLGS(1)GILDNK	2	0.026716	18			0.308	1.255	1.712	1.478				0.519	0.889	0.839			0.208		0.506	0.02196						0.978	0.852	0.765				1.165	1.055	1.186				1.28323	2.00939	1.93203
TEA000139.1	11	S	Rgp1 protein [Medicago truncatula]	---	1	0.000130235	84.166	GFS(1)FFGGGGGDGGDSAK	2	0.0011734	12	0.787	0.86	0.921	1.238	1.26	1.62	1.078	1.045	1.047	0.752	0.63	0.762	1.234	0.0103381	0.624	0.0089192	0.521	0.0036564	1.479	0.0031553
TEA000139.1	366	S	Rgp1 protein [Medicago truncatula]	---	0.98333	2.79877e-23	75.384	S(0.011)ES(0.983)LS(0.005)T(0.001)DDDLR	2	0.35622	7		0.476	0.338	1.585	1.524			0.602			1.156	1.321	1.479		0.262	0.0158002	0.797	0.080963	0.486
TEA000139.1	303	S	Rgp1 protein [Medicago truncatula]	---	0.999993	0.00052891	99.864	S(1)LQSLAGR	2	-0.11219	14	0.602	0.359	0.722	2.043	1.973	2.213	0.66	0.324	0.28	0.946	1.087	0.79	0.751	0.3978	0.27	0.0031358	0.453	0.00125723	0.448	0.036263
TEA000139.1	300	S	Rgp1 protein [Medicago truncatula]	---	0.945479	0.00052891	98.727	T(0.003)LGS(0.945)S(0.054)KS(0.993)LQS(0.005)LAGR	2	0.39259	7	0.298		0.521	1.825	1.689	1.903	0.345			0.782	0.801	0.838	0.842		0.227	0.116502	0.447	3.8757e-05	0.428
TEA000139.1	301	S	Rgp1 protein [Medicago truncatula]	---	0.562523	0.00197539	58.123	T(0.007)LGS(0.563)S(0.563)KS(0.861)LQS(0.007)LAGR	3	-0.76591	4	0.745			1.565		1.282		0.572		0.836			0.768		0.523		0.587		0.684
TEA000142.1	512	S	PREDICTED: probable protein S-acyltransferase 19 isoform X2 [Vitis vinifera]	---	0.825726	1.33885e-05	87.352	S(0.826)S(0.174)AGDPLLHSGPATSLLR	3	-0.32967	6		0.825	0.663				1.038	1.493	0.98				1.573	0.101445							0.859	0.692	0.735	1.104	0.951	1.078	0.988	0.99	0.981	1.11	1.395	1.116		1.1922	0.902041
TEA000142.1	566	S	PREDICTED: probable protein S-acyltransferase 19 isoform X2 [Vitis vinifera]	---	0.996917	2.90925e-17	65.118	GRPS(0.001)WQT(0.002)IAS(0.997)NPNIEISSSDR	3	-2.0082	3																					0.859	0.692	0.735	1.104	0.951	1.078	0.988	0.99	0.981	1.11	1.395	1.116
TEA000142.1	513	S	PREDICTED: probable protein S-acyltransferase 19 isoform X2 [Vitis vinifera]	---	0.5	3.55048e-05	87.352	S(0.5)S(0.5)AGDPLLHSGPATSLLR	2	-0.47904	4		0.87					1.096		1.034				1.224								0.859	0.692	0.735	1.104	0.951	1.078	0.988	0.99	0.981	1.11	1.395	1.116		1.25723
TEA000154.1	190	S	PREDICTED: PRA1 family protein E-like [Vitis vinifera]	---	0.999336	5.35116e-10	77.469	FPDDVDDQESPYGPLLS(0.001)VVDS(0.999)PR	3	-0.86474	4		1.053	0.82						1.127				1.203
TEA000158.1	39	S	PREDICTED: uncharacterized membrane protein At4g09580 [Vitis vinifera]	---	0.998112	4.80555e-60	197.41	LKDEENAEDS(0.998)PT(0.002)SK	2	0.04644	5	0.325	0.307		1.339	1.672	1.819	0.434	0.464	0.547	1.933	1.159		1.524	0.019657	0.196	0.00087755	0.96	0.79148	0.312	0.0123576
TEA000162.1	342	S	PREDICTED: mediator of RNA polymerase II transcription subunit 4 [Vitis vinifera]	---	0.779937	0.00347663	44.848	LGLPNPNS(0.78)PS(0.19)LQNPT(0.03)PPK	2	0.42451	1					1.033	1.48				0.659	0.914	0.913					0.66	0.124236
TEA000162.1	2	S	PREDICTED: mediator of RNA polymerase II transcription subunit 4 [Vitis vinifera]	---	0.999994	0.0165718	62.463	S(1)LRPNSR	2	-0.99384	4	0.092	0.171		2.051	2.478	2.311		0.162		0.475		0.259	1.232		0.058	0.00125502	0.161	0.0042551	0.441
TEA000162.1	331	S	PREDICTED: mediator of RNA polymerase II transcription subunit 4 [Vitis vinifera]	---	1	0.000128703	89.468	MLQNVPHQIVQS(1)PAR	2	3.2596	12	1.056	0.92	0.786	0.735	1.105	1.37	1.141	0.901	0.771	1.215			1.018	0.93462	0.86	0.56728	1.136		0.772
TEA000167.1	182	S	PREDICTED: 60S ribosomal protein L4 [Ziziphus jujuba]	---	0.999983	0.00139326	101.61	QIGAYS(1)DAEK	2	0.068974	11	1.304	1.46	1.763	0.66	0.963	1.061	0.991	0.911	1.076	0.357	0.455		0.658	0.0145768	1.687	0.034277	0.454	0.033262	2.445	0.0037974	1.125	1.107	1.237	0.928	0.985	1.022	0.733	0.833	0.848	1.016	0.995	1.17	1.15911	1.31888	1.42522	0.711207	0.977665	1.03816
TEA000167.1	150	S	PREDICTED: 60S ribosomal protein L4 [Ziziphus jujuba]	---	0.999913	0.000168594	48.961	IDS(1)VPEIPLVVSDSTEGIEK	3	-0.32427	3	0.866						0.992		1.142				1.232								1.125	1.107	1.237	0.928	0.985	1.022	0.733	0.833	0.848	1.016	0.995	1.17	0.769778
TEA000188.1	294	Y	PREDICTED: probable LRR receptor-like serine/threonine-protein kinase At3g47570 [Vitis vinifera]	---	0.673185	0.00574525	43.164	S(0.585)LEALS(0.741)Y(0.673)FAY(0.001)LNLSHNK	3	1.7305	1										1.017		0.983
TEA000188.1	293	S	PREDICTED: probable LRR receptor-like serine/threonine-protein kinase At3g47570 [Vitis vinifera]	---	0.740914	0.00574525	43.164	S(0.585)LEALS(0.741)Y(0.673)FAY(0.001)LNLSHNK	3	1.7305	1										1.017		0.983
TEA000189.1	542	S	PREDICTED: protein PAT1 homolog 1-like [Sesamum indicum]	---	0.915387	1.0776e-05	91.643	S(0.046)RNS(0.915)ADS(0.039)LPHLQVDALGR	3	-0.56791	4			1.647	0.846			0.979	1.264		0.265			0.681		1.947		0.313		4.232
TEA000189.1	623	S	PREDICTED: protein PAT1 homolog 1-like [Sesamum indicum]	---	0.999999	0.000282428	97.095	LLQFS(1)QPQDGGTQLR	2	1.1329	1						1
TEA000189.1	539	S	PREDICTED: protein PAT1 homolog 1-like [Sesamum indicum]	---	0.495216	0.000228586	58.812	S(0.495)RNS(0.495)ADS(0.01)LPHLQVDALGR	3	-0.55956	0
TEA000196.1	203	T	Ribosomal protein S24/S35 [Arabidopsis thaliana]	---	1	5.27785e-217	255.16	HEET(1)DDEMMDELR	3	0.16651	27				1.316	1.44	1.589				0.636	0.71	0.308					0.381	0.0186028							1												1.44
TEA000225.1	451	S	PREDICTED: protein IQ-DOMAIN 1 [Vitis vinifera]	---	0.999941	0.000821537	76.759	LSFPAS(1)PARPPR	3	-0.053409	5	0.692		1.368	1.169	1.246	1.075	0.503	0.948					0.704	0.53794	0.885	0.69722
TEA000249.1	203	T	fiber protein Fb34 [Medicago truncatula]	---	0.522395	0.00867169	69.345	S(0.156)NS(0.321)T(0.522)VGMTGFA	2	0.74678	1				0.83	1.038	1.132
TEA000254.1	117	S	PREDICTED: transmembrane 9 superfamily member 3 [Ipomoea nil]	---	0.999721	0.0115856	112.36	FRS(1)AVSK	2	0.35084	3	0.015	0.194		0.052		3.413			0.125	1.92	0.034	2.246	1.196		0.06	0.4902	0.808	0.9302	0.089
TEA000256.1	123	S	PREDICTED: serine/threonine-protein kinase EDR1 [Vitis vinifera]	---	0.5	3.73513e-08	94.389	HGS(0.5)NS(0.5)IRERDEAAADLLSR	4	0.43155	5	0.918	1.371	1.339	0.573	0.426	0.311	2.598	1.238		0.225			1.586	0.29394	2.769	0.0091997	0.515		8.524
TEA000256.1	27	S	PREDICTED: serine/threonine-protein kinase EDR1 [Vitis vinifera]	---	0.881564	0.000233636	71.853	SNEVPS(0.003)T(0.057)VS(0.882)PT(0.043)CGS(0.015)DHR	2	-0.2017	2		0.583			1.473			1.025		0.919			1.758		0.396		0.624		1.115
TEA000256.1	962	S	PREDICTED: serine/threonine-protein kinase EDR1 [Vitis vinifera]	---	0.499968	0.000926267	91.401	S(0.5)T(0.5)AGTPEWMAPEVLR	2	-0.7789	1	0.925	1.252	1.011	0.353			1.294	1.772	1.124			0.269	1.314	0.179343	3.01		0.762		5.192
TEA000256.1	959	S	PREDICTED: serine/threonine-protein kinase EDR1 [Vitis vinifera]	---	0.97316	0.00371479	97.163	HNTFLS(0.973)S(0.027)K	2	-1.0163	2	0.703	1.298	0.999
TEA000256.1	356	T	PREDICTED: serine/threonine-protein kinase EDR1 [Vitis vinifera]	---	0.999996	2.11168e-25	148.75	LPT(1)LQTAHDSEVFYPIPR	2	0.002849	23	1.456	1.439	1.435	0.47	0.681	0.527	1.737	1.55	1.873	0.257	0.287	0.288	1.192	0.089044	2.58	0.0128036	0.496	0.0039763	6.202	1.527e-05
TEA000256.1	431	S	PREDICTED: serine/threonine-protein kinase EDR1 [Vitis vinifera]	---	0.99999	7.80099e-05	74.744	QLDHVPS(1)LAIGTSLHK	3	-0.072488	3		1.159					1.329	1.016			0.496		1.012						2.364
TEA000256.1	960	S	PREDICTED: serine/threonine-protein kinase EDR1 [Vitis vinifera]	---	0.804404	0.0152171	84.198	HNT(0.001)FLS(0.195)S(0.804)K	2	0.27358	1
TEA000256.1	125	S	PREDICTED: serine/threonine-protein kinase EDR1 [Vitis vinifera]	---	0.5	3.73513e-08	94.389	HGS(0.5)NS(0.5)IRERDEAAADLLSR	4	0.43155	5	0.918	1.371	1.339	0.573	0.426	0.311	2.598	1.238		0.225			1.586	0.29394	2.769	0.0091997	0.515		8.524
TEA000256.1	117	S	PREDICTED: serine/threonine-protein kinase EDR1 [Vitis vinifera]	---	0.999991	0.00712936	86.114	AVTLLS(1)LGR	2	-0.19588	5		0.568	0.845	1.757	2.012	1.456	0.657	0.611	1.032	0.47		0.593	1.085	0.79508	0.406	0.0174564	0.305	0.0041383	1.442	0.22852
TEA000256.1	29	T	PREDICTED: serine/threonine-protein kinase EDR1 [Vitis vinifera]	---	0.416536	0.000191832	50.226	SNEVPS(0.082)T(0.082)VS(0.288)PT(0.417)CGS(0.132)DHR	2	-2.3121	0
TEA000256.1	963	T	PREDICTED: serine/threonine-protein kinase EDR1 [Vitis vinifera]	---	0.499968	0.000926267	91.401	S(0.5)T(0.5)AGTPEWMAPEVLR	2	-0.7789	1	0.925	1.252	1.011	0.353			1.294	1.772	1.124			0.269	1.314	0.179343	3.01		0.762		5.192
TEA000279.1	428	S	PREDICTED: serine/threonine-protein kinase sid1-like isoform X1 [Daucus carota subsp. sativus]	---	0.903901	0.00543563	80.379	WS(0.095)S(0.904)PS(0.001)RDEVGK	2	0.45217	2	0.66	0.9	0.678	1.541	1.226	1.706		0.681	0.609				0.865	0.38422	0.5	0.0076008
TEA000299.1	77	S	PREDICTED: protein GrpE isoform X3 [Ricinus communis]	---	0.805956	5.34133e-10	82.302	EAS(0.806)S(0.179)S(0.009)EDS(0.006)DAEAELSMEDLVK	2	-0.76022	5				0.889		1.111																		0.995	1.062	1.098				0.851	0.995					0.893467		1.01184
TEA000299.1	78	S	PREDICTED: protein GrpE isoform X3 [Ricinus communis]	---	0.249993	7.39332e-05	49.176	EAS(0.25)S(0.25)S(0.25)EDS(0.25)DAEAELSMEDLVK	3	0.12994	0																								0.995	1.062	1.098				0.851	0.995
TEA000299.1	79	S	PREDICTED: protein GrpE isoform X3 [Ricinus communis]	---	0.249993	7.39332e-05	49.176	EAS(0.25)S(0.25)S(0.25)EDS(0.25)DAEAELSMEDLVK	3	0.12994	0																								0.995	1.062	1.098				0.851	0.995
TEA000299.1	82	S	PREDICTED: protein GrpE isoform X3 [Ricinus communis]	---	0.655072	7.39332e-05	64.27	EAS(0.24)S(0.062)S(0.043)EDS(0.655)DAEAELSMEDLVK	2	-0.80967	1					1																			0.995	1.062	1.098				0.851	0.995						0.94162
TEA000315.1	217	S	PREDICTED: far upstream element-binding protein 3-like [Elaeis guineensis]	---	0.970383	1.82078e-11	139.9	RLT(0.002)GQQS(0.97)DS(0.028)EQFVMK	2	2.6565	9	0.997	0.692	0.793				1.503	0.935	1.079				1.417	0.126322							1.544	2.245	1.593	0.387	0.46	0.429	1.163	1.291	1.403	0.209		0.276	0.645725	0.308241	0.497803
TEA000315.1	21	T	PREDICTED: far upstream element-binding protein 3-like [Elaeis guineensis]	---	1	0	339.4	YDDQT(1)PPPSSR	2	0.35839	57	1.453	2.236	1.878	0.135	0.242	0.221	1.409	1.131	2.968	0.087	0.116	0.123	0.989	0.8025	9.309	0.00052072	0.545	0.049439	16.896	0.00090212	1.544	2.245	1.593	0.387	0.46	0.429	1.163	1.291	1.403	0.209		0.276	0.941062	0.995991	1.17891	0.348837	0.526087	0.515152
TEA000315.1	182	T	PREDICTED: far upstream element-binding protein 3-like [Elaeis guineensis]	---	1	0.000483515	108.63	MVELVGT(1)PDQIAK	2	0.13926	5	0.986	1.433	1.162			0.331	1.073	0.911	1.105				0.863	0.32242	3.606						1.544	2.245	1.593	0.387	0.46	0.429	1.163	1.291	1.403	0.209		0.276	0.638601	0.638307	0.729441			0.771562
TEA000315.1	748	S	PREDICTED: far upstream element-binding protein 3-like [Elaeis guineensis]	---	0.999612	1.60761e-14	86.793	GTYDAAPTSQVVQPS(0.001)GVT(0.016)KAS(0.984)PKS(1)	2	1.2351	8		1.429	1.421	0.08		0.105	1.444		1.522				1.041	0.2735	15.405	0.031523					1.544	2.245	1.593	0.387	0.46	0.429	1.163	1.291	1.403	0.209		0.276		0.636526	0.892028	0.206718		0.244755
TEA000315.1	172	S	PREDICTED: far upstream element-binding protein 3-like [Elaeis guineensis]	---	0.983142	1.35915e-88	217.57	DMDSDPNS(0.983)PT(0.017)R	2	-0.21174	25	1.382	1.972	1.974	0.311	0.227	0.271	1.606	2.028	1.699	0.15	0.166	0.214	1.001	0.94894	6.586	0.00023552	0.655	0.037902	10.062	5.6567e-05	1.544	2.245	1.593	0.387	0.46	0.429	1.163	1.291	1.403	0.209		0.276	0.895078	0.878396	1.23917	0.803618	0.493478	0.631702
TEA000315.1	745	S	PREDICTED: far upstream element-binding protein 3-like [Elaeis guineensis]	---	0.983702	3.75449e-46	149.29	GTYDAAPTSQVVQPS(0.001)GVT(0.016)KAS(0.984)PKS(1)	2	1.2351	31	1.488	1.718	2.05	0.118	0.102	0.115	2.12	1.336	1.904	0.021	0.028		1.02	0.9573	15.69	1.58712e-05	0.219	0.00110001	72.925	0.00025827	1.544	2.245	1.593	0.387	0.46	0.429	1.163	1.291	1.403	0.209		0.276	0.963731	0.765256	1.28688	0.30491	0.221739	0.268065
TEA000315.1	174	T	PREDICTED: far upstream element-binding protein 3-like [Elaeis guineensis]	---	0.527791	5.30982e-06	130.58	DMDSDPNS(0.472)PT(0.528)R	2	-1.4734	1	0.905		1.991		0.623	0.481									2.623	0.163157					1.544	2.245	1.593	0.387	0.46	0.429	1.163	1.291	1.403	0.209		0.276	0.58614		1.24984		1.35435	1.12121
TEA000315.1	742	T	PREDICTED: far upstream element-binding protein 3-like [Elaeis guineensis]	---	0.721679	2.6856e-48	150.11	GTYDAAPTSQVVQPS(0.061)GVT(0.722)KAS(0.217)PK	3	1.3796	10		0.009					3.947	2.878	0.009	0.053	0.051	0.052	253.111						43.808	0.3823	1.544	2.245	1.593	0.387	0.46	0.429	1.163	1.291	1.403	0.209		0.276		0.00400891
TEA000315.1	10	S	PREDICTED: far upstream element-binding protein 3-like [Elaeis guineensis]	---	0.87331	0.00874884	45.577	AEEVQY(0.001)ADS(0.873)AT(0.126)NK	2	-1.2378	2		1.139	0.987				0.896	1.163	0.815				0.901	0.49876							1.544	2.245	1.593	0.387	0.46	0.429	1.163	1.291	1.403	0.209		0.276		0.50735	0.619586
TEA000315.1	739	S	PREDICTED: far upstream element-binding protein 3-like [Elaeis guineensis]	---	0.598136	3.90964e-05	62.582	GTYDAAPTSQVVQPS(0.598)GVT(0.287)KAS(0.115)PK	3	1.2995	1	0.915	0.98	1.012				1.092						1.127								1.544	2.245	1.593	0.387	0.46	0.429	1.163	1.291	1.403	0.209		0.276	0.592617	0.436526	0.635279
TEA000321.1	538	S	PREDICTED: protein MEI2-like 4 isoform X3 [Vitis vinifera]	---	0.999225	5.2582e-05	53.481	VES(0.999)LGNQSSLHESGHSQGQLK	3	1.5654	1	0.713						1.661	0.658	0.968				1.537
TEA000338.1	419	S	PREDICTED: retinoblastoma-related protein-like isoform X4 [Juglans regia]	---	0.999943	0.00023639	113.53	KIDSIAS(1)PAR	2	-0.25354	4		0.865			1.415	1.414		0.746		0.56			0.862		0.612		0.396		1.332
TEA000338.1	964	S	PREDICTED: retinoblastoma-related protein-like isoform X4 [Juglans regia]	---	0.999978	0.000508162	87.088	ISPFPSLPDMS(1)PK	2	-0.57297	5	1.19	0.861	0.838		1.346	1.2	0.887	0.866	0.811				0.888	0.40798	0.756	0.151158
TEA000339.1	155	S	PREDICTED: probable serine/threonine-protein kinase DDB_G0282963 isoform X2 [Sesamum indicum]	---	0.986382	0.000743914	96.26	GVT(0.014)S(0.986)PDRGGAQDK	2	-0.18174	6	0.425	0.605	0.807	1.151		1.392	1.37	1.235	1.016				1.971	0.026379	0.482	0.055699																1
TEA000358.1	315	S	PREDICTED: serine/threonine-protein kinase tricorner-like [Nicotiana tabacum]	---	0.822022	2.3508e-10	103.84	T(0.006)LAYS(0.822)T(0.172)VGTPDYIAPEVLLK	2	0.73754	4		1.356			0.647		0.997						0.735		2.096
TEA000358.1	316	T	PREDICTED: serine/threonine-protein kinase tricorner-like [Nicotiana tabacum]	---	0.548871	9.09172e-16	107.21	T(0.001)LAYS(0.451)T(0.549)VGTPDYIAPEVLLK	2	0.61985	4						1.518					0.482						0.318
TEA000359.1	985	S	PREDICTED: protein CHROMATIN REMODELING 8 [Vitis vinifera]	---	1	0.000108986	99.092	ADHS(1)DGEVDEETNIIR	2	0.082442	1				0.839	1.552	0.974				0.634							0.565
TEA000360.1	398	S	PREDICTED: casein kinase I-like [Nicotiana tabacum]	---	0.30659	0.0013623	46.415	AIS(0.09)T(0.09)S(0.09)RPT(0.307)S(0.307)S(0.114)GEPS(0.001)EIR	2	0.15019	0
TEA000360.1	392	S	PREDICTED: casein kinase I-like [Nicotiana tabacum]	---	0.730596	3.01787e-05	90.464	AIS(0.731)T(0.205)S(0.049)RPT(0.012)S(0.003)S(0.001)GEPSEIR	3	0.11944	3		0.791	1.003			1.204		1.146	0.936	1.134	0.895	0.89	1.161	0.43572	0.745		0.808		1.07	0.62672
TEA000360.1	397	T	PREDICTED: casein kinase I-like [Nicotiana tabacum]	---	0.30659	0.0013623	46.415	AIS(0.09)T(0.09)S(0.09)RPT(0.307)S(0.307)S(0.114)GEPS(0.001)EIR	2	0.15019	0
TEA000360.1	393	T	PREDICTED: casein kinase I-like [Nicotiana tabacum]	---	0.802804	3.94908e-05	73.448	AIS(0.06)T(0.803)S(0.072)RPT(0.051)S(0.011)S(0.003)GEPSEIR	3	0.089327	3				0.801	1.199
TEA000360.1	394	S	PREDICTED: casein kinase I-like [Nicotiana tabacum]	---	0.215987	0.0076763	44.054	AIS(0.216)T(0.216)S(0.216)RPT(0.166)S(0.166)S(0.02)GEPS(0.001)EIR	2	0.68252	0
TEA000364.1	392	S	PREDICTED: serine/threonine protein phosphatase 2A regulatory subunit B''beta-like [Nelumbo nucifera]	---	0.998462	0.0109747	50.897	SS(0.001)EPS(0.998)LEY(0.001)WFK	3	1.495	1											1.892	0.108
TEA000364.1	91	S	PREDICTED: serine/threonine protein phosphatase 2A regulatory subunit B''beta-like [Nelumbo nucifera]	---	0.993168	2.32908e-20	61.337	AGTSISSPGTSNAVGSNPLPSIFPAGS(0.007)APPLS(0.993)PR	3	0.95918	4	0.801	1.103			1.181		0.915						0.961		0.806
TEA000364.1	113	S	PREDICTED: serine/threonine protein phosphatase 2A regulatory subunit B''beta-like [Nelumbo nucifera]	---	0.999379	0.000748808	102.5	SSPFS(0.001)LGS(0.999)PLK	2	-0.15383	6	0.371	0.586	0.661	1.389	1.489	2.783	0.314			0.817	0.784	0.806	0.582		0.286	0.0121045	0.425	0.068145	0.391
TEA000365.1	217	S	adaptin ear-binding coat-associated protein 1 [Medicago truncatula]	---	1	0.000347157	62.589	IRS(1)PLPPPPNDPAAVR	3	-0.013377	5			0.808	1.5	1.588	1.488	0.614			0.659	0.674	0.669	0.76		0.53		0.438	1.3733e-06	0.92		0.863	0.975	0.881	1.074	1.082	0.928	0.977	1.142	1.145	0.922	1.072	0.94			0.91714	1.39665	1.46765	1.60345
TEA000379.1	850	S	Ran-binding protein in the microtubule-organising centre protein [Arabidopsis thaliana]	---	1	0.0134923	72.891	NRS(1)HGLGER	2	-0.066398	2	0.896	0.342	0.335	2.654				0.606	0.726			1.441	1.27	0.47198	0.198		0.543		0.462
TEA000379.1	32	S	Ran-binding protein in the microtubule-organising centre protein [Arabidopsis thaliana]	---	0.204351	3.722e-16	62.706	SENLIEDS(0.07)AVS(0.204)S(0.204)S(0.204)S(0.204)PS(0.059)S(0.021)S(0.021)S(0.008)PS(0.001)SS(0.001)PSSFSY(0.001)HSR	3	-0.59737	0
TEA000379.1	33	S	Ran-binding protein in the microtubule-organising centre protein [Arabidopsis thaliana]	---	0.204351	3.722e-16	62.706	SENLIEDS(0.07)AVS(0.204)S(0.204)S(0.204)S(0.204)PS(0.059)S(0.021)S(0.021)S(0.008)PS(0.001)SS(0.001)PSSFSY(0.001)HSR	3	-0.59737	0
TEA000379.1	28	S	Ran-binding protein in the microtubule-organising centre protein [Arabidopsis thaliana]	---	0.180067	3.722e-16	62.706	S(0.002)ENLIEDS(0.18)AVS(0.18)S(0.18)S(0.18)S(0.18)PS(0.056)S(0.018)S(0.018)S(0.006)PS(0.001)SSPSSFSYHSR	3	-0.52799	0
TEA000379.1	34	S	Ran-binding protein in the microtubule-organising centre protein [Arabidopsis thaliana]	---	0.204351	3.722e-16	62.706	SENLIEDS(0.07)AVS(0.204)S(0.204)S(0.204)S(0.204)PS(0.059)S(0.021)S(0.021)S(0.008)PS(0.001)SS(0.001)PSSFSY(0.001)HSR	3	-0.59737	0
TEA000379.1	31	S	Ran-binding protein in the microtubule-organising centre protein [Arabidopsis thaliana]	---	0.204351	3.722e-16	62.706	SENLIEDS(0.07)AVS(0.204)S(0.204)S(0.204)S(0.204)PS(0.059)S(0.021)S(0.021)S(0.008)PS(0.001)SS(0.001)PSSFSY(0.001)HSR	3	-0.59737	0
TEA000379.1	1153	S	Ran-binding protein in the microtubule-organising centre protein [Arabidopsis thaliana]	---	0.814072	3.97117e-05	86.8	MQEDGNS(0.814)PT(0.183)QVS(0.002)S(0.001)R	2	-1.7486	6		0.665		0.923	1.587				0.825				1.241		0.53
TEA000389.1	1095	S	PREDICTED: filaggrin-like [Daucus carota subsp. sativus]	---	0.950891	1.89731e-76	213.99	SSATEQPS(0.049)S(0.951)PLR	2	-0.80317	6	0.864	1.006	1.036			1.622	1.351	1.288	1.099	0.596	0.139		1.286	0.040416	0.597		0.227		3.39	0.2951
TEA000389.1	809	S	PREDICTED: filaggrin-like [Daucus carota subsp. sativus]	---	0.743142	0.000373101	105.03	HQLS(0.003)T(0.008)QS(0.246)S(0.743)KR	2	-0.47367	2	0.277		0.48	1.212	2.757		0.468	1.26	0.799		0.747		2.225	0.170684	0.191	0.082577	0.376		1.128
TEA000389.1	341	S	PREDICTED: filaggrin-like [Daucus carota subsp. sativus]	---	0.938399	0.00333251	88.075	GKFT(0.002)S(0.059)QYS(0.938)AK	2	-0.0051122	2			0.663						1.337				2.017
TEA000389.1	928	S	PREDICTED: filaggrin-like [Daucus carota subsp. sativus]	---	0.794277	8.68061e-10	74.471	T(0.035)PIT(0.073)HY(0.004)ES(0.794)DT(0.094)DDFEEELPQQNSR	3	-0.18988	1				1
TEA000389.1	653	S	PREDICTED: filaggrin-like [Daucus carota subsp. sativus]	---	0.980415	3.58581e-05	49.094	TSS(0.001)VS(0.001)HVS(0.01)AEWHS(0.98)PPRFDENLT(0.008)K	4	-0.19818	1						1
TEA000393.1	26	S	PREDICTED: probable mannitol dehydrogenase [Vitis vinifera]	---	1	0.00262568	97.69	DASGVLS(1)PFK	2	0.056879	3					0.898	1.102																0.208	0.233	1.624	1.38	1.471	0.244	0.218	0.161	1.516	1.83	2.115					0.650725	0.74915
TEA000404.1	52	S	PREDICTED: protein SRG1-like [Nicotiana tabacum]	---	0.306576	9.47586e-13	53.104	DIAEDPS(0.002)LS(0.01)T(0.026)LT(0.024)PPS(0.245)PS(0.307)S(0.307)KPS(0.054)FT(0.026)AIPVVDLSK	3	-0.21725	0
TEA000404.1	49	S	PREDICTED: protein SRG1-like [Nicotiana tabacum]	---	0.621457	4.48271e-25	75.708	DIAEDPSLS(0.003)T(0.007)LT(0.032)PPS(0.621)PS(0.219)S(0.078)KPS(0.029)FT(0.011)AIPVVDLSK	3	0.40927	3				0.691			1.207		1.102
TEA000404.1	51	S	PREDICTED: protein SRG1-like [Nicotiana tabacum]	---	0.306576	9.47586e-13	53.104	DIAEDPS(0.002)LS(0.01)T(0.026)LT(0.024)PPS(0.245)PS(0.307)S(0.307)KPS(0.054)FT(0.026)AIPVVDLSK	3	-0.21725	0
TEA000426.1	6	S	PREDICTED: anaphase-promoting complex subunit 10 [Cucumis sativus]	---	0.884631	0.00703799	45.873	AT(0.001)ES(0.114)S(0.885)EGEEEGK	2	-2.93	1
TEA000431.1	470	S	PREDICTED: protein argonaute 4-like isoform X2 [Juglans regia]	---	1	8.17024e-130	185.92	NNGNRS(1)PGS(1)PNENDRK	3	-0.0319	35	0.918	1.059	1.314	1.549		1.621	0.786	1.19	0.805	0.17	0.821	0.767	0.845	0.35884	0.692	0.068297	0.37	0.167023	1.582	0.28812
TEA000431.1	473	S	PREDICTED: protein argonaute 4-like isoform X2 [Juglans regia]	---	1	8.17024e-130	185.92	NNGNRS(1)PGS(1)PNENDRK	3	-0.0319	43	0.936	1.074	1.013	1.37	0.581	1.759	0.84	1.297	0.752	0.192	0.937	1.25	0.956	0.6935	0.815	0.78314	0.641	0.41572	1.214	0.51606
TEA000433.1	650	S	PREDICTED: CBS domain-containing protein CBSX6 [Ipomoea nil]	---	0.762498	1.45482e-06	59.536	SLPDLLVNPGVGDSCLVNGS(0.237)GS(0.762)MR	3	1.0645	1							1
TEA000433.1	670	S	PREDICTED: CBS domain-containing protein CBSX6 [Ipomoea nil]	---	0.999409	0.00288759	62.303	SIGFIS(0.181)T(0.819)PNPS(0.999)FGVGR	2	2.1314	4	0.901	0.99	0.712		1.575				0.822				0.947		0.551
TEA000433.1	495	S	PREDICTED: CBS domain-containing protein CBSX6 [Ipomoea nil]	---	0.320362	9.98568e-05	40.994	NLDAS(0.32)S(0.32)S(0.32)FNT(0.027)NRPS(0.002)AS(0.002)S(0.002)T(0.002)T(0.001)T(0.001)IHGK	3	0.29203	0
TEA000433.1	629	S	PREDICTED: CBS domain-containing protein CBSX6 [Ipomoea nil]	---	0.999995	2.11081e-11	75.103	S(1)LPDLLVNPGVGDSCLVNGSGSMR	3	2.3298	3		1.219	0.73				1.051						1.079
TEA000433.1	666	T	PREDICTED: CBS domain-containing protein CBSX6 [Ipomoea nil]	---	0.933072	0.00288759	62.303	SIGFIS(0.069)T(0.933)PNPS(0.998)FGVGR	2	1.9088	4	0.901	0.99	0.712		1.575				0.822				0.947		0.551
TEA000433.1	497	S	PREDICTED: CBS domain-containing protein CBSX6 [Ipomoea nil]	---	0.804453	7.56261e-39	124.17	NLDASS(0.187)S(0.804)FNT(0.008)NRPSASSTTTIHGK	3	0.23695	7	1.1	1.292	1.369				1.354		1.937	0.292	0.325	0.332	1.313	0.197979					5.202	0.00143782
TEA000433.1	484	Y	PREDICTED: CBS domain-containing protein CBSX6 [Ipomoea nil]	---	0.833055	0.00744341	71.085	RFS(0.167)ILY(0.833)NGK	2	0.55073	1			0.819	1.061	1.381	1.327					0.412				0.652		0.328
TEA000433.1	496	S	PREDICTED: CBS domain-containing protein CBSX6 [Ipomoea nil]	---	0.408453	6.09989e-08	48.18	NLDAS(0.133)S(0.408)S(0.408)FNT(0.014)NRPS(0.006)AS(0.006)S(0.006)T(0.006)T(0.006)T(0.006)IHGK	3	-0.39346	0
TEA000447.1	210	S	PREDICTED: phytolongin Phyl2.1 [Solanum lycopersicum]	---	0.998378	0.00629005	98.254	DFS(0.998)MS(0.002)MQK	2	0.43042	5	1.078	1.116	0.991				1.071	1.013	0.73				0.884	0.33556
TEA000449.1	118	S	PREDICTED: PP2A regulatory subunit TAP46-like [Nicotiana tabacum]	---	0.772375	0.0124495	57.525	S(0.225)AS(0.772)ES(0.002)GIDQQSLR	2	1.0584	1										1.419	0.684	0.898
TEA000453.1	51	S	PREDICTED: gibberellin 2-beta-dioxygenase 8 [Nelumbo nucifera]	---	0.973985	0.00299679	95.417	LPPT(0.011)LS(0.974)LPT(0.015)R	2	0.21464	9				1.221	1.426	1.636	0.255			1.026	0.744	0.691					0.575	0.0190775	0.311
TEA000457.1	226	S	thionin-like protein [Arabidopsis thaliana]	---	1	0.00616376	103.21	RCQS(1)ECLK	2	-0.55803	5	0.764	0.863	0.389				1.505	1.146	1.333				1.976	0.048257
TEA000468.1	413	S	PREDICTED: DNA ligase 1 [Solanum lycopersicum]	---	0.888552	0.00860509	44.391	IVPALIT(0.859)GS(0.889)LWNLS(0.253)K	2	1.5181	1								0.964	1.036
TEA000468.1	411	T	PREDICTED: DNA ligase 1 [Solanum lycopersicum]	---	0.8587	0.00860509	44.391	IVPALIT(0.859)GS(0.889)LWNLS(0.253)K	2	1.5181	1								0.964	1.036
TEA000495.1	120	S	---	---	0.828988	4.06283e-10	102.97	SSSAFLNEPPVIAAES(0.829)PT(0.171)NK	3	0.78814	13				0.758		0.709	1.522	1.354	1.213			0.444					0.605		3.07
TEA000495.1	70	S	---	---	0.567404	0.000810358	103.46	S(0.567)S(0.257)S(0.176)LPLSNTK	2	-0.18609	2		1
TEA000495.1	71	S	---	---	0.498129	0.00303296	82.774	S(0.498)S(0.498)S(0.004)LPLSNTK	2	0.1821	0
TEA000495.1	72	S	---	---	0.999974	1.98815e-05	177.47	SSS(1)LPLSNTK	2	0.18025	20	1.548		2.131	0.248	0.3	0.3	1.741	1.575	1.689	0.149	0.318		0.907	0.54202	6.508	0.00100331	0.826	0.44608	7.145	0.117544
TEA000503.1	358	S	PREDICTED: leucoanthocyanidin dioxygenase-like [Populus euphratica]	---	1	0.00024606	121.18	SQVEALKS(1)PH	2	-2.0911	4				1.188	1.016	1.77				0.671	0.801	0.554					0.51	0.028798
TEA000505.1	159	S	PREDICTED: dnaJ homolog subfamily B member 13-like [Nelumbo nucifera]	---	1	6.77511e-11	159.83	GGAGGEGS(1)GHVPR	2	1.2479	8				1.228	1.082	1.348					0.548	0.794					0.55	0.032101											1
TEA000505.1	149	S	PREDICTED: dnaJ homolog subfamily B member 13-like [Nelumbo nucifera]	---	0.967362	0.000552892	114.64	GMFGEDIFS(0.033)S(0.967)FR	2	-0.18333	3					1																								1
TEA000505.1	148	S	PREDICTED: dnaJ homolog subfamily B member 13-like [Nelumbo nucifera]	---	0.5	0.00716396	62.357	GMFGEDIFS(0.5)S(0.5)FR	2	0.21009	1																													1
TEA000520.1	439	S	Nuclear-interacting partner of ALK [Morus notabilis]	---	0.535813	0.000493158	67.418	DLIIGQPS(0.536)S(0.36)S(0.104)EVGDR	2	-0.68122	3					0.905	0.908					1.187						1.309
TEA000520.1	440	S	Nuclear-interacting partner of ALK [Morus notabilis]	---	0.489718	4.34785e-07	119.76	DLIIGQPS(0.021)S(0.49)S(0.49)EVGDR	2	1.0996	0
TEA000520.1	932	S	Nuclear-interacting partner of ALK [Morus notabilis]	---	0.5	0.0157723	51.727	LLNHHS(0.5)FS(0.5)K	3	0.46452	1	0.565			1.29	1.177					0.841	1.044	1.083			0.458		0.802	0.126595
TEA000520.1	930	S	Nuclear-interacting partner of ALK [Morus notabilis]	---	0.998327	7.4133e-05	135.08	LLNHHS(0.998)FS(0.002)K	2	-0.90666	8		0.219		1.067	1.042	1.145	0.285			0.795	0.836	2.611	1.301		0.202		1.304	0.81564	0.202
TEA000520.1	441	S	Nuclear-interacting partner of ALK [Morus notabilis]	---	0.489718	4.34785e-07	119.76	DLIIGQPS(0.021)S(0.49)S(0.49)EVGDR	2	1.0996	0
TEA000521.1	74	T	PREDICTED: BRO1 domain-containing protein BROX [Citrus sinensis]	---	0.836135	1.83228e-06	123.14	IVVMAGQEAPT(0.164)IT(0.836)R	2	0.49798	1						0.691	1.27		1.04																							1
TEA000521.1	72	T	PREDICTED: BRO1 domain-containing protein BROX [Citrus sinensis]	---	0.577455	0.00911447	56.121	IVVMAGQEAPT(0.577)IT(0.423)R	2	0.22886	1								1																								1
TEA000535.1	180	S	PREDICTED: photosystem I chlorophyll a/b-binding protein 3-1, chloroplastic [Malus domestica]	---	0.978688	0.000239061	118.71	FQAWYNPGS(0.979)MS(0.021)K	2	-1.2045	11	0.536	0.613	0.648				1.391	1.547	1.265				2.339	0.00046303							1.466	1.179	1.29	0.002	0.001		1.304	1.302	1.457				0.365621	0.519932	0.502326
TEA000535.1	182	S	PREDICTED: photosystem I chlorophyll a/b-binding protein 3-1, chloroplastic [Malus domestica]	---	0.700623	0.000984047	89.358	FQAWYNPGS(0.299)MS(0.701)K	2	-0.22533	5	0.699	0.61	0.688				1.1	1.571	1.332				2.005	0.0035393							1.466	1.179	1.29	0.002	0.001		1.304	1.302	1.457				0.476808	0.517388	0.533333
TEA000541.1	391	S	PREDICTED: flowering time control protein FPA [Vitis vinifera]	---	0.990432	0.00390541	83.087	NSMNS(0.99)PPS(0.01)PR	2	-1.1158	3	1.044		1.178				0.875	1.048	0.855				0.833	0.145783
TEA000541.1	426	S	PREDICTED: flowering time control protein FPA [Vitis vinifera]	---	0.586105	0.000356083	71.354	FGSLAGDPT(0.414)MRS(0.586)PR	3	3.3658	2					1.551							0.449					0.289
TEA000541.1	621	T	PREDICTED: flowering time control protein FPA [Vitis vinifera]	---	0.941439	1.69542e-07	129.82	KS(0.059)T(0.941)PELHQPSLTK	2	0.79394	8	1.266	1.47	1.571	0.454	0.69		0.101	1.428	1.02				0.592	0.3551	2.51	0.0129987
TEA000541.1	283	S	PREDICTED: flowering time control protein FPA [Vitis vinifera]	---	0.999713	0.000215124	80.109	SYRPS(1)PEPHYPDRPK	4	0.21033	16	0.911		1.207		1.146	1.124	0.845	1.913			0.464	0.389	1.302	0.6993	0.933	0.6312	0.376	0.0080437	3.233	0.119804
TEA000541.1	280	Y	PREDICTED: flowering time control protein FPA [Vitis vinifera]	---	0.75333	0.00193985	54.74	S(0.064)Y(0.753)RPS(0.167)PEPHY(0.016)PDRPK	3	-1.0616	2				1.581							0.419						0.265
TEA000541.1	620	S	PREDICTED: flowering time control protein FPA [Vitis vinifera]	---	0.606619	0.00398427	52.891	KS(0.607)T(0.393)PELHQPSLTK	3	-0.10211	1						1
TEA000541.1	394	S	PREDICTED: flowering time control protein FPA [Vitis vinifera]	---	0.999515	0.000245916	116.71	NSMNSPPS(1)PR	2	0.17601	7	0.807	0.927	1.151				0.937	1.023	1.156				1.08	0.5219
TEA000541.1	244	T	PREDICTED: flowering time control protein FPA [Vitis vinifera]	---	0.982472	0.00261266	115.26	S(0.001)S(0.012)T(0.982)PS(0.003)REDDY(0.001)LKR	3	0.84827	8	0.482	0.989	0.701	1.235	1.689	1.762		0.517	0.553	1.071			0.739	0.40416	0.464	0.027564	0.686		0.5
TEA000541.1	494	S	PREDICTED: flowering time control protein FPA [Vitis vinifera]	---	1	0.00112797	119.27	DFS(1)PQEFPR	2	-0.029327	10	0.791	0.896	1.039	1.673	2.068	1.522	0.763	0.698	0.935	0.511	0.491	0.612	0.879	0.3276	0.518	0.0054762	0.307	0.00048024	1.485	0.023402
TEA000541.1	423	T	PREDICTED: flowering time control protein FPA [Vitis vinifera]	---	0.902808	0.000153345	89.468	FGSLAGDPT(0.903)MRS(0.097)PR	2	4.2321	12			0.987	1.081	1.095	1.339	0.498						0.505		0.842
TEA000541.1	270	S	PREDICTED: flowering time control protein FPA [Vitis vinifera]	---	0.999999	0.0117218	121.61	RS(1)PFSQR	2	0.067697	4	0.765	0.614	0.794	1.696	1.715	1.616	0.519	0.678	0.704	0.898			0.875	0.33686	0.432	0.00050371	0.536		0.706
TEA000545.1	382	S	PREDICTED: protein EARLY-RESPONSIVE TO DEHYDRATION 7, chloroplastic [Vitis vinifera]	---	0.972075	1.24912e-07	69.088	NVMSTTSVVT(0.003)T(0.025)GLVS(0.972)QR	2	0.36813	2																								0.948	0.956	0.771				1.325
TEA000557.1	18	S	PREDICTED: E3 ubiquitin-protein ligase UPL3 [Prunus mume]	---	0.401157	0.000108249	72.564	AEATS(0.008)S(0.02)APS(0.13)S(0.401)S(0.293)S(0.105)S(0.038)GPT(0.002)T(0.002)R	2	0.95605	0
TEA000557.1	1155	S	PREDICTED: E3 ubiquitin-protein ligase UPL3 [Prunus mume]	---	0.999923	0.000325874	133.12	TANS(1)FGSR	2	0.1103	6			0.209	1.258	1.629	1.536			0.211	0.982	1.062	1.112	1.01		0.142		0.714	0.0181418	0.201
TEA000562.1	75	T	PREDICTED: protein decapping 5-like isoform X2 [Sesamum indicum]	---	0.999689	2.67005e-55	111.18	SHKEGDGNGT(1)DEDDYQDEDNAELVK	3	-0.44966	11	1.024	1.183					1.028		0.765				0.812	0.3194
TEA000577.1	33	S	COP1 SUPPRESSOR 2-like protein [Solanum lycopersicum]	---	1	0.00165456	106.76	NNGS(1)DGEEEERR	2	-0.58125	7	1.129		0.486	1.796			0.316	1.065	0.781		1.427		0.892	0.81392	0.45		0.795		0.505		0.467	0.545	0.399	0.858	2.731								2.41756		1.21805	2.09324
TEA000577.1	334	S	COP1 SUPPRESSOR 2-like protein [Solanum lycopersicum]	---	0.46843	0.0025048	56.424	T(0.063)ES(0.468)S(0.468)IPASYSADYFQR	2	-1.3287	0																					0.467	0.545	0.399	0.858	2.731
TEA000577.1	335	S	COP1 SUPPRESSOR 2-like protein [Solanum lycopersicum]	---	0.46843	0.0025048	56.424	T(0.063)ES(0.468)S(0.468)IPASYSADYFQR	2	-1.3287	0																					0.467	0.545	0.399	0.858	2.731
TEA000582.1	375	S	PREDICTED: 26S proteasome regulatory subunit RPN13 isoform X1 [Ziziphus jujuba]	---	1	1.4003e-112	227.74	MSES(1)EETRQGEK	2	0.45919	7				1.64	0.759	1.703				0.408	0.932	0.559					0.463	0.098104						1.169	1.018	1.035				0.832	0.87	1.076				1.40291	0.74558	1.64541
TEA000589.1	298	S	Aquaporin PIP2-7 [Morus notabilis]	---	0.969718	0.000155808	121.02	ALS(0.247)S(0.765)FRS(0.97)S(0.014)S(0.004)	1	-0.028309	7	0.2	0.312	0.242	0.192	3.366	3.621	0.263	0.24		1.27	0.138	1.156	1.001	0.92952	0.105	0.227	0.357	0.53674	0.294	0.43124				1.015	1.105	1.065				0.815						0.189163	3.04615	3.4
TEA000589.1	295	S	Aquaporin PIP2-7 [Morus notabilis]	---	0.990937	0.000632569	98.811	ALS(0.004)S(0.991)FRS(0.333)S(0.336)S(0.336)	2	0.43076	14	0.195	0.296	0.313	2.384	3.661	3.109	0.265	0.354	0.369	0.987	0.03	0.038	1.229	0.29958	0.088	0.00023701	0.115	0.097361	0.936	0.4192				1.015	1.105	1.065				0.815						2.34877	3.31312	2.91925
TEA000589.1	299	S	Aquaporin PIP2-7 [Morus notabilis]	---	0.874205	0.000155808	121.02	ALS(0.03)S(0.381)FRS(0.867)S(0.874)S(0.847)	2	0.3163	4				1.809	0.867	2.293		0.237	0.443	0.596	0.756						0.408	0.123521	0.503	0.161439				1.015	1.105	1.065				0.815						1.78227	0.784615	2.15305
TEA000589.1	300	S	Aquaporin PIP2-7 [Morus notabilis]	---	0.955703	0.000155808	121.02	ALSS(0.003)FRS(0.431)S(0.611)S(0.956)	2	0.12523	4				1.809	0.867	2.293		0.237	0.443	0.596	0.756						0.408	0.123521	0.503	0.161439				1.015	1.105	1.065				0.815						1.78227	0.784615	2.15305
TEA000591.1	244	T	PREDICTED: calcium uptake protein 1, mitochondrial-like [Sesamum indicum]	---	0.999731	0.00151245	92.866	VMTLMRT(1)HNR	2	0.34321	3	0.293		0.867	0.56	1.798	1.925		0.557					0.96		0.406	0.26156
TEA000598.1	191	T	PREDICTED: glutathione S-transferase T1 [Ricinus communis]	---	0.999636	0.00849922	104.2	LLGANT(1)ET	1	-0.41866	1	0.461		0.891		2.155		0.796	0.697					1.104	0.69846	0.314						1.198	1.468	1.482	0.783	0.84	0.767	1.264	1.29	1.432	0.418	0.532	0.526	0.384808		0.601215		2.56548
TEA000608.1	693	S	PREDICTED: probable LRR receptor-like serine/threonine-protein kinase At3g47570 [Theobroma cacao]	---	0.485368	0.000930923	41.911	T(0.003)S(0.008)S(0.436)ES(0.485)FKRPHQMVS(0.021)Y(0.047)DDLR	4	0.067215	0
TEA000616.1	263	S	PREDICTED: probable copper-transporting ATPase HMA5 [Vitis vinifera]	---	0.514065	0.000574403	94.922	DFIQVIES(0.514)T(0.182)GS(0.304)GR	2	0.33231	1					1
TEA000616.1	266	S	PREDICTED: probable copper-transporting ATPase HMA5 [Vitis vinifera]	---	0.844021	1.6135e-05	125.45	DFIQVIES(0.097)T(0.059)GS(0.844)GR	2	0.11531	5				1.192		1.224				0.86	0.873	0.851					0.713	0.000143553
TEA000617.1	2	S	PREDICTED: MFP1 attachment factor 1-like [Vitis vinifera]	---	0.999986	2.33239e-16	168.41	S(1)DNTEETNVALER	2	-0.9711	5				1.452	1.549	1.571				0.238	0.189						0.14	0.00021916						0.959	1.495	1.274				0.704	0.567					1.51408	1.03612	1.23312
TEA000618.1	34	S	lipase [Medicago truncatula]	---	0.99952	0.00635896	77.185	SVS(1)PGSGLLR	2	0.33671	7		1.248		1.45	1	1.122	0.553	0.627					0.473		1.048
TEA000647.1	179	S	PREDICTED: cytadherence high molecular weight protein 1-like isoform X1 [Malus domestica]	---	0.795006	0.00122471	46.318	HVS(0.795)PVS(0.17)S(0.035)CVVPFVGGR	3	0.35377	1
TEA000647.1	157	S	PREDICTED: cytadherence high molecular weight protein 1-like isoform X1 [Malus domestica]	---	0.99999	3.25586e-10	103.03	DLHGVPTGHLANRS(1)PPGIR	4	0.053411	11	1.362	1.655	1.597	0.374	0.326	0.202	1.393	1.493	1.444		0.154		0.938	0.39298	5.115	0.00106136	0.512		9.372
TEA000647.1	150	T	PREDICTED: cytadherence high molecular weight protein 1-like isoform X1 [Malus domestica]	---	0.580864	0.000316948	49.662	DLHGVPT(0.581)GHLANRS(0.419)PPGIR	3	0.013089	2	1.04							0.96					0.923
TEA000651.1	130	S	PREDICTED: ion channel DMI1-like isoform X1 [Populus euphratica]	---	0.777505	0.000191735	55.844	S(0.222)AS(0.778)MPANSDSGADFIRPIR	3	-0.058015	5	1.499	1.071	1.312	0.594	0.668	0.622	1.345	1.275	0.615				0.833	0.44228	2.061	0.0023152
TEA000651.1	37	T	PREDICTED: ion channel DMI1-like isoform X1 [Populus euphratica]	---	0.99792	0.000514073	135.04	S(0.002)RT(0.998)IADDNR	2	-1.2302	8	0.948	1.289	0.288	1.227	1.257	1.627	1.275	0.986	0.913	0.238	0.977	0.974	1.257	0.44724	0.614	0.23258	0.532	0.169377	1.45	0.3236
TEA000696.1	110	S	SAM domain protein [Medicago truncatula]	---	0.999974	0.000651496	92.939	RS(1)PRPTAMLPR	3	-1.786	6	1.005		1.037		0.331		0.958	0.905	1.763				1.184	0.69106	3.085
TEA000706.1	31	S	elongation factor Ts (DUF810) [Arabidopsis thaliana]	---	0.857613	0.00135176	80.175	SSLNSGLGS(0.142)GS(0.858)KR	2	1.2566	7				1.49	1.405	1.623		0.371	0.301	0.936	0.873						0.601	0.0034408	0.371	0.012041						1												1.623
TEA000761.1	241	S	PREDICTED: protein QUIRKY [Nicotiana tomentosiformis]	---	0.99993	6.11244e-19	130.56	SVS(1)DVNNLGFNGPRPIPR	3	-0.85075	17	0.561	0.532	0.405	1.423	1.629	1.978	0.826	1.071	0.949	0.916	0.948	0.762	1.9	0.0068041	0.298	0.00095657	0.522	0.0053029	1.084	0.4766
TEA000798.1	83	S	---	---	0.444427	9.64996e-10	45.558	HKS(0.444)S(0.444)IGDY(0.057)S(0.023)T(0.023)GFS(0.008)AAPEDTDTDTVVLHNK	4	0.48674	0
TEA000798.1	82	S	---	---	0.444427	9.64996e-10	45.558	HKS(0.444)S(0.444)IGDY(0.057)S(0.023)T(0.023)GFS(0.008)AAPEDTDTDTVVLHNK	4	0.48674	0
TEA000810.1	465	S	PREDICTED: probable 2-carboxy-D-arabinitol-1-phosphatase isoform X1 [Juglans regia]	---	0.662491	7.18054e-39	85.484	IILVCHGS(0.057)S(0.203)QS(0.662)GS(0.064)ES(0.007)T(0.007)IPCTGDGPMNMLGAIQSQK	3	-0.41193	1	1																				1.849	2.185	1.277		0.083		1.256	1.728	1.356	0.077	0.061	0.128	0.540833
TEA000826.1	149	S	PREDICTED: nucleobase-ascorbate transporter 12 [Ziziphus jujuba]	---	0.83679	2.77699e-05	49.871	SEEVLDVLPQT(0.037)VS(0.837)DDGFAS(0.127)R	3	0.28568	2					1.423		0.577
TEA000831.1	25	S	PREDICTED: protein HAIKU1-like [Juglans regia]	---	1	8.85293e-12	138.81	S(1)PLHQPNFANPTR	2	0.4312	37	1.257	1.303	2.008	0.507	0.598	0.652	1.348	1.641	1.955	0.266	0.248	0.217	1.082	0.64746	2.6	0.00502	0.416	0.00076463	6.763	0.000100657
TEA000841.1	48	T	PREDICTED: 10 kDa chaperonin-like [Daucus carota subsp. sativus]	---	1	0.000856482	109.83	VVAVGPGT(1)PGK	2	-0.13287	9	0.933	1.357	0.822	1.015		1.094	1.152	0.843	1.06	0.724			0.982	0.98458	0.984	0.85498	0.687		1.407		1.166	1.199	1.077	0.899	0.756	0.877	1.476	1.413	1.451	0.482	0.567	0.637	0.800172	1.13178	0.763231	1.12903		1.24743
TEA000875.1	88	S	PREDICTED: nuclear pore complex protein NUP50A [Citrus sinensis]	---	0.666791	0.00887959	42.209	LVPST(0.001)DS(0.005)S(0.015)T(0.035)AAS(0.667)ES(0.116)T(0.116)T(0.045)K	2	-2.2158	1					1																											1
TEA000875.1	412	T	PREDICTED: nuclear pore complex protein NUP50A [Citrus sinensis]	---	1	1.77563e-10	162.81	TVAVLKT(1)PENS(1)PK	2	1.4956	5				1.249	1.443	1.306				0.778	0.55	0.673					0.501	0.0030413														1
TEA000875.1	416	S	PREDICTED: nuclear pore complex protein NUP50A [Citrus sinensis]	---	1	1.77563e-10	162.81	TVAVLKT(1)PENS(1)PK	2	1.4956	5				1.249	1.443	1.306				0.778	0.55	0.673					0.501	0.0030413														1
TEA000875.1	68	S	PREDICTED: nuclear pore complex protein NUP50A [Citrus sinensis]	---	0.948118	1.31206e-13	132.74	NQTSSTS(0.052)S(0.948)PNPFAGIR	2	-1.176	2					0.717	1.283																										1
TEA000893.1	12	S	PREDICTED: eukaryotic translation initiation factor 3 subunit F [Daucus carota subsp. sativus]	---	0.327736	0.000203629	47.331	ATSNPT(0.001)VLQFS(0.328)PS(0.128)S(0.128)T(0.158)S(0.196)VS(0.062)AK	2	3.3831	0																					1.012	1.091	1.12	1.282	1.329	1.278	0.95	0.885	1.056	0.887	0.439	0.67
TEA000901.1	276	S	PREDICTED: large proline-rich protein BAG6 isoform X1 [Theobroma cacao]	---	0.465873	8.35421e-20	73.361	MELALS(0.001)QHGY(0.017)QPNS(0.466)S(0.466)PT(0.039)S(0.012)IGDLSAVESAR	3	0.4432	0																					0.714	0.696	0.964	1.584	1.115	1.5	0.892		0.718	0.817
TEA000901.1	542	S	PREDICTED: large proline-rich protein BAG6 isoform X1 [Theobroma cacao]	---	0.999715	7.84603e-47	133.61	SEILTVQNPSIGS(1)DAGNDEGNIQHR	3	0.14442	4		0.537		1.145	1.327	1.412	0.579						1.078		0.415						0.714	0.696	0.964	1.584	1.115	1.5	0.892		0.718	0.817				0.771552		0.722854	1.19013	0.941333
TEA000901.1	930	S	PREDICTED: large proline-rich protein BAG6 isoform X1 [Theobroma cacao]	---	0.637411	3.25425e-05	46.273	T(0.005)IAES(0.106)AAQVY(0.609)DS(0.643)GS(0.637)DGEDLVNELCR	3	-0.0073872	1										1											0.714	0.696	0.964	1.584	1.115	1.5	0.892		0.718	0.817
TEA000901.1	928	S	PREDICTED: large proline-rich protein BAG6 isoform X1 [Theobroma cacao]	---	0.642854	3.25425e-05	46.273	T(0.005)IAES(0.106)AAQVY(0.609)DS(0.643)GS(0.637)DGEDLVNELCR	3	-0.0073872	1										1											0.714	0.696	0.964	1.584	1.115	1.5	0.892		0.718	0.817
TEA000901.1	702	S	PREDICTED: large proline-rich protein BAG6 isoform X1 [Theobroma cacao]	---	0.600058	4.61166e-08	89.803	S(0.027)LS(0.36)KGS(0.6)DAT(0.01)S(0.002)S(0.001)APSQNQQTR	3	-0.80213	2				0.912		1.088															0.714	0.696	0.964	1.584	1.115	1.5	0.892		0.718	0.817						0.575758		0.725333
TEA000901.1	699	S	PREDICTED: large proline-rich protein BAG6 isoform X1 [Theobroma cacao]	---	0.995869	1.44742e-56	178.69	S(0.004)LS(0.996)KGSDATSSAPSQNQQTR	2	-0.24897	8		0.458	0.906	0.952	1.703	1.43	0.723	0.724	1.033	0.97	0.997	1.105	1.212	0.48664	0.501	0.122804	0.752	0.218	0.807	0.143822	0.714	0.696	0.964	1.584	1.115	1.5	0.892		0.718	0.817				0.658046	0.939834	0.60101	1.52735	0.953333
TEA000901.1	275	S	PREDICTED: large proline-rich protein BAG6 isoform X1 [Theobroma cacao]	---	0.465873	8.35421e-20	73.361	MELALS(0.001)QHGY(0.017)QPNS(0.466)S(0.466)PT(0.039)S(0.012)IGDLSAVESAR	3	0.4432	0																					0.714	0.696	0.964	1.584	1.115	1.5	0.892		0.718	0.817
TEA000901.1	735	T	PREDICTED: large proline-rich protein BAG6 isoform X1 [Theobroma cacao]	---	0.505851	0.0148141	43.164	NT(0.035)NS(0.189)T(0.506)S(0.15)S(0.12)GQLPPALGR	2	0.0088498	1				0.798		1.202															0.714	0.696	0.964	1.584	1.115	1.5	0.892		0.718	0.817						0.503788		0.801333
TEA000919.1	2637	S	PREDICTED: E3 ubiquitin-protein ligase UPL1 isoform X2 [Vitis vinifera]	---	0.966226	7.364e-06	144.46	RAS(0.966)S(0.034)ALAEGLK	2	0.59696	7				1.392	1.395	1.38				0.796	0.631	0.405					0.44	0.049303
TEA000920.1	153	T	PREDICTED: cellulose synthase-like protein D1 isoform X1 [Theobroma cacao]	---	0.999988	9.7377e-22	179.68	SQT(1)GDFDHNR	2	-0.38026	15	0.3	0.392	0.682	1.087	2.621	2.005	0.43	0.512	0.439	1.025	1.263	1.244	1.005	0.8144	0.241	0.0161205	0.618	0.191758	0.391	0.00041899
TEA000922.1	217	S	PREDICTED: B-cell receptor-associated protein 31-like [Nicotiana tabacum]	---	0.999944	0.000904061	97.741	SDS(1)KKVM	2	-0.065016	1			0.263	0.636			1.495	1.716	0.891				5.199		0.414									1.048	1.061	0.892										0.60687
TEA000932.1	1593	S	PREDICTED: pentatricopeptide repeat-containing protein At5g55840 [Vitis vinifera]	---	1	1.2073e-89	201.85	TGGKPDS(1)PAKADSNLK	2	-0.42938	18	1.955	0.558	2.813	0.447	0.522	0.56	1.989	0.031	1.052		0.074		0.577	0.40546	3.483	0.167176	0.145		13.838
TEA000933.1	84	S	PREDICTED: serine/threonine-protein kinase HT1-like [Ipomoea nil]	---	0.999983	1.8704e-16	171.95	NNYSVVQS(1)VNR	2	1.1917	11	0.869	0.937	0.984			1.164	1.164	1.03	1.236	0.906		0.711	1.229	0.0339	0.799		0.695		1.414	0.053977	0.828			1.09		0.904					1.178		1.04952					1.28761
TEA000933.1	19	S	PREDICTED: serine/threonine-protein kinase HT1-like [Ipomoea nil]	---	0.999998	1.27123e-06	94.203	NHDNYDLS(1)QGFYHK	2	4.2708	2																					0.828			1.09		0.904					1.178
TEA000933.1	80	S	PREDICTED: serine/threonine-protein kinase HT1-like [Ipomoea nil]	---	0.999961	0.000747512	102.52	NNYS(1)VVQSVNR	2	0.5616	4					1.475	0.835		0.69													0.828			1.09		0.904					1.178							0.923673
TEA000933.1	68	S	PREDICTED: serine/threonine-protein kinase HT1-like [Ipomoea nil]	---	0.999039	0.0128565	49.025	T(0.001)HILS(0.999)HPGLK	3	-1.7993	1																					0.828			1.09		0.904					1.178
TEA000933.1	287	T	PREDICTED: serine/threonine-protein kinase HT1-like [Ipomoea nil]	---	0.719542	0.00574205	50.226	IEVQT(0.009)EGMT(0.025)PET(0.72)GT(0.244)Y(0.002)R	2	-1.1371	2				1.03	0.418	0.476	1.108	1.136	1.832												0.828			1.09		0.904					1.178					0.944954		0.526549
TEA000937.1	31	S	PREDICTED: YTH domain-containing family protein 2-like isoform X1 [Sesamum indicum]	---	1	3.87129e-35	151.89	RPVEPNMTEQPLS(1)PK	2	-0.63101	74	1.093	1.538	1.793	1.023	1.044	0.963	1.089	1.017	1.278	0.334	0.5	0.328	0.765	0.193055	1.46	0.072999	0.383	0.0021985	2.912	0.0021169				0.99		1.01										1.03333		0.953465
TEA000967.1	447	S	PREDICTED: probable receptor-like protein kinase At5g15080 isoform X1 [Solanum pennellii]	---	0.998249	0.00025242	151.07	THVGS(0.998)FS(0.002)R	2	-0.50038	8	0.877	1.049	1.597	0.959	1.232	0.954	0.936	0.928	1.364	0.684	0.632	0.786	0.916	0.75904	1.12	0.67654	0.668	0.0194401	1.536	0.042798
TEA000967.1	121	S	PREDICTED: probable receptor-like protein kinase At5g15080 isoform X1 [Solanum pennellii]	---	1	0.00105229	43.64	NFRPES(1)LLGEGGFGCVFK	3	0.73052	1	0.359				2.22		0.777		0.606	0.958	1.08		1.926		0.162		0.459		0.679	0.104043
TEA000968.1	282	S	PREDICTED: histone-lysine N-methyltransferase, H3 lysine-9 specific SUVH6-like [Nicotiana attenuata]	---	0.986496	0.0030692	66.436	GNGECS(0.986)PVT(0.014)EIAR	2	1.7954	2
TEA000968.1	135	S	PREDICTED: histone-lysine N-methyltransferase, H3 lysine-9 specific SUVH6-like [Nicotiana attenuata]	---	0.999892	0.000731746	54.834	VELS(1)PVKEPLGSDLPK	3	-0.42878	3	0.417	1.4					1.012	1.171					1.201	0.62034
TEA000971.1	157	S	PREDICTED: leucine--tRNA ligase, chloroplastic/mitochondrial isoform X2 [Theobroma cacao]	---	0.782079	0.00131035	70.986	LGHS(0.782)NS(0.217)LAY(0.001)EPFPK	2	-1.526	1	0.609	1.391																										1
TEA000973.1	147	S	PREDICTED: probable sucrose-phosphate synthase 1 [Prunus mume]	---	0.9704	8.04553e-180	196.43	NDDGDENS(0.995)ES(0.01)DS(0.97)PS(0.024)DS(0.001)LR	2	-0.096499	10																										1
TEA000973.1	143	S	PREDICTED: probable sucrose-phosphate synthase 1 [Prunus mume]	---	0.995022	2.75572e-121	176.1	NDDGDENS(0.995)ES(0.01)DS(0.97)PS(0.024)DS(0.001)LR	2	-0.096499	5																										1
TEA000979.1	271	S	PREDICTED: calmodulin-binding receptor-like cytoplasmic kinase 3 isoform X2 [Solanum lycopersicum]	---	0.999792	2.27431e-11	169.82	FSMS(1)PSPVLNR	2	-0.36317	10	1.409	1.324	1.55		0.876	0.999	1.447	0.886	1.414	0.39	0.287	0.417	0.875	0.40218	1.523	0.0119643	0.389	0.0088209	3.425	0.0034556						1												0.999
TEA000979.1	281	S	PREDICTED: calmodulin-binding receptor-like cytoplasmic kinase 3 isoform X2 [Solanum lycopersicum]	---	0.999999	0.000177084	117	IGS(1)IYLNLSQVAR	2	0.16387	11	0.175			1.384	1.48	1.092			0.193	1.431	1.254	0.99	1.103		0.133		0.929	0.61698	0.158							1												1.092
TEA000979.1	646	S	PREDICTED: calmodulin-binding receptor-like cytoplasmic kinase 3 isoform X2 [Solanum lycopersicum]	---	0.987432	6.32082e-229	261.76	DGATDADKTHVS(0.987)T(0.013)K	2	2.1749	15	0.955	1.078	1.554	1.056	1.784	1.217	1.116	0.657	1.184	0.35	0.541	0.507	0.824	0.43952	0.884	0.60558	0.345	0.0069581	2.115	0.033716						1												1.217
TEA000979.1	273	S	PREDICTED: calmodulin-binding receptor-like cytoplasmic kinase 3 isoform X2 [Solanum lycopersicum]	---	0.997261	0.0019065	84.173	FSMS(0.003)PS(0.997)PVLNR	2	0.85429	5				1.762							0.238						0.135									1
TEA000979.1	257	S	PREDICTED: calmodulin-binding receptor-like cytoplasmic kinase 3 isoform X2 [Solanum lycopersicum]	---	1	0.0163865	105.36	IPGS(1)PLR	2	0.14706	2				0.944	1.056																					1
TEA000989.1	119	S	PREDICTED: probable sucrose-phosphate synthase isoform X3 [Nicotiana tabacum]	---	0.935941	1.18116e-43	105.55	EAT(0.001)ADMS(0.936)EDLS(0.063)EGEKGDTVSDLSAHGDNTR	3	-0.12682	14	1	1.197		1.818			0.965	0.779		0.728	0.513		0.794	0.23808	0.604		0.341		1.405	0.23032				1.124	0.896	1.014				0.851		1.115				1.61744
TEA000989.1	123	S	PREDICTED: probable sucrose-phosphate synthase isoform X3 [Nicotiana tabacum]	---	0.495751	2.87016e-24	80.729	EAT(0.003)ADMS(0.496)EDLS(0.496)EGEKGDT(0.004)VS(0.002)DLSAHGDNTR	3	-1.3024	1																								1.124	0.896	1.014				0.851		1.115
TEA000989.1	149	S	PREDICTED: probable sucrose-phosphate synthase isoform X3 [Nicotiana tabacum]	---	0.737915	5.52746e-46	184.83	RIS(0.738)S(0.262)VETMEAWASQQK	3	2.2293	13	0.389		0.554	1.651	1.546	1.513			0.274	1.364		0.709	0.581		0.3	0.0029415	0.66	0.38992	0.264					1.124	0.896	1.014				0.851		1.115				1.46886	1.72545	1.49211
TEA000989.1	115	T	PREDICTED: probable sucrose-phosphate synthase isoform X3 [Nicotiana tabacum]	---	0.853092	2.6498e-51	118.62	EAT(0.853)ADMS(0.144)EDLS(0.002)EGEKGDTVSDLSAHGDNTR	3	0.22619	5		0.986			1.014										0.972									1.124	0.896	1.014				0.851		1.115					1.1317
TEA000989.1	135	S	PREDICTED: probable sucrose-phosphate synthase isoform X3 [Nicotiana tabacum]	---	0.767284	0.00109977	70.094	GDT(0.011)VS(0.222)DLS(0.767)AHGDNTR	2	0.2329	1					1.092	0.908																		1.124	0.896	1.014				0.851		1.115					1.21875	0.895464
TEA000989.1	150	S	PREDICTED: probable sucrose-phosphate synthase isoform X3 [Nicotiana tabacum]	---	0.997645	1.39635e-56	193.06	IS(0.002)S(0.998)VETMEAWASQQK	2	-2.0697	20	0.435		0.811	1.09	1.607	1.427				0.996	0.847	0.788			0.453	0.057677	0.638	0.030159						1.124	0.896	1.014				0.851		1.115				0.969751	1.79353	1.4073
TEA000989.1	153	T	PREDICTED: probable sucrose-phosphate synthase isoform X3 [Nicotiana tabacum]	---	0.354226	0.00125679	53.21	IS(0.354)S(0.292)VET(0.354)MEAWASQQK	3	-0.5419	0																								1.124	0.896	1.014				0.851		1.115
TEA000990.1	12	S	PREDICTED: bax inhibitor 1-like [Sesamum indicum]	---	0.482596	0.00117397	51.524	MDAFS(0.001)S(0.008)FFES(0.15)QS(0.483)AS(0.358)R	2	-1.478	0																																1
TEA001028.1	345	S	PREDICTED: probable inactive receptor kinase At1g48480 [Vitis vinifera]	---	1	0.0010725	87.789	GFDLEDLLRAS(1)AEVLGK	3	0.087	10	0.535	0.459	0.642	1.748	1.949	1.976	0.547	0.582	0.76		0.942	0.859	1.155	0.3653	0.288	0.00027907	0.476	0.00118143	0.699	0.072216
TEA001037.1	50	S	PREDICTED: CASP-like protein 4A3 isoform X1 [Vitis vinifera]	---	0.966533	0.000292393	81.01	S(0.967)PAES(0.033)S(0.001)VSSDLSHR	2	0.54174	1		0.072		1.415		1.925	0.588						8.167		0.043
TEA001037.1	71	S	PREDICTED: CASP-like protein 4A3 isoform X1 [Vitis vinifera]	---	0.736158	1.64533e-06	117.41	TSLSHGS(0.264)S(0.736)PR	2	-1.0425	1
TEA001037.1	64	T	PREDICTED: CASP-like protein 4A3 isoform X1 [Vitis vinifera]	---	0.73368	0.00946984	73.885	T(0.734)S(0.258)LS(0.008)HGSSPR	2	-0.91691	1		0.427		1.23		1.343									0.332
TEA001037.1	117	S	PREDICTED: CASP-like protein 4A3 isoform X1 [Vitis vinifera]	---	1	2.02824e-12	113.73	LDPGPGIGDVEGGGS(1)ERR	2	0.74454	15	0.268	0.33		1.442	1.919	2.411		0.269	0.385	0.986	0.991		1.094	0.73998	0.155	0.0029794	0.514	0.049379	0.331	0.100857
TEA001039.1	59	S	PREDICTED: monodehydroascorbate reductase isoform X1 [Vitis vinifera]	---	0.999996	0.000544969	104.59	AYLFPES(1)PAR	2	-0.27874	12	0.746	0.787		1.336	1.319	1.593		1.342	0.61	0.787	0.716	0.763	1.273	0.7149	0.541	0.0048616	0.533	0.00073558	1.292	0.7262	0.938	0.865	0.874	1.231	1.2	1.237	0.775	0.757	0.841	1.063	1.02	1.2	0.795309	0.909827		1.0853	1.09917	1.28779
TEA001039.1	427	T	PREDICTED: monodehydroascorbate reductase isoform X1 [Vitis vinifera]	---	0.990645	6.42392e-06	109.72	VVGAFLES(0.009)GT(0.991)PEENK	2	1.4045	7	1.004	0.79	1.388	1.068		0.929	0.822						0.775		1.062	0.87894					0.938	0.865	0.874	1.231	1.2	1.237	0.775	0.757	0.841	1.063	1.02	1.2	1.07036	0.913295	1.5881	0.867587		0.751011
TEA001039.1	425	S	PREDICTED: monodehydroascorbate reductase isoform X1 [Vitis vinifera]	---	0.635444	0.00332288	48.907	VVGAFLES(0.635)GT(0.365)PEENK	2	-2.9171	1																					0.938	0.865	0.874	1.231	1.2	1.237	0.775	0.757	0.841	1.063	1.02	1.2
TEA001070.1	517	S	PREDICTED: aminopeptidase M1 [Vitis vinifera]	---	0.999995	0.000293997	78.69	EFIGS(1)KDNLVETR	3	1.8375	2				1.098	1.278	1.076					0.574	0.974					0.673	0.133184			0.924	0.881	0.956	0.954	0.943	0.923	1.05	1.117	1.066	1.091	1.042	1.052				1.15094	1.35525	1.16576
TEA001074.1	35	T	glycosyl transferase family 1 family protein [Populus trichocarpa]	---	0.879382	0.000437656	125.5	ITLS(0.999)GKS(0.122)T(0.879)PR	2	0.97814	2				1.268	1.406	1.464				0.586	0.276						0.312	0.190135
TEA001074.1	34	S	glycosyl transferase family 1 family protein [Populus trichocarpa]	---	0.520909	0.00925904	90.476	ITLS(0.958)GKS(0.521)T(0.521)PR	2	2.469	1						1
TEA001074.1	31	S	glycosyl transferase family 1 family protein [Populus trichocarpa]	---	0.998921	0.000437656	125.5	ITLS(0.999)GKS(0.122)T(0.879)PR	2	0.97814	2				1.268	1.406	1.464				0.586	0.276						0.312	0.190135
TEA001075.1	655	S	PREDICTED: mediator of RNA polymerase II transcription subunit 1 [Ziziphus jujuba]	---	0.998672	0.00575614	71.08	AS(0.999)PPT(0.001)QHHTIQR	2	0.56357	1		1.207		0.974	0.671	2.04		0.757	0.35				0.459		0.983
TEA001084.1	77	S	PREDICTED: auxin-repressed 12.5 kDa protein-like [Juglans regia]	---	0.999979	0.00207326	80.508	S(1)VFHPGSNIATK	2	3.0293	3		0.954		1.018	1.722	1.176			0.824	0.306			0.864		0.731		0.234		2.693		1.584	1.748	2.156	0.236	0.24	0.242	1.793	1.736	1.911	0.094	0.131	0.13		0.545767		4.31356	7.175	4.8595
TEA001084.1	83	S	PREDICTED: auxin-repressed 12.5 kDa protein-like [Juglans regia]	---	0.998705	9.62662e-05	123	SVFHPGS(0.999)NIAT(0.001)K	2	0.34106	3			0.778	1.561		2.116	0.977	0.768			0.357	0.444	1.121		0.423		0.218	0.014857	2.179	0.040981	1.584	1.748	2.156	0.236	0.24	0.242	1.793	1.736	1.911	0.094	0.131	0.13			0.360853	6.61441		8.7438
TEA001084.1	29	T	PREDICTED: auxin-repressed 12.5 kDa protein-like [Juglans regia]	---	1	1.74868e-12	107.88	KIPT(1)PLNIKDEGEGSTIQR	3	0.18929	23	1.422	1.071	1.491	1.109	0.969	1.509	1.203	1.24	1.299	0.201	0.282	0.204	0.939	0.64322	1.111	0.53812	0.192	0.00065744	5.447	0.00011539	1.584	1.748	2.156	0.236	0.24	0.242	1.793	1.736	1.911	0.094	0.131	0.13	0.897727	0.6127	0.691558	4.69915	4.0375	6.23554
TEA001086.1	150	S	PREDICTED: FRIGIDA-like protein 3 [Vitis vinifera]	---	1	3.31151e-15	100.95	VSSSLGDTNAILDAPEENS(1)PNR	2	0.59431	18	0.223	0.499		1.079	1.691	1.732				0.951	0.945	0.88			0.241	0.025997	0.617	0.041481						0.815	1.127	1.058										1.32393	1.50044	1.63705
TEA001092.1	205	S	PREDICTED: splicing factor 1 [Nelumbo nucifera]	---	0.999992	2.79724e-38	102.48	MLQSGLPLDDRPEGARS(1)PS(1)PEPIYDNIGIR	3	0.34802	17	0.577	1.08	0.633		1.723	1.834	0.778	0.034	0.811	1.17	1.113	1.245	0.709	0.41506	0.429	0.039603	0.661	0.0032448	0.46	0.30374											1
TEA001092.1	112	S	PREDICTED: splicing factor 1 [Nelumbo nucifera]	---	0.979468	3.11818e-32	101.66	QLLSENGS(0.002)S(0.002)T(0.002)DRDGS(0.979)GGEEET(0.014)NRR	3	-0.31664	20	1.275	1.112	1.488	0.541	0.77	0.591	1.073	1.15					0.861	0.28828	2.037	0.0061244															1
TEA001092.1	207	S	PREDICTED: splicing factor 1 [Nelumbo nucifera]	---	0.999984	2.79724e-38	102.48	MLQSGLPLDDRPEGARS(1)PS(1)PEPIYDNIGIR	3	0.34802	17	0.577	1.08	0.633		1.723	1.834	0.778	0.034	0.811	1.17	1.113	1.245	0.709	0.41506	0.429	0.039603	0.661	0.0032448	0.46	0.30374											1
TEA001097.1	440	S	PREDICTED: sucrose-phosphatase 2 isoform X2 [Elaeis guineensis]	---	0.999347	0.0193994	64.104	T(0.001)EIGS(0.999)NIWLVK	2	0.97558	1	1.542	0.967	0.649				1.052	0.789					0.874	0.8246							1.791	1.753	2.213	0.306	0.307	0.25	1.644	1.615	1.64	0.121	0.231	0.128	0.860972	0.551626	0.293267
TEA001098.1	68	S	PREDICTED: C-terminal binding protein AN [Fragaria vesca subsp. vesca]	---	0.999936	0.00574923	49.223	REIGVS(1)LEINGTR	3	0.45916	3				1.216	0.738	1.046
TEA001102.1	52	S	PREDICTED: 101 kDa malaria antigen [Phoenix dactylifera]	---	0.250128	4.03314e-06	41.615	QT(0.25)GS(0.25)S(0.25)HNS(0.25)HDQGDDNDDENGVR	3	1.709	0																							0.21	0.761	1.591	0.816				1.029	1.659	0.934
TEA001102.1	87	S	PREDICTED: 101 kDa malaria antigen [Phoenix dactylifera]	---	0.975398	5.26812e-92	197.85	GELDDKS(0.975)S(0.025)PHGHGGGPHPR	2	0.23713	10				2.024	1.31	2.117			0.085	0.307	0.527	0.63					0.269	0.0072563	0.174				0.21	0.761	1.591	0.816				1.029	1.659	0.934				2.65966	0.823382	2.59436
TEA001102.1	88	S	PREDICTED: 101 kDa malaria antigen [Phoenix dactylifera]	---	0.996688	8.57642e-67	184.38	GELDDKS(0.003)S(0.997)PHGHGGGPHPR	5	-0.053537	29	0.163		0.03	2.953	1.887	3.359	0.251	0.157	0.256	0.19	0.548	1.207	2.294	0.187704	0.035	0.0122631	0.237	0.04154	0.341	0.20696			0.21	0.761	1.591	0.816				1.029	1.659	0.934			0.142857	3.88042	1.18605	4.11642
TEA001102.1	49	S	PREDICTED: 101 kDa malaria antigen [Phoenix dactylifera]	---	0.250128	4.03314e-06	41.615	QT(0.25)GS(0.25)S(0.25)HNS(0.25)HDQGDDNDDENGVR	3	1.709	0																							0.21	0.761	1.591	0.816				1.029	1.659	0.934
TEA001102.1	46	T	PREDICTED: 101 kDa malaria antigen [Phoenix dactylifera]	---	0.249615	4.03314e-06	41.615	QT(0.25)GS(0.25)S(0.25)HNS(0.25)HDQGDDNDDENGVR	3	1.709	0																							0.21	0.761	1.591	0.816				1.029	1.659	0.934
TEA001102.1	37	S	PREDICTED: 101 kDa malaria antigen [Phoenix dactylifera]	---	1	0.000125296	124.62	RLS(1)GLQNVQK	2	0.1674	9				1.434	1.699	1.515			0.045	0.847	0.625	0.835					0.496	0.0030997	0.059				0.21	0.761	1.591	0.816				1.029	1.659	0.934				1.88436	1.06788	1.85662
TEA001102.1	48	S	PREDICTED: 101 kDa malaria antigen [Phoenix dactylifera]	---	0.250128	4.03314e-06	41.615	QT(0.25)GS(0.25)S(0.25)HNS(0.25)HDQGDDNDDENGVR	3	1.709	0																							0.21	0.761	1.591	0.816				1.029	1.659	0.934
TEA001108.1	447	S	PREDICTED: C-terminal binding protein AN [Vitis vinifera]	---	0.499356	1.76332e-09	70.109	NSINAS(0.499)KES(0.499)PGHHQGSALSQSTSAR	3	0.43246	0
TEA001108.1	523	S	PREDICTED: C-terminal binding protein AN [Vitis vinifera]	---	1	0.00450097	102.52	FAS(1)PEDLR	2	0.055186	7				1.382	1.281	1.026				0.731	0.814	0.766					0.626	0.0082205
TEA001108.1	444	S	PREDICTED: C-terminal binding protein AN [Vitis vinifera]	---	0.499356	1.76332e-09	70.109	NSINAS(0.499)KES(0.499)PGHHQGSALSQSTSAR	3	0.43246	0
TEA001110.1	25	S	plant/T7H20-70 protein [Medicago truncatula]	---	0.271354	1.28186e-12	108.5	ES(0.271)S(0.271)AS(0.018)S(0.116)S(0.095)S(0.228)GIFGSIFEPSSK	2	0.049045	0																							0.364	0.337	0.374		1.521	2.165	1.24
TEA001110.1	11	S	plant/T7H20-70 protein [Medicago truncatula]	---	0.610005	9.57308e-09	96.045	KQMGS(0.387)PS(0.61)S(0.002)SSFTSDLFGSK	3	0.74117	2		1																					0.364	0.337	0.374		1.521	2.165	1.24
TEA001110.1	28	S	plant/T7H20-70 protein [Medicago truncatula]	---	0.170278	0.000484615	56.708	ES(0.149)S(0.169)AS(0.17)S(0.17)S(0.17)S(0.17)GIFGS(0.001)IFEPSSK	2	0.066066	0																							0.364	0.337	0.374		1.521	2.165	1.24
TEA001110.1	61	S	plant/T7H20-70 protein [Medicago truncatula]	---	1	5.32112e-48	155.73	KQDS(1)PNQVWSTKPGAQDTIPR	3	0.92491	17	0.387	0.444	0.494	0.573	0.379	0.19	2.668		3.786			0.081	7.306	0.00112095	1.16	0.50618	0.213		39.84				0.364	0.337	0.374		1.521	2.165	1.24						1.35714	1.7003	1.01337
TEA001110.1	26	S	plant/T7H20-70 protein [Medicago truncatula]	---	0.271354	1.28186e-12	108.5	ES(0.271)S(0.271)AS(0.018)S(0.116)S(0.095)S(0.228)GIFGSIFEPSSK	2	0.049045	0																							0.364	0.337	0.374		1.521	2.165	1.24
TEA001110.1	9	S	plant/T7H20-70 protein [Medicago truncatula]	---	0.999971	7.46601e-45	174.4	QMGS(1)PSSSSFTSDLFGSK	2	-0.18551	36	0.032	0.033	0.04				2.66	1.575	1.66				56.143	2.2268e-05									0.364	0.337	0.374		1.521	2.165	1.24						0.10989
TEA001110.1	52	S	plant/T7H20-70 protein [Medicago truncatula]	---	0.999548	2.91625e-10	171.62	VLGRESVHS(1)K	2	-0.77044	10	0.072	0.134	0.206	1.036	1.327	0.768	1.731	3.229	1.843	0.266	0.388		16.512	0.00143622	0.132	0.0036817	0.313	0.0187195	6.935	0.0072361			0.364	0.337	0.374		1.521	2.165	1.24						0.565934	3.07418	3.54813
TEA001110.1	93	S	plant/T7H20-70 protein [Medicago truncatula]	---	0.999999	1.32977e-09	170.04	DMS(1)PFYQEQR	2	0.027268	8	0.334	0.734	0.366	0.156	0.192	0.176	2.508	2.183	2.352				4.911	0.0027756	2.737	0.020956							0.364	0.337	0.374		1.521	2.165	1.24						1.00549	0.462908	0.513369
TEA001110.1	49	S	plant/T7H20-70 protein [Medicago truncatula]	---	0.988416	0.000362699	101.39	VLGRES(0.988)VHS(0.012)K	3	-0.51826	8	0.054	0.238	0.268	0.794		0.762	2.828	3.401		0.258	0.397		16.685	0.020264	0.24	0.086379	0.421	0.054597	9.51	0.0104826			0.364	0.337	0.374		1.521	2.165	1.24						0.736264	2.35608
TEA001110.1	30	S	plant/T7H20-70 protein [Medicago truncatula]	---	0.170278	0.000484615	56.708	ES(0.149)S(0.169)AS(0.17)S(0.17)S(0.17)S(0.17)GIFGS(0.001)IFEPSSK	2	0.066066	0																							0.364	0.337	0.374		1.521	2.165	1.24
TEA001110.1	31	S	plant/T7H20-70 protein [Medicago truncatula]	---	0.751332	1.5692e-07	90.912	ES(0.006)S(0.006)AS(0.005)S(0.021)S(0.211)S(0.751)GIFGS(0.001)IFEPSSK	2	0.0027281	1								1															0.364	0.337	0.374		1.521	2.165	1.24
TEA001110.1	29	S	plant/T7H20-70 protein [Medicago truncatula]	---	0.170278	0.000484615	56.708	ES(0.149)S(0.169)AS(0.17)S(0.17)S(0.17)S(0.17)GIFGS(0.001)IFEPSSK	2	0.066066	0																							0.364	0.337	0.374		1.521	2.165	1.24
TEA001116.1	88	S	PREDICTED: sphingoid long-chain bases kinase 2, mitochondrial-like isoform X1 [Sesamum indicum]	---	0.990455	0.00582802	76.196	T(0.006)IS(0.99)HGGGS(0.002)S(0.002)FR	2	-0.47965	2	0.64	1.178	1.224		0.756			1.031	1.17				1.085	0.69102	1.341						0.752	1.025	0.774	1.381	1.594	1.394	0.784	0.613	0.879	1.18	0.718	0.905	0.851064	1.14927	1.5814		0.474279
TEA001116.1	93	S	PREDICTED: sphingoid long-chain bases kinase 2, mitochondrial-like isoform X1 [Sesamum indicum]	---	0.652437	2.81917e-06	127.36	TISHGGGS(0.652)S(0.348)FR	2	0.16875	7	1.486	1.721					0.754		0.038				0.247	0.27206							0.752	1.025	0.774	1.381	1.594	1.394	0.784	0.613	0.879	1.18	0.718	0.905	1.97606	1.67902
TEA001116.1	94	S	PREDICTED: sphingoid long-chain bases kinase 2, mitochondrial-like isoform X1 [Sesamum indicum]	---	0.499934	2.81917e-06	127.36	TISHGGGS(0.5)S(0.5)FR	2	-0.1131	1		1																			0.752	1.025	0.774	1.381	1.594	1.394	0.784	0.613	0.879	1.18	0.718	0.905		0.97561
TEA001116.1	561	S	PREDICTED: sphingoid long-chain bases kinase 2, mitochondrial-like isoform X1 [Sesamum indicum]	---	0.999986	0.000625483	107.82	GGAPADYQPS(1)FRGPGGR	2	0.14237	7	0.33	0.275	0.279	2.245	2.623	2.523	0.242		0.255	0.844	0.383		0.843	0.121419	0.12	4.594e-06	0.249	0.168897	0.405	0.171624	0.752	1.025	0.774	1.381	1.594	1.394	0.784	0.613	0.879	1.18	0.718	0.905	0.43883	0.268293	0.360465	1.62563	1.64555	1.8099
TEA001118.1	917	S	PREDICTED: regulatory-associated protein of TOR 1 [Solanum pennellii]	---	0.845218	0.00405494	94.717	SVKPT(0.041)GS(0.845)S(0.114)VR	2	0.010135	5	0.926		1.352				0.711	1.944	0.939	0.127			1.052	0.95464					9.433
TEA001126.1	571	S	TOM1-like protein 2 [Morus notabilis]	---	1	4.06824e-06	151.22	PLEQFNS(1)FNAR	2	0.96746	10	0.815	0.98	1.149		1.207	0.833	1.599	1.382	1.18	0.577	0.487	0.791	1.413	0.058317	0.962	0.87852	0.606	0.115802	2.243	0.007961	0.874	0.931	1.194										0.932494	1.05263	0.962312
TEA001126.1	181	S	TOM1-like protein 2 [Morus notabilis]	---	0.389001	0.000412281	76.526	HAQAGFGMPS(0.389)NS(0.389)S(0.111)T(0.111)R	2	-2.3077	0																					0.874	0.931	1.194
TEA001126.1	289	T	TOM1-like protein 2 [Morus notabilis]	---	0.375049	4.00917e-17	45.748	HDAIASGS(0.002)PLPT(0.11)QVT(0.375)NLS(0.375)PQS(0.131)VPAHDS(0.003)S(0.003)LKPT(0.001)EHK	4	-0.30403	0																					0.874	0.931	1.194
TEA001126.1	314	T	TOM1-like protein 2 [Morus notabilis]	---	0.534598	1.15614e-14	64.221	QPS(0.141)QT(0.535)PNVNRS(0.324)PPAVEEEEDEEDDFAQLAR	3	1.4616	1						0.429		1.571													0.874	0.931	1.194
TEA001126.1	349	S	TOM1-like protein 2 [Morus notabilis]	---	0.21551	8.66398e-28	54.681	T(0.216)RS(0.179)T(0.179)T(0.179)S(0.216)QDT(0.027)T(0.003)GTNESVTSVNATNNIPSNALALPDPPAPVK	4	-0.059791	0																					0.874	0.931	1.194
TEA001126.1	179	S	TOM1-like protein 2 [Morus notabilis]	---	0.463164	0.000412281	76.526	HAQAGFGMPS(0.463)NS(0.335)S(0.085)T(0.116)R	2	-1.4717	0																					0.874	0.931	1.194
TEA001126.1	320	S	TOM1-like protein 2 [Morus notabilis]	---	1	1.24777e-14	63.979	S(1)PPAVEEEEDEEDDFAQLAR	3	1.125	2	0.896						1.104						1.232								0.874	0.931	1.194										1.02517
TEA001126.1	344	T	TOM1-like protein 2 [Morus notabilis]	---	0.21551	8.66398e-28	54.681	T(0.216)RS(0.179)T(0.179)T(0.179)S(0.216)QDT(0.027)T(0.003)GTNESVTSVNATNNIPSNALALPDPPAPVK	4	-0.059791	0																					0.874	0.931	1.194
TEA001126.1	292	S	TOM1-like protein 2 [Morus notabilis]	---	0.97933	6.75579e-73	124.79	HDAIASGSPLPTQVTNLS(0.979)PQS(0.02)VPAHDSSLKPTEHK	5	-0.30008	2	2.593				0.124		1.199					0.084	0.462		20.911		0.677		14.274		0.874	0.931	1.194										2.96682
TEA001136.1	114	S	PREDICTED: protein CutA, chloroplastic [Citrus sinensis]	---	0.995476	0.00387912	62.203	GEVQT(0.005)DS(0.995)EELLIIK	2	-1.6672	4	1.023	1.173	0.964				1.056	0.994	0.79				0.899	0.35336							1.307	1.393	1.252	0.63	0.705	0.568	1.468	1.596	1.497	0.512	0.571	0.502	0.782708	0.842067	0.769968
TEA001146.1	392	S	PREDICTED: glucose-6-phosphate isomerase 1, chloroplastic [Ziziphus jujuba]	---	0.999042	7.39589e-08	150.05	ALIAEGS(0.001)CGS(0.999)PR	2	2.0176	11	0.778	0.971	0.866	1.027	1.466	0.927		0.837	0.904	0.806	1.745	0.673	0.999	0.98308	0.765	0.173955	0.943	0.70956	0.81	0.76986	0.902	0.764	0.962	0.772	1.386	1.258	0.69	0.744	0.748	1.247	1.082	1.444	0.862528	1.27094	0.900208	1.33031	1.05772	0.736884
TEA001146.1	389	S	PREDICTED: glucose-6-phosphate isomerase 1, chloroplastic [Ziziphus jujuba]	---	0.990968	1.99001e-06	151.56	ALIAEGS(0.991)CGS(0.009)PR	2	-1.4225	5	1.103	1.083	1.025	0.176			1.449	1.126	1.039				1.126	0.35008	6.081						0.902	0.764	0.962	0.772	1.386	1.258	0.69	0.744	0.748	1.247	1.082	1.444	1.22284	1.41754	1.06549	0.227979
TEA001153.1	33	S	PREDICTED: ABSCISIC ACID-INSENSITIVE 5-like protein 5 [Sesamum indicum]	---	0.815806	4.065e-17	87.881	QT(0.182)S(0.816)IY(0.001)SLTFDEFQSTIGGSGK	2	-0.87966	2	1																											1
TEA001153.1	32	T	PREDICTED: ABSCISIC ACID-INSENSITIVE 5-like protein 5 [Sesamum indicum]	---	0.757136	1.96932e-10	87.881	QT(0.757)S(0.237)IY(0.004)S(0.002)LTFDEFQSTIGGSGK	2	-0.79501	1	1																											1
TEA001153.1	337	S	PREDICTED: ABSCISIC ACID-INSENSITIVE 5-like protein 5 [Sesamum indicum]	---	0.814649	0.00745674	40.086	S(0.022)NGDT(0.021)S(0.041)S(0.098)VS(0.815)PVPY(0.003)VFNGGLR	2	-3.0344	1		0.834	1.09				1.062	1.065	0.949				1.066	0.56708														1
TEA001153.1	144	T	PREDICTED: ABSCISIC ACID-INSENSITIVE 5-like protein 5 [Sesamum indicum]	---	0.999821	0.00202899	56.514	QPT(1)LGEMTLEEFLVR	2	0.31096	11	0.64	0.649		1.004	0.901	0.663	2.282	1.352	0.897	0.647	0.965		2.343	0.102344	0.753	0.192515	0.942	0.7856	1.874	0.22692								1
TEA001157.1	74	T	photosystem I reaction center subunit IV A [Medicago truncatula]	---	0.988906	1.8778e-22	137.61	TAT(0.989)T(0.01)T(0.001)VSPPKPPPIGPK	3	-0.35284	12	0.927	1.025	0.948				0.913	1.049	1.138				1.069	0.4224							1.3	1.23	1.309		0.012		1.046	0.985	1.118				0.713077	0.833333	0.724217
TEA001157.1	72	T	photosystem I reaction center subunit IV A [Medicago truncatula]	---	0.479286	0.00111042	71.969	T(0.479)AT(0.479)T(0.041)T(0.001)VSPPKPPPIGPK	2	0.25449	0																					1.3	1.23	1.309		0.012		1.046	0.985	1.118
TEA001157.1	75	T	photosystem I reaction center subunit IV A [Medicago truncatula]	---	0.779979	1.86745e-11	82.609	TAT(0.182)T(0.78)T(0.037)VS(0.001)PPKPPPIGPK	3	-0.21043	4	1.025	0.924					0.916	1.049	1.086				1.044	0.63004							1.3	1.23	1.309		0.012		1.046	0.985	1.118				0.788462	0.75122
TEA001157.1	108	S	photosystem I reaction center subunit IV A [Medicago truncatula]	---	1	0.000498856	103.13	GIGS(1)VVAVDQDPK	2	0.44007	6	0.856	1.037	1.353				0.936	0.999	0.82				0.849	0.3602							1.3	1.23	1.309		0.012		1.046	0.985	1.118				0.658462	0.843089	1.03361
TEA001157.1	78	S	photosystem I reaction center subunit IV A [Medicago truncatula]	---	0.937932	5.33737e-05	79.467	TAT(0.001)T(0.012)T(0.049)VS(0.938)PPKPPPIGPK	3	0.39148	4	1.345	0.922	0.879					0.805	1.048				0.884	0.6086							1.3	1.23	1.309		0.012		1.046	0.985	1.118				1.03462	0.749593	0.671505
TEA001161.1	220	S	carboxy-terminal region remorin [Medicago truncatula]	---	1	0.00137252	121.36	HAS(1)VGIQK	2	0.30719	2	0.989	1.139	1.311				0.939	0.689	0.934				0.745	0.084915
TEA001181.1	8	S	PREDICTED: conserved oligomeric Golgi complex subunit 1 [Capsicum annuum]	---	0.481142	0.00063359	50.202	GVAVPS(0.481)S(0.481)PS(0.034)PS(0.003)PSAAADQQR	2	1.0552	0																							1
TEA001181.1	661	S	PREDICTED: conserved oligomeric Golgi complex subunit 1 [Capsicum annuum]	---	0.989002	3.65245e-12	126.8	HS(0.01)S(0.989)IT(0.001)IDSPMSDSPGK	2	0.77963	5	0.711	0.766	1.088	0.768	1.494		1.262	0.911					1.271	0.32588	0.756	0.4773							1												1.088
TEA001181.1	7	S	PREDICTED: conserved oligomeric Golgi complex subunit 1 [Capsicum annuum]	---	0.481142	0.00063359	50.202	GVAVPS(0.481)S(0.481)PS(0.034)PS(0.003)PSAAADQQR	2	1.0552	0																							1
TEA001181.1	663	T	PREDICTED: conserved oligomeric Golgi complex subunit 1 [Capsicum annuum]	---	0.447644	0.00184647	46.249	HS(0.104)S(0.448)IT(0.448)IDS(0.001)PMSDSPGK	3	0.2385	0																							1
TEA001191.1	852	S	PREDICTED: protein SMG7 [Vitis vinifera]	---	1	0.00035705	114.76	RS(1)PVNRPVR	3	-0.25469	3			0.176	1.544	1.154	1.257		1.563	0.699			0.606	6.426		0.134		0.46		1.866
TEA001194.1	352	T	PREDICTED: serine/threonine-protein kinase tricorner isoform X1 [Theobroma cacao]	---	0.334808	0.00155622	47.082	ALAY(0.292)S(0.335)T(0.335)VGT(0.002)LDY(0.036)MAPEVLR	2	-1.0046	0
TEA001194.1	351	S	PREDICTED: serine/threonine-protein kinase tricorner isoform X1 [Theobroma cacao]	---	0.334808	0.00155622	47.082	ALAY(0.292)S(0.335)T(0.335)VGT(0.002)LDY(0.036)MAPEVLR	2	-1.0046	0
TEA001194.1	196	S	PREDICTED: serine/threonine-protein kinase tricorner isoform X1 [Theobroma cacao]	---	1	0.000327158	117.08	GQVEHVRS(1)ER	2	-0.095249	4				0.68	0.959	1.361
TEA001200.1	308	S	PREDICTED: MACPF domain-containing protein At4g24290 isoform X1 [Ziziphus jujuba]	---	0.99456	0.00249365	83.37	SGLIS(0.001)T(0.004)LIS(0.995)HR	2	-0.071829	4	0.735	1.179		0.791			1.074		1.221				1.199	0.4866	1.21
TEA001200.1	67	S	PREDICTED: MACPF domain-containing protein At4g24290 isoform X1 [Ziziphus jujuba]	---	0.999279	7.34461e-09	136.81	FADTS(0.999)PSSSYSQK	2	-0.33079	7	0.465	0.776	1.344		1.765		0.527	1.076	0.827		0.932	1.286	0.94	0.97734	0.488		0.628		0.73	0.3285
TEA001200.1	70	S	PREDICTED: MACPF domain-containing protein At4g24290 isoform X1 [Ziziphus jujuba]	---	0.47774	5.42052e-06	69.248	FADT(0.542)S(0.429)PS(0.062)S(0.478)S(0.425)Y(0.031)S(0.033)QKEDIVSICK	3	-0.7047	0
TEA001200.1	66	T	PREDICTED: MACPF domain-containing protein At4g24290 isoform X1 [Ziziphus jujuba]	---	0.542041	7.34461e-09	58.812	FADT(0.542)S(0.429)PS(0.062)S(0.478)S(0.425)Y(0.031)S(0.033)QKEDIVSICK	3	-0.7047	1							1
TEA001200.1	300	S	PREDICTED: MACPF domain-containing protein At4g24290 isoform X1 [Ziziphus jujuba]	---	0.999999	0.0001962	100.73	S(1)GLISTLISHR	2	0.25799	32	1.489	1.23	1.111	1.047	0.979	0.997	0.989	1.667		0.427	0.701	0.362	1.04	0.95674	1.267	0.059781	0.493	0.064396	2.674	0.0542
TEA001213.1	21	S	TPR repeat protein [Medicago truncatula]	---	0.483931	8.66147e-11	41.521	S(0.18)S(0.192)S(0.523)T(0.092)PVLGS(0.014)LLS(0.014)S(0.056)FS(0.23)ES(0.484)PS(0.177)HHNS(0.034)EPPPHT(0.002)T(0.002)T(0.002)IK	4	0.015492	0
TEA001213.1	94	S	TPR repeat protein [Medicago truncatula]	---	1	8.16038e-26	96.395	AQS(1)EGNLEGLDNPSCNPDEFSISNLPK	3	-0.16845	5		1.107	1.089				1.098		0.705				0.821	0.50026
TEA001213.1	7	S	TPR repeat protein [Medicago truncatula]	---	0.522964	8.66147e-11	41.521	S(0.18)S(0.192)S(0.523)T(0.092)PVLGS(0.014)LLS(0.014)S(0.056)FS(0.23)ES(0.484)PS(0.177)HHNS(0.034)EPPPHT(0.002)T(0.002)T(0.002)IK	4	0.015492	1	1.241							0.909	0.85				0.709
TEA001235.1	286	S	PREDICTED: putative G3BP-like protein [Ziziphus jujuba]	---	0.499997	0.00122	54.764	GQSVPPVVPRPS(0.5)FT(0.5)K	3	-0.41645	1				1.047	0.953																		0.547	0.918	1.129	1.024	0.495			0.918	1.051	1.916				1.14052	0.84411
TEA001235.1	288	T	PREDICTED: putative G3BP-like protein [Ziziphus jujuba]	---	0.499997	0.00122	54.764	GQSVPPVVPRPS(0.5)FT(0.5)K	3	-0.41645	1				1.047	0.953																		0.547	0.918	1.129	1.024	0.495			0.918	1.051	1.916				1.14052	0.84411
TEA001244.1	192	S	PREDICTED: uric acid degradation bifunctional protein TTL isoform X1 [Vitis vinifera]	---	0.777446	1.13451e-05	53.091	TRPPITTHVLDVACGS(0.777)PAS(0.222)GIDVR	3	-1.4979	2		0.948					1.052						1.11								0.713	0.766	0.657	1.306	1.183	1.049	0.779	0.991	0.945	1.011	1.117	1.482		1.2376
TEA001251.1	492	S	PREDICTED: pre-mRNA-processing factor 39 isoform X2 [Vitis vinifera]	---	0.998496	1.08365e-45	109.54	AQEIDLEVHPNAVEQS(0.998)PKPVS(0.001)AGLT(0.001)EAEELEK	3	0.18881	9				1.399	1.268					0.765	0.908	0.66					0.583	0.021899						1.384	0.945	1.032	0.562	0.872		0.793	1.19	1.222				1.01084	1.3418
TEA001254.1	461	T	PREDICTED: DNA polymerase delta subunit 3 isoform X1 [Vitis vinifera]	---	0.490806	7.14851e-06	102.08	DKVVDAAS(0.27)T(0.491)S(0.239)PK	2	0.83993	0
TEA001254.1	462	S	PREDICTED: DNA polymerase delta subunit 3 isoform X1 [Vitis vinifera]	---	0.9802	1.28092e-12	157.37	DKVVDAAS(0.003)T(0.017)S(0.98)PK	2	1.7802	5	0.905		1.27				0.721	0.965	1.138				0.866	0.53966
TEA001254.1	460	S	PREDICTED: DNA polymerase delta subunit 3 isoform X1 [Vitis vinifera]	---	0.387661	7.14851e-06	102.08	DKVVDAAS(0.388)T(0.388)S(0.225)PK	2	1.722	0
TEA001259.1	81	T	PREDICTED: 40S ribosomal protein S13-like [Erythranthe guttata]	---	0.983701	0.000367232	62.002	GISAS(0.005)ALPY(0.011)KRT(0.984)PPNWLK	3	0.67599	6	1.221				0.673	0.629			1.477				1.21		1.876						0.955	0.966	1.122	1.002	1.023	1.006	0.85	0.799	0.897	1.228	1.064	1.088	1.27853				0.657869	0.625249
TEA001259.1	90	S	PREDICTED: 40S ribosomal protein S13-like [Erythranthe guttata]	---	0.999023	0.000896258	106.42	IS(0.001)S(0.999)PDVEENICK	2	0.24708	6	1.609	1.312	1.639	0.431		0.387	1.209	0.918	1.145			0.351	0.718	0.038924	3.716	0.00097713	0.858		3.107		0.955	0.966	1.122	1.002	1.023	1.006	0.85	0.799	0.897	1.228	1.064	1.088	1.68482	1.35818	1.46078	0.43014		0.384692
TEA001286.1	115	S	plant/F18B3-190 protein, putative [Medicago truncatula]	---	0.999515	0.00146082	89.43	SYS(1)EDDVAAR	2	-0.76098	8	0.801	1.198	1.213	0.876	1.068	1.159	1.167	1.321	1.236	0.436		0.525	1.159	0.3085	1.035	0.88948	0.465	0.0093391	2.583	0.00143718
TEA001287.1	68	S	PREDICTED: 10 kDa chaperonin 1, chloroplastic [Nicotiana attenuata]	---	1	4.49094e-17	147.28	LEELPEKS(1)AGGVLLPK	3	-0.1572	10	0.819	0.828	0.856				1.058	1.139	1.299				1.397	0.0057751
TEA001288.1	179	S	PREDICTED: probable ADP-ribosylation factor GTPase-activating protein AGD6 [Nelumbo nucifera]	---	0.999991	0.00328343	152.47	NQS(1)VSDFR	2	1.2103	8	0.416	0.897	0.987	1.152	1.921	1.498	0.796	1.129	0.795	0.796	0.757	0.856	1.183	0.49882	0.503	0.077922	0.527	0.015059	1.129	0.42382
TEA001288.1	198	S	PREDICTED: probable ADP-ribosylation factor GTPase-activating protein AGD6 [Nelumbo nucifera]	---	0.993896	2.64033e-05	127.57	SRS(0.994)T(0.006)EDIFTR	2	0.65053	4	0.304		0.439	1.533	1.917	1.998	0.568	0.43			0.834	0.976	1.343	0.32014	0.205	0.0027018	0.498	0.0106424	0.551	0.063841
TEA001288.1	260	S	PREDICTED: probable ADP-ribosylation factor GTPase-activating protein AGD6 [Nelumbo nucifera]	---	1	9.38715e-24	144.57	NNS(1)QGDVLSAVTQGFGR	2	-0.035917	10	0.486		0.283	2.223	2.032	2.059	0.435	0.408			0.702	0.372	1.096	0.6857	0.183	0.09892	0.255	0.141081	0.785	0.60662
TEA001297.1	420	S	PREDICTED: UPF0261 protein mll9388 [Daucus carota subsp. sativus]	---	0.499999	2.18404e-05	60.419	YTSDQQDFVDPNHNLQEGS(0.5)AS(0.5)K	3	1.0176	1					1																0.509	0.441	0.743	0.997	0.87	1.281	0.831	0.636	0.7	1.458	1.767	1.768					1.14943
TEA001297.1	422	S	PREDICTED: UPF0261 protein mll9388 [Daucus carota subsp. sativus]	---	0.499999	2.18404e-05	60.419	YTSDQQDFVDPNHNLQEGS(0.5)AS(0.5)K	3	1.0176	1					1																0.509	0.441	0.743	0.997	0.87	1.281	0.831	0.636	0.7	1.458	1.767	1.768					1.14943
TEA001351.1	572	T	photosystem I P700 chlorophyll A apoprotein A2 [Medicago truncatula]	---	1	0.00343126	89.382	GPFT(1)GQGHK	2	-1.0559	2			0.952					1.107	0.941				1.076								1.212	1.062	1.158				0.853	0.952	0.762						0.822107
TEA001354.1	564	T	PREDICTED: apoptotic chromatin condensation inducer in the nucleus-like isoform X1 [Populus euphratica]	---	0.758164	2.50581e-23	123.57	VPEPQSNLT(0.003)S(0.028)S(0.064)T(0.146)T(0.758)PK	2	-0.18991	9		0.066	0.098	1.563	1.772	1.727			0.156	1.306	1.31		1.902		0.049	0.00029558	0.775	0.022124	0.119					0.758	1.029	0.985					1.187	1.04				2.06201	1.72206	1.7533
TEA001354.1	595	S	PREDICTED: apoptotic chromatin condensation inducer in the nucleus-like isoform X1 [Populus euphratica]	---	0.99997	0.000194354	90.348	VVPPS(1)PKPPTNSLR	2	-0.42872	7			0.222	3.397	0.279		0.217		0.167		2.112	0.607	0.865		0.121		0.74	0.92376	0.141	0.107461				0.758	1.029	0.985					1.187	1.04				4.48153	0.271137
TEA001354.1	578	S	PREDICTED: apoptotic chromatin condensation inducer in the nucleus-like isoform X1 [Populus euphratica]	---	0.422038	0.0167816	62.648	NFS(0.306)RS(0.422)DS(0.483)T(0.587)AS(0.202)DDAPK	2	-0.93736	0																								0.758	1.029	0.985					1.187	1.04
TEA001354.1	562	S	PREDICTED: apoptotic chromatin condensation inducer in the nucleus-like isoform X1 [Populus euphratica]	---	0.296051	2.98399e-06	79.462	VPEPQSNLT(0.026)S(0.086)S(0.296)T(0.296)T(0.296)PKDMFPLKR	4	0.56889	0																								0.758	1.029	0.985					1.187	1.04
TEA001354.1	563	T	PREDICTED: apoptotic chromatin condensation inducer in the nucleus-like isoform X1 [Populus euphratica]	---	0.355451	6.02259e-07	79.462	RWNSENLKVPEPQS(0.035)NLT(0.035)S(0.109)S(0.109)T(0.355)T(0.355)PK	3	-3.1655	0																								0.758	1.029	0.985					1.187	1.04
TEA001354.1	428	S	PREDICTED: apoptotic chromatin condensation inducer in the nucleus-like isoform X1 [Populus euphratica]	---	0.435412	0.000388312	44.158	LNLDRS(0.435)S(0.435)GDDS(0.129)MEDDALESK	3	0.35685	0																								0.758	1.029	0.985					1.187	1.04
TEA001354.1	561	S	PREDICTED: apoptotic chromatin condensation inducer in the nucleus-like isoform X1 [Populus euphratica]	---	0.398923	1.73152e-05	79.462	VPEPQS(0.004)NLT(0.109)S(0.399)S(0.109)T(0.109)T(0.271)PK	2	-0.068722	0																								0.758	1.029	0.985					1.187	1.04
TEA001354.1	429	S	PREDICTED: apoptotic chromatin condensation inducer in the nucleus-like isoform X1 [Populus euphratica]	---	0.435412	0.000388312	44.158	LNLDRS(0.435)S(0.435)GDDS(0.129)MEDDALESK	3	0.35685	0																								0.758	1.029	0.985					1.187	1.04
TEA001354.1	420	S	PREDICTED: apoptotic chromatin condensation inducer in the nucleus-like isoform X1 [Populus euphratica]	---	0.756012	1.95202e-27	145.79	KNDIADVIS(0.244)S(0.756)EK	2	-0.72968	3	0.117		0.13		2.756	1.801		0.196					1.587		0.054	0.0056827								0.758	1.029	0.985					1.187	1.04					2.67833	1.82843
TEA001354.1	581	T	PREDICTED: apoptotic chromatin condensation inducer in the nucleus-like isoform X1 [Populus euphratica]	---	0.950235	4.87775e-22	178.03	SDS(0.035)T(0.95)AS(0.015)DDAPKER	2	-0.46896	6		0.489		1.486	2.968	2.121	0.519	0.055			0.152	0.211	0.587		0.223		0.083	0.0032612	1.581	0.9637				0.758	1.029	0.985					1.187	1.04				1.96042	2.88435	2.1533
TEA001354.1	560	T	PREDICTED: apoptotic chromatin condensation inducer in the nucleus-like isoform X1 [Populus euphratica]	---	0.244963	4.23675e-05	61.612	VPEPQS(0.188)NLT(0.245)S(0.245)S(0.107)T(0.107)T(0.107)PKDMFPLK	3	-0.29501	0																								0.758	1.029	0.985					1.187	1.04
TEA001354.1	433	S	PREDICTED: apoptotic chromatin condensation inducer in the nucleus-like isoform X1 [Populus euphratica]	---	0.999933	0.000850766	85.087	SSGDDS(1)MEDDALESK	2	-0.14183	3				0.828	0.957	1.215																		0.758	1.029	0.985					1.187	1.04				1.09235	0.930029	1.2335
TEA001354.1	580	S	PREDICTED: apoptotic chromatin condensation inducer in the nucleus-like isoform X1 [Populus euphratica]	---	0.999484	7.86705e-11	164.56	SDS(0.999)T(0.001)ASDDAPK	2	-0.070633	22		0.05		1.587	1.422	1.81	0.111	0.136		1.315	0.954	1.615	2.47		0.031		0.806	0.23726	0.095	0.00160159				0.758	1.029	0.985					1.187	1.04				2.09367	1.38192	1.83756
TEA001354.1	583	S	PREDICTED: apoptotic chromatin condensation inducer in the nucleus-like isoform X1 [Populus euphratica]	---	0.999999	4.75945e-120	226.7	SDS(0.985)T(0.015)AS(1)DDAPKER	2	-0.5748	24		0.176	0.11	1.709	2.056	2.372	0.12	0.029		1.211	0.887	1.33	0.521	0.37002	0.07	0.00109744	0.559	0.0191809	0.065	0.0128425				0.758	1.029	0.985					1.187	1.04				2.25462	1.99806	2.40812
TEA001354.1	576	S	PREDICTED: apoptotic chromatin condensation inducer in the nucleus-like isoform X1 [Populus euphratica]	---	0.988454	1.67956e-05	108.96	NFS(0.988)RS(0.028)DS(0.95)T(0.033)ASDDAPK	2	-1.155	2	0.165			1.995	0.666	2.093			0.311	0.77			1.885		0.104		0.486		0.404					0.758	1.029	0.985					1.187	1.04				2.63193	0.64723	2.12487
TEA001354.1	557	S	PREDICTED: apoptotic chromatin condensation inducer in the nucleus-like isoform X1 [Populus euphratica]	---	0.208089	6.52369e-06	66.613	VPEPQS(0.208)NLT(0.158)S(0.158)S(0.158)T(0.158)T(0.158)PKDMFPLKR	3	-0.13365	0																								0.758	1.029	0.985					1.187	1.04
TEA001362.1	467	S	PREDICTED: molybdate transporter 2 [Ricinus communis]	---	0.739335	0.000116749	89.484	FKSES(0.072)S(0.739)S(0.188)HDEAAR	3	-0.34565	2	0.088			1.546		2.532		0.475		0.264	0.739	1.356	5.398		0.043		0.386	0.178522	0.604									1
TEA001362.1	468	S	PREDICTED: molybdate transporter 2 [Ricinus communis]	---	0.523284	0.00887115	46.892	FKS(0.006)ES(0.081)S(0.39)S(0.523)HDEAAR	3	-0.53565	1					1																							1
TEA001374.1	129	S	PREDICTED: acyl-CoA--sterol O-acyltransferase 1-like isoform X1 [Juglans regia]	---	0.999999	1.08102e-05	95.227	STQNPS(1)QNGHNKENPAPK	3	-0.087757	1			0.067	1.372	1.561										0.046
TEA001394.1	55	S	PREDICTED: thioredoxin H-type [Ziziphus jujuba]	---	1	2.91518e-11	87.739	NDGDDS(1)DHHVEFAGGNVHLITTK	4	-0.32849	3				1.317	1.54	0.961		0.182																1.551	1.479	1.064	0.703	0.566	0.637							0.84913	1.04124	0.903195
TEA001404.1	119	T	embryo-specific protein ATS3B-like [Cajanus cajan]	---	0.334267	0.016993	59.116	FTTSCS(0.032)S(0.131)PS(0.334)Y(0.168)T(0.334)R	2	1.0794	0																								0.762	0.849	0.691				1.313	1.15	1.235
TEA001404.1	114	S	embryo-specific protein ATS3B-like [Cajanus cajan]	---	0.811052	1.48703e-06	129.01	FTT(0.002)S(0.001)CS(0.811)S(0.166)PS(0.007)Y(0.001)T(0.011)R	2	-2.0194	7				1.04	1.219	1.11				0.806	0.923	0.902					0.781	0.0166211						0.762	0.849	0.691				1.313	1.15	1.235				1.36483	1.43581	1.60637
TEA001404.1	117	S	embryo-specific protein ATS3B-like [Cajanus cajan]	---	0.893042	6.82384e-15	135.47	FTTSCS(0.018)S(0.056)PS(0.893)YT(0.033)R	2	0.20249	3				1.131	0.869																			0.762	0.849	0.691				1.313	1.15	1.235				1.48425	1.02356
TEA001404.1	115	S	embryo-specific protein ATS3B-like [Cajanus cajan]	---	0.499736	0.00122915	86.548	FTTSCS(0.163)S(0.5)PS(0.321)YT(0.015)R	2	0.39147	0																								0.762	0.849	0.691				1.313	1.15	1.235
TEA001409.1	84	S	PREDICTED: probable leucine-rich repeat receptor-like serine/threonine-protein kinase At3g14840 [Sesamum indicum]	---	0.798538	0.00109691	97.767	GLDLHT(0.058)GS(0.799)FT(0.143)LR	2	-0.78531	1				1
TEA001410.1	656	S	PREDICTED: dynamin-related protein 3A-like [Nicotiana tabacum]	---	1	2.68512e-06	136.14	RMS(1)IKENSTHK	3	-0.25976	6	0.847	0.826	1.11	0.513				1.265	1.438				1.457	0.061299	1.808						0.837	0.866	0.745	0.991	1.103	1.028	0.944	0.922	1.043	0.822	1.325	1.375	1.01195	0.953811	1.48993	0.517659
TEA001410.1	833	T	PREDICTED: dynamin-related protein 3A-like [Nicotiana tabacum]	---	0.597011	3.16546e-34	80.943	IHGLPTASMYSTSSGS(0.001)T(0.001)DS(0.048)YT(0.597)AS(0.351)PK	2	-4.4688	1																					0.837	0.866	0.745	0.991	1.103	1.028	0.944	0.922	1.043	0.822	1.325	1.375
TEA001410.1	835	S	PREDICTED: dynamin-related protein 3A-like [Nicotiana tabacum]	---	0.997642	6.48649e-95	180.6	IHGLPTASMYSTSSGSTDSYT(0.002)AS(0.998)PK	3	0.86559	10				0.266	0.387		1.523	1.368	1.456												0.837	0.866	0.745	0.991	1.103	1.028	0.944	0.922	1.043	0.822	1.325	1.375				0.268416	0.350861
TEA001410.1	829	T	PREDICTED: dynamin-related protein 3A-like [Nicotiana tabacum]	---	0.271953	4.24851e-18	58.349	IHGLPTASMYST(0.001)S(0.003)S(0.011)GS(0.083)T(0.272)DS(0.216)Y(0.026)T(0.216)AS(0.172)PK	3	-1.6365	0																					0.837	0.866	0.745	0.991	1.103	1.028	0.944	0.922	1.043	0.822	1.325	1.375
TEA001418.1	38	S	PREDICTED: KH domain-containing protein HEN4 [Vitis vinifera]	---	0.962615	1.72201e-06	99.93	S(0.037)KS(0.963)LPPLTVPSGHFLFR	3	-0.11355	14		0.75	0.749	1.132	1.607	1.258	1.003	1.251	0.99	0.855	0.606	0.801	1.443	0.041576	0.563	0.032198	0.566	0.0183844	1.434	0.048296
TEA001418.1	244	S	PREDICTED: KH domain-containing protein HEN4 [Vitis vinifera]	---	0.354662	0.00107176	40.533	MS(0.355)GS(0.355)QS(0.291)FEAMPLETLPDLR	3	0.90718	0
TEA001418.1	288	S	PREDICTED: KH domain-containing protein HEN4 [Vitis vinifera]	---	0.999992	0.000149027	118.6	SLS(1)IDHER	2	0.097772	12		0.964		1.092	0.049	1.125	1.613	1.411	1.496	0.616	0.828	0.806	1.563		1.276		0.993	0.60204	2.009	0.0023035
TEA001418.1	242	S	PREDICTED: KH domain-containing protein HEN4 [Vitis vinifera]	---	0.354662	0.00107176	40.533	MS(0.355)GS(0.355)QS(0.291)FEAMPLETLPDLR	3	0.90718	0
TEA001419.1	162	S	PREDICTED: KH domain-containing protein HEN4 [Vitis vinifera]	---	1	1.79435e-09	119.38	GLTSVQGGVEFGS(1)GRR	2	0.79168	6	0.427		0.405	1.05	2.166	1.265		0.92		0.766			2.212		0.279	0.022076	0.513		1.201
TEA001439.1	138	Y	PREDICTED: peptide methionine sulfoxide reductase B1, chloroplastic [Ziziphus jujuba]	---	0.971853	2.59737e-07	164.56	LTGEQY(0.02)Y(0.972)IT(0.008)R	2	0.68504	7	0.907	1.019	1.076			0.164	1.019	1.165	1.649				1.277	0.21176	6.102						1.068	1.005	1.051				0.996	1	0.88				0.849251	1.01393	1.02379
TEA001440.1	203	S	PREDICTED: V-type proton ATPase subunit C [Nicotiana attenuata]	---	0.999085	0.0174261	77.813	KQS(0.999)GS(0.001)LAVR	2	-0.25255	1	0.412	0.564		1.483	1.858	1.795	0.623	0.955	0.774		1.027	0.508	1.607	0.097182	0.285	0.0033801	0.448	0.053616	1.021	0.84156	0.499	0.537	0.469	1.569	1.547	1.356	0.575	0.572	0.561	1.439	1.347	1.53	0.825651	1.05028		0.945188	1.20103	1.32375
TEA001443.1	104	S	PREDICTED: transmembrane protein 214 [Nelumbo nucifera]	---	0.999528	7.56436e-40	114.76	LRSDDEGDDS(1)DFEGASEVVENGAANEK	3	-0.9432	10				0.972	1.034	1.309				0.685							0.62							1.14	0.9	0.917				1.086	0.914	1.042				0.852632	1.14889	1.42748
TEA001457.1	715	S	PREDICTED: GRIP and coiled-coil domain-containing protein 2-like isoform X1 [Ziziphus jujuba]	---	1	0.00275677	97.273	EGEAELFS(1)PR	2	-1.2347	4				1.127	1.322	1.54				0.65	0.737	0.624					0.504	0.0027445
TEA001470.1	112	S	PREDICTED: mitogen-activated protein kinase kinase kinase 1 [Ricinus communis]	---	0.416152	0.00706587	54.521	T(0.26)RS(0.416)LDLS(0.324)PLGHVT(0.53)S(0.47)FR	3	-1.4843	0
TEA001470.1	123	S	PREDICTED: mitogen-activated protein kinase kinase kinase 1 [Ricinus communis]	---	0.606109	4.35549e-09	128.59	SLDLSPLGHVT(0.394)S(0.606)FR	2	-1.2299	6	0.794		0.823	0.887	1.356		0.934	0.952	1.226	1.125	0.902		1.283	0.124301	0.721	0.28842	0.904	0.75638	1.024	0.88796
TEA001470.1	122	T	PREDICTED: mitogen-activated protein kinase kinase kinase 1 [Ricinus communis]	---	0.617469	4.35549e-09	128.59	SLDLSPLGHVT(0.617)S(0.383)FR	2	-0.66136	8		1.107	0.677	1.133	1.695	0.605	1.322	0.783	1.009	0.926	0.742		1.164	0.59508	0.779	0.6809	0.729	0.59044	1.245	0.41062
TEA001474.1	148	S	DUF1682 family protein [Medicago truncatula]	---	0.878118	5.90184e-21	115.88	STENVTPVGS(0.016)DS(0.878)DS(0.09)ES(0.016)K	2	-1.2017	6		0.063		1.237	1.288	1.252				1.159					0.05		0.921							0.984	1.042	1.013				1.269	0.917	0.775				1.25711	1.23608	1.23593
TEA001486.1	27	S	PREDICTED: basic leucine zipper 9 [Vitis vinifera]	---	0.990561	1.5519e-09	119.62	S(0.009)QS(0.991)ELALEELFSKDEK	2	1.3005	6				1.782	0.719	1.149				0.687	0.662						0.554	0.22024
TEA001492.1	150	S	transcriptional regulator of RNA polII, SAGA, subunit [Medicago truncatula]	---	0.999703	0.002321	93.181	DRPS(1)PLGYNEK	2	-0.28088	2	0.924		1.251					0.975	0.85				0.839	0.4225
TEA001494.1	63	S	PREDICTED: proteasome subunit beta type-6 [Jatropha curcas]	---	0.499913	0.00123748	68.952	S(0.5)GS(0.5)AADSQVVSDYVR	2	1.1134	1					1																1.104	1.045	1.063	1.009	1.028	0.976	1.139	1.048	1.098	0.834	0.821	0.834					0.972763
TEA001494.1	61	S	PREDICTED: proteasome subunit beta type-6 [Jatropha curcas]	---	0.499913	0.00123748	68.952	S(0.5)GS(0.5)AADSQVVSDYVR	2	1.1134	1					1																1.104	1.045	1.063	1.009	1.028	0.976	1.139	1.048	1.098	0.834	0.821	0.834					0.972763
TEA001498.1	552	S	PREDICTED: exocyst complex component EXO70A1 [Nelumbo nucifera]	---	1	0.00748909	74.987	EGLILFS(1)GGR	2	-0.32405	2				1.031	1.053	0.916
TEA001508.1	246	T	PREDICTED: rhomboid-like protein 20 [Vitis vinifera]	---	0.759391	0.000120909	122.63	NVLGNIPS(0.052)Y(0.189)T(0.759)AR	2	-0.46959	2						1																				1												1
TEA001508.1	244	S	PREDICTED: rhomboid-like protein 20 [Vitis vinifera]	---	0.959735	9.19434e-10	157.23	NVLGNIPS(0.96)YT(0.04)AR	2	-0.54706	10	0.766	0.626	0.649	1.72	1.944		1.117	1.367	0.949	0.514	0.607	0.741	1.682	0.0138558	0.371	0.00171942	0.339	0.0047569	1.844	0.0149172						1
TEA001514.1	506	T	PREDICTED: coatomer subunit beta-1 [Theobroma cacao]	---	0.38069	0.00127311	97.235	SQQVNT(0.334)IT(0.381)VS(0.223)S(0.061)R	2	0.87744	0																					0.556	0.496	0.57	1.567	1.595	1.481	0.53	0.454	0.513	1.537	1.365	1.336
TEA001514.1	508	S	PREDICTED: coatomer subunit beta-1 [Theobroma cacao]	---	0.807153	0.000685715	113.47	SQQVNT(0.001)IT(0.032)VS(0.807)S(0.16)R	2	0.70132	2					1.006	0.994															0.556	0.496	0.57	1.567	1.595	1.481	0.53	0.454	0.513	1.537	1.365	1.336					0.630721	0.671168
TEA001520.1	104	S	PREDICTED: zinc finger CCCH domain-containing protein 14 [Nelumbo nucifera]	---	0.446977	0.000117117	62.617	DVT(0.087)S(0.447)T(0.226)S(0.226)PS(0.014)NDGADKDLR	2	-1.4099	0																															1
TEA001520.1	103	T	PREDICTED: zinc finger CCCH domain-containing protein 14 [Nelumbo nucifera]	---	0.725399	0.0108224	51.524	DVT(0.725)S(0.196)T(0.034)S(0.043)PS(0.001)NDGADKDLR	2	0.25048	1			1																												1
TEA001520.1	106	S	PREDICTED: zinc finger CCCH domain-containing protein 14 [Nelumbo nucifera]	---	0.954421	2.46115e-05	96.379	DVT(0.001)S(0.007)T(0.035)S(0.954)PS(0.002)NDGADKDLR	2	1.0713	5							0.813	0.98	1.207																						1
TEA001520.1	105	T	PREDICTED: zinc finger CCCH domain-containing protein 14 [Nelumbo nucifera]	---	0.542508	9.43068e-08	105.79	DVT(0.001)S(0.021)T(0.543)S(0.436)PSNDGADKDLR	2	-0.11605	1	1.262					0.738									1.71																1
TEA001531.1	14	S	PREDICTED: OBERON-like protein [Sesamum indicum]	---	0.999824	0.000907776	48.288	GTSSGSHFHQQPS(1)PK	2	0.46064	2	0.601		0.761	1.327				0.914				1.398	1.342		0.513		1.054		0.654
TEA001532.1	421	S	---	---	0.333261	8.49058e-07	62.589	DEGADNS(0.322)S(0.333)S(0.333)DEENT(0.009)T(0.003)HVSSGIAGR	3	-1.8392	0																					0.91	0.983	1.106						1.001
TEA001532.1	420	S	---	---	0.322296	8.49058e-07	62.589	DEGADNS(0.322)S(0.333)S(0.333)DEENT(0.009)T(0.003)HVSSGIAGR	3	-1.8392	0																					0.91	0.983	1.106						1.001
TEA001532.1	422	S	---	---	0.333261	8.49058e-07	62.589	DEGADNS(0.322)S(0.333)S(0.333)DEENT(0.009)T(0.003)HVSSGIAGR	3	-1.8392	0																					0.91	0.983	1.106						1.001
TEA001532.1	313	S	---	---	0.99223	0.00258816	79.489	VAAGGGAFKS(0.992)ENGT(0.008)K	2	-1.4018	3	1.104	0.773	1.301				1.013	0.809					0.86	0.57684							0.91	0.983	1.106						1.001				1.21319	0.786368	1.17631
TEA001534.1	360	T	PREDICTED: copper chaperone for superoxide dismutase, chloroplastic/cytosolic [Jatropha curcas]	---	0.97245	9.47161e-05	49.188	LCT(0.972)CDGT(0.014)T(0.014)IWEATDKDFVTSK	3	-3.3499	2	0.946		0.948				1.106						1.168								0.946	1.115	1.033			0.463	1.033	1.252	1.158				1		0.917715
TEA001550.1	153	S	3-demethylubiquinone-9 3-methyltransferase domain protein [Medicago truncatula]	---	1	7.46087e-13	113.73	VKDPYGNIWLICS(1)PAKK	3	0.51782	10	1.196	1.063	1.047	0.377			1.068	0.937	1.313				1.004	0.96964	2.923						1.608	1.848	1.678	0.323	0.288	0.297	1.505	1.542	1.961	0.312	0.248	0.39	0.743781	0.575216	0.623957	1.16718
TEA001583.1	538	S	PREDICTED: polyadenylate-binding protein 8-like [Juglans regia]	---	0.999935	5.38226e-13	67.235	DGGMS(1)QPIPIGALATALANASPADQR	3	-1.3936	3				0.862	1.089	1.049															1.562	1.581	1.555	0.492	0.572	0.552	1.257	1.836	1.816	0.302	0.377	0.095				1.75203	1.90385	1.90036
TEA001583.1	102	S	PREDICTED: polyadenylate-binding protein 8-like [Juglans regia]	---	0.956717	0.0173034	46.069	VMY(0.001)S(0.043)HRDPS(0.957)MR	3	3.2562	1				1.36	1.134				0.506												1.562	1.581	1.555	0.492	0.572	0.552	1.257	1.836	1.816	0.302	0.377	0.095				2.76423	1.98252
TEA001590.1	3	T	ATP synthase CF1 alpha subunit (chloroplast) [Anemarrhena asphodeloides]	---	0.999966	0.00412294	56.339	VT(1)LRADEISNIIR	3	-0.063651	2	0.626	0.63						1.744					2.777									0.863	1.058				1.08							0.730012
TEA001596.1	232	S	photosystem II protein D1 (chloroplast) [Magnolia sprengeri]	---	0.999996	1.17663e-53	200.97	ETTENES(1)ANEGYR	2	-0.1476	6	0.299	0.411	0.456				1.436	1.633	1.765				4.146	0.00051949							1.09	1.042	1.137				0.84	0.965	0.926				0.274312	0.394434	0.401055
TEA001596.1	2	T	photosystem II protein D1 (chloroplast) [Magnolia sprengeri]	---	1	0.0045114	101.65	T(1)AILERR	2	-0.10864	6	0.576	0.686	0.701				1.525	1.374	1.138				2.057	0.0024754							1.09	1.042	1.137				0.84	0.965	0.926				0.52844	0.658349	0.616535
TEA001606.1	267	S	PREDICTED: RING finger protein 10 isoform X2 [Vitis vinifera]	---	0.996113	1.56791e-06	147.12	LSGTVVS(0.996)PHS(0.004)QR	2	1.4793	6	0.696	0.662	2.311				0.874	0.693	0.764				0.635	0.5391
TEA001629.1	781	S	PREDICTED: protein NETWORKED 2D [Theobroma cacao]	---	0.854434	0.0184161	53.3	ENNQS(0.146)IS(0.854)IMLDGR	2	-0.56947	1												1
TEA001632.1	338	S	PREDICTED: pyruvate decarboxylase 1 [Erythranthe guttata]	---	0.982304	0.00394043	82.705	EPVPFS(0.018)IS(0.982)PR	2	-0.16162	8	1.482	1.85	1.832	0.186	0.259	0.299	1.27	1.392	1.32			0.11	0.771	0.02952	6.941	0.00024373	0.444		12.067
TEA001648.1	1057	S	PREDICTED: guanylate-binding protein 4-like [Daucus carota subsp. sativus]	---	0.966987	3.39001e-14	51.444	GDDENHS(0.967)QQT(0.013)DS(0.002)DDY(0.018)TR	3	0.044248	2																					0.648	0.67	0.702	1.382	1.481	1.498	0.435	0.597	0.528	1.366	1.197	1.495
TEA001648.1	1013	S	PREDICTED: guanylate-binding protein 4-like [Daucus carota subsp. sativus]	---	0.999919	3.38782e-07	90.912	ADGYEMGVDS(1)VQDMDINEK	2	-1.8903	9				1.159	1.072	1.586				0.734	0.563	0.886					0.572	0.034359			0.648	0.67	0.702	1.382	1.481	1.498	0.435	0.597	0.528	1.366	1.197	1.495				0.83864	0.723835	1.05874
TEA001648.1	21	S	PREDICTED: guanylate-binding protein 4-like [Daucus carota subsp. sativus]	---	0.989575	1.02336e-23	87.958	NSGDSQQPS(0.001)PEPPS(0.99)PS(0.008)FS(0.001)SVSSTGPAR	3	-0.05354	9	2.364	0.657	1.142	0.68	0.66	0.834		1.245				0.417	0.897		1.915	0.242	0.575		2.986		0.648	0.67	0.702	1.382	1.481	1.498	0.435	0.597	0.528	1.366	1.197	1.495	3.64815	0.980597	1.62678	0.492041	0.445645	0.556742
TEA001648.1	12	S	PREDICTED: guanylate-binding protein 4-like [Daucus carota subsp. sativus]	---	0.88632	1.03293e-09	46.416	NS(0.111)GDS(0.886)QQPS(0.922)PEPPS(0.043)PS(0.016)FS(0.007)S(0.006)VS(0.003)S(0.003)T(0.003)GPARPIR	3	0.27806	2	1.113	1.218					0.725	0.944					0.716	0.133896							0.648	0.67	0.702	1.382	1.481	1.498	0.435	0.597	0.528	1.366	1.197	1.495	1.71759	1.81791
TEA001648.1	1032	S	PREDICTED: guanylate-binding protein 4-like [Daucus carota subsp. sativus]	---	0.971784	1.88127e-17	109.15	S(0.007)RS(0.972)T(0.014)T(0.007)SPLK	2	1.336	6	0.944	1.209	1.066		0.349		1.044	1.22	1.167				1.066	0.47684	3.074						0.648	0.67	0.702	1.382	1.481	1.498	0.435	0.597	0.528	1.366	1.197	1.495	1.45679	1.80448	1.51852		0.235652
TEA001648.1	16	S	PREDICTED: guanylate-binding protein 4-like [Daucus carota subsp. sativus]	---	0.986192	3.7706e-22	61.488	NS(0.221)GDS(0.781)QQPS(0.986)PEPPS(0.006)PS(0.002)FS(0.001)S(0.001)VS(0.001)S(0.001)TGPARPIR	3	0.23951	13	0.313	0.448	3.212	1.494	1.436		0.204	0.265		0.627			0.177	0.29372	0.904	0.46554	0.428		0.374		0.648	0.67	0.702	1.382	1.481	1.498	0.435	0.597	0.528	1.366	1.197	1.495	0.483025	0.668657	4.5755	1.08104	0.969615
TEA001648.1	1039	T	PREDICTED: guanylate-binding protein 4-like [Daucus carota subsp. sativus]	---	0.183356	1.45577e-23	57.088	S(0.166)T(0.166)T(0.15)S(0.15)PLKT(0.183)T(0.183)QPEDGGS(0.002)VFKGDDENHSQQTDSDDYTR	4	-0.0065	0																					0.648	0.67	0.702	1.382	1.481	1.498	0.435	0.597	0.528	1.366	1.197	1.495
TEA001648.1	1040	T	PREDICTED: guanylate-binding protein 4-like [Daucus carota subsp. sativus]	---	0.189779	1.45577e-23	57.088	S(0.171)T(0.171)T(0.155)S(0.155)PLKT(0.155)T(0.19)QPEDGGS(0.002)VFKGDDENHSQQTDSDDYTR	4	0.27325	0																					0.648	0.67	0.702	1.382	1.481	1.498	0.435	0.597	0.528	1.366	1.197	1.495
TEA001648.1	1033	T	PREDICTED: guanylate-binding protein 4-like [Daucus carota subsp. sativus]	---	0.47243	1.88127e-17	54.871	S(0.027)RS(0.367)T(0.472)T(0.567)S(0.567)PLK	2	-0.053703	0																					0.648	0.67	0.702	1.382	1.481	1.498	0.435	0.597	0.528	1.366	1.197	1.495
TEA001678.1	64	S	PREDICTED: phytochrome E isoform X1 [Theobroma cacao]	---	0.923879	0.000204726	47.331	S(0.924)VIHAPQT(0.075)VPAEQIIAY(0.001)LSR	3	-1.6931	1					1
TEA001681.1	401	S	PREDICTED: protein TIFY 6B isoform X1 [Vitis vinifera]	---	0.832609	1.68638e-05	66.545	ALNSAPYNVS(0.125)VKS(0.833)PECAT(0.024)PGS(0.009)T(0.009)	2	-0.28559	4	1.212	1.224	1.075				0.751	0.913	0.824				0.709	0.0078771
TEA001681.1	52	S	PREDICTED: protein TIFY 6B isoform X1 [Vitis vinifera]	---	1	0.000633974	103.83	VSALPHFMS(1)FK	2	-0.068895	7	1.05	0.878	1.167				1.022	0.991	0.893				0.939	0.56572
TEA001686.1	137	S	PREDICTED: ribulose bisphosphate carboxylase small chain, chloroplastic isoform X1 [Juglans regia]	---	0.934098	3.18486e-91	214.28	LPMFGCTDS(0.066)S(0.934)QVLK	2	-0.72453	14		1.268	0.963				0.863	0.991	0.915				0.827	0.21198							1.839	1.747	1.456	0.001	0.001	0.001	1.67	1.691	1.594					0.725816	0.661401
TEA001686.1	136	S	PREDICTED: ribulose bisphosphate carboxylase small chain, chloroplastic isoform X1 [Juglans regia]	---	0.84094	1.41046e-47	189.59	LPMFGCT(0.007)DS(0.841)S(0.152)QVLK	2	-0.512	14	1.356	0.97	1.015				0.793	0.866					0.745	0.134155							1.839	1.747	1.456	0.001	0.001	0.001	1.67	1.691	1.594				0.737357	0.555238	0.697115
TEA001686.1	134	T	PREDICTED: ribulose bisphosphate carboxylase small chain, chloroplastic isoform X1 [Juglans regia]	---	0.999764	3.83001e-37	185.33	LPMFGCT(1)DSSQVLK	2	-0.94648	11	1.079		0.676				0.797	0.851	1.597				1.233	0.6203							1.839	1.747	1.456	0.001	0.001	0.001	1.67	1.691	1.594				0.586732		0.464286
TEA001686.1	114	S	PREDICTED: ribulose bisphosphate carboxylase small chain, chloroplastic isoform X1 [Juglans regia]	---	0.999997	9.43735e-14	171.81	EHHNS(1)PGYYDGR	3	-0.21014	11	0.921	1.19	1.394				1.081	1.082	0.331				0.712	0.32972							1.839	1.747	1.456	0.001	0.001	0.001	1.67	1.691	1.594				0.500816	0.681168	0.957418
TEA001689.1	22	S	PREDICTED: plant UBX domain-containing protein 2 [Nelumbo nucifera]	---	0.397642	0.00203238	80.632	VNNPFS(0.105)S(0.063)S(0.398)S(0.217)S(0.217)AK	2	-0.66042	0																														1
TEA001689.1	24	S	PREDICTED: plant UBX domain-containing protein 2 [Nelumbo nucifera]	---	0.609761	0.000533392	115.26	KVNNPFS(0.021)S(0.077)S(0.077)S(0.215)S(0.61)AK	2	1.5527	2																														1
TEA001689.1	23	S	PREDICTED: plant UBX domain-containing protein 2 [Nelumbo nucifera]	---	0.487729	0.000533392	115.26	VNNPFSSS(0.024)S(0.488)S(0.488)AK	2	-0.5354	0																														1
TEA001693.1	618	S	PREDICTED: KH domain-containing protein At4g18375 [Vitis vinifera]	---	1	2.02468e-95	203.2	STFEAYISSAGQNINS(1)PR	3	0.61523	15	0.634	0.684	0.732	1.607	1.469	1.585	0.791	0.763	0.734				1.116	0.076481	0.44	8.0096e-05											1
TEA001693.1	539	S	PREDICTED: KH domain-containing protein At4g18375 [Vitis vinifera]	---	0.990554	1.95467e-34	131.79	RYPDPQS(0.991)PT(0.009)GYPNINSGMDVK	3	-1.2237	30	1.102	1.505	1.304	1.111	0.803		1.025		1.127		0.502	0.52	0.825	0.22532	1.362	0.157896	0.534	0.063918	2.106	0.0045987							1
TEA001693.1	534	Y	PREDICTED: KH domain-containing protein At4g18375 [Vitis vinifera]	---	0.322142	0.000173249	50.986	RY(0.322)PDPQS(0.288)PT(0.288)GY(0.101)PNINSGMDVK	3	0.076502	0																											1
TEA001693.1	541	T	PREDICTED: KH domain-containing protein At4g18375 [Vitis vinifera]	---	0.583295	4.75386e-13	99.219	RY(0.051)PDPQS(0.335)PT(0.583)GY(0.031)PNINSGMDVK	3	-0.35342	4						1																					1
TEA001693.1	671	T	PREDICTED: KH domain-containing protein At4g18375 [Vitis vinifera]	---	0.981534	4.62525e-10	84.602	EALYQNIS(0.002)AQKT(0.982)PY(0.015)QT(0.001)IGAQR	3	-0.38112	3	1.204		1.349	0.918		0.743		0.786					0.616		1.537	0.068795											1
TEA001719.1	589	T	PREDICTED: ABC transporter C family member 10 [Theobroma cacao]	---	0.999949	1.42742e-09	82.639	EADT(1)DGEIDTDESDDDVTPFAK	2	-0.21112	2				1.206		1.19					0.604						0.504							0.993	0.993	1.014										1.2145		1.17357
TEA001740.1	3	S	PREDICTED: T-complex protein 1 subunit gamma [Nelumbo nucifera]	---	1	5.46394e-05	136.96	MHS(1)PVLVLK	2	-1.7533	14	1.521	1.614	1.324	0.27	0.237	0.257	1.414	1.251	1.112				0.847	0.139196	5.836	1.73562e-05
TEA001747.1	181	T	PREDICTED: chlorophyll a-b binding protein 7, chloroplastic [Solanum tuberosum]	---	1	0.000269698	47.082	WADILKPGCVNT(1)DPIFPNNK	3	0.065962	1							1														0.896	0.821	0.835				1.162	1.299	0.986
TEA001772.1	572	S	PREDICTED: polyadenylation and cleavage factor homolog 4 [Vitis vinifera]	---	0.997501	0.00372514	65.753	HQHPPS(0.998)PS(0.001)LT(0.001)R	3	-0.014891	9	1.073	1.592	1.362	0.587	1.024	0.782	1.156	1.537	1.891	0.28	0.384	0.331	1.138	0.54002	1.683	0.054064	0.416	0.0096182	4.607	0.00086068
TEA001772.1	559	S	PREDICTED: polyadenylation and cleavage factor homolog 4 [Vitis vinifera]	---	0.999127	2.76378e-151	235.21	HSVGSAS(0.999)PS(0.001)GQSPR	2	0.58782	12	1.289	0.859	1.125	0.564	1.113	1.003	1.604	1.015	0.519			0.909	0.959	0.72942	1.221	0.40178	1.018		1.151
TEA001772.1	564	S	PREDICTED: polyadenylation and cleavage factor homolog 4 [Vitis vinifera]	---	0.999728	2.76378e-151	235.21	HSVGS(0.041)AS(0.955)PS(0.004)GQS(1)PR	2	-0.18132	20	1.097	1.365	1.41	0.538	0.827	0.95	0.492	1.46	1.187			0.675	0.811	0.42756	1.673	0.046623	0.875		1.55
TEA001772.1	780	S	PREDICTED: polyadenylation and cleavage factor homolog 4 [Vitis vinifera]	---	0.999977	8.00943e-11	139.12	FDAGS(1)PPSLPSHEK	2	0.71754	16	1.344	0.977	1.184	0.628	0.596	0.542	1.516	1.496	1.446			0.271	1.272	0.117524	1.985	0.0026752	0.46		5.483
TEA001772.1	561	S	PREDICTED: polyadenylation and cleavage factor homolog 4 [Vitis vinifera]	---	0.498573	0.000528854	93.115	HSVGSAS(0.013)PS(0.499)GQS(0.489)PR	2	-1.1057	0
TEA001772.1	55	S	PREDICTED: polyadenylation and cleavage factor homolog 4 [Vitis vinifera]	---	0.485148	0.00508232	45.916	ANDRDRDS(0.137)ES(0.485)S(0.374)DS(0.003)VR	3	-0.61652	0
TEA001827.1	370	S	PREDICTED: methyl-CpG-binding domain-containing protein 5 [Cucumis melo]	---	0.999963	1.55047e-07	119.97	KRDPDTNS(1)LENSGGR	3	0.38911	7	0.924	0.362	1.137		1.421		1.432	0.819	0.906				1.303	0.43138	0.568								1												1.137
TEA001827.1	101	S	PREDICTED: methyl-CpG-binding domain-containing protein 5 [Cucumis melo]	---	0.292898	1.8351e-10	85.376	PATDAS(0.087)NCT(0.102)ET(0.102)S(0.102)AT(0.102)DS(0.293)T(0.213)PPRGR	3	0.51759	0																							1
TEA001827.1	368	T	PREDICTED: methyl-CpG-binding domain-containing protein 5 [Cucumis melo]	---	0.900112	0.000547252	92.474	KRDPDT(0.9)NS(0.1)LENSGGR	2	0.058315	2		0.193	1.686					0.922	1.199				1.129	0.63174									1												1.686
TEA001827.1	102	T	PREDICTED: methyl-CpG-binding domain-containing protein 5 [Cucumis melo]	---	0.794859	1.55664e-35	132.39	PATDASNCT(0.002)ET(0.009)S(0.009)AT(0.009)DS(0.176)T(0.795)PPRGR	3	-0.031475	3	0.624	1.521	0.884				0.971						0.962										1												0.884
TEA001827.1	65	S	PREDICTED: methyl-CpG-binding domain-containing protein 5 [Cucumis melo]	---	1	0.0046607	57.173	EAPNGLS(1)DHHQHGAR	3	-1.142	1								0.756	1.244														1
TEA001837.1	2	S	PREDICTED: H/ACA ribonucleoprotein complex subunit 4-like [Ipomoea nil]	---	1	0.00639544	83.948	S(1)DLEITR	2	0.11031	4					1
TEA001837.1	469	S	PREDICTED: H/ACA ribonucleoprotein complex subunit 4-like [Ipomoea nil]	---	1	2.50549e-07	124.1	KLEAIDGS(1)PVPDVAK	3	-1.4999	3										1.068	0.981	0.951
TEA001856.1	221	S	PREDICTED: 60S acidic ribosomal protein P1-like [Tarenaya hassleriana]	---	1	2.68065e-56	186.63	KEEPKEES(1)DEDMGFSLFD	3	-0.83369	77	0.222	0.235	0.264	2.206	2.907	2.739	0.192	0.06	0.217	1.074	0.925	0.96	0.65	0.30214	0.092	1.85198e-05	0.377	0.00051915	0.158	0.040639			0.133	2.05	2.897	2.221	0.107	0.112	0.128	0.922	0.86	0.57			1.98496	1.0761	1.00345	1.23323
TEA001864.1	38	T	PREDICTED: chlorophyll a-b binding protein 21, chloroplastic [Sesamum indicum]	---	1	2.63192e-20	105.51	T(1)GGKPVR	2	-0.039428	5	0.89	0.856	1.145						1.109				1.151									1.566						1.243	0.19					0.546616
TEA001864.1	45	S	PREDICTED: chlorophyll a-b binding protein 21, chloroplastic [Sesamum indicum]	---	0.7233	0.0039008	83.137	S(0.723)GS(0.277)PWYGPDR	2	-0.95975	1	0.757		1.163				0.955	1.08	1.045				1.069	0.63206								1.566						1.243	0.19
TEA001864.1	47	S	PREDICTED: chlorophyll a-b binding protein 21, chloroplastic [Sesamum indicum]	---	0.966143	0.0168609	66.706	S(0.034)GS(0.966)PWYGPDR	2	-0.71501	1		1																				1.566						1.243	0.19					0.63857
TEA001868.1	38	S	PREDICTED: chlorophyll a-b binding protein of LHCII type 1-like [Gossypium hirsutum]	---	1	7.2138e-66	189.09	S(1)FGKPGPSGSPWYGPDR	2	-0.2831	346	1.796	2.186	2.12	0.016	0.021	0.019	2.01	1.925	1.873	0.012	0.011	0.011	0.952	0.51326	108.964	6.2014e-07	0.607	0.0042843	170.824	6.8532e-09	1.725	1.628	1.612	0.016	0.016	0.011	1.664	1.685	1.613		0.03		1.04116	1.34275	1.31514	1	1.3125	1.72727
TEA001868.1	50	Y	PREDICTED: chlorophyll a-b binding protein of LHCII type 1-like [Gossypium hirsutum]	---	0.996961	0.000844658	74.876	S(1)FGKPGPS(0.003)GSPWY(0.997)GPDR	2	-0.93673	6	0.479	0.434	0.441				0.56		3.088				4.041	0.4288							1.725	1.628	1.612	0.016	0.016	0.011	1.664	1.685	1.613		0.03		0.277681	0.266585	0.273573
TEA001868.1	45	S	PREDICTED: chlorophyll a-b binding protein of LHCII type 1-like [Gossypium hirsutum]	---	0.92085	3.61205e-09	107.25	S(0.973)FGKPGPS(0.921)GS(0.096)PWY(0.01)GPDR	3	-0.82572	4			0.592				0.033	3.092	0.283				1.919								1.725	1.628	1.612	0.016	0.016	0.011	1.664	1.685	1.613		0.03				0.367246
TEA001868.1	47	S	PREDICTED: chlorophyll a-b binding protein of LHCII type 1-like [Gossypium hirsutum]	---	0.501979	4.10263e-06	57.802	S(0.996)FGKPGPS(0.502)GS(0.502)PWYGPDR	3	-0.65862	1																					1.725	1.628	1.612	0.016	0.016	0.011	1.664	1.685	1.613		0.03
TEA001870.1	308	S	kinase-related family protein [Populus trichocarpa]	---	0.332794	0.000415489	54.668	SNVS(0.001)HHDS(0.333)RS(0.333)S(0.333)DDHVS(0.001)K	3	0.24233	0																					1.073	0.997	0.984				1.067	0.865	1.015
TEA001870.1	556	S	kinase-related family protein [Populus trichocarpa]	---	0.999961	1.88801e-06	108.32	TVS(1)DGNLVHR	2	1.4348	10	0.172		0.197	2.5	2.445	2.576	0.349	0.283	0.276	0.602	0.949	0.651	1.64	0.020141	0.074	1.98518e-05	0.293	0.0125646	0.412	0.0054011	1.073	0.997	0.984				1.067	0.865	1.015				0.160298		0.200203
TEA001870.1	310	S	kinase-related family protein [Populus trichocarpa]	---	0.332794	0.000415489	54.668	SNVS(0.001)HHDS(0.333)RS(0.333)S(0.333)DDHVS(0.001)K	3	0.24233	0																					1.073	0.997	0.984				1.067	0.865	1.015
TEA001870.1	554	T	kinase-related family protein [Populus trichocarpa]	---	0.499974	1.88801e-06	71.696	NPEYYEDEPLRT(0.5)VS(0.5)DGNLVHR	3	-0.015189	1					1																1.073	0.997	0.984				1.067	0.865	1.015
TEA001870.1	283	T	kinase-related family protein [Populus trichocarpa]	---	0.269327	0.000136502	50.392	T(0.016)S(0.016)S(0.269)T(0.269)T(0.269)NS(0.076)S(0.076)QY(0.007)GVNHHHVQAPR	4	0.66396	0																					1.073	0.997	0.984				1.067	0.865	1.015
TEA001870.1	282	S	kinase-related family protein [Populus trichocarpa]	---	0.269327	0.000136502	50.392	T(0.016)S(0.016)S(0.269)T(0.269)T(0.269)NS(0.076)S(0.076)QY(0.007)GVNHHHVQAPR	4	0.66396	0																					1.073	0.997	0.984				1.067	0.865	1.015
TEA001870.1	284	T	kinase-related family protein [Populus trichocarpa]	---	0.269327	0.000211841	45.916	T(0.016)S(0.016)S(0.269)T(0.269)T(0.269)NS(0.076)S(0.076)QY(0.007)GVNHHHVQAPR	4	0.66396	0																					1.073	0.997	0.984				1.067	0.865	1.015
TEA001870.1	311	S	kinase-related family protein [Populus trichocarpa]	---	0.332794	0.000415489	54.668	SNVS(0.001)HHDS(0.333)RS(0.333)S(0.333)DDHVS(0.001)K	3	0.24233	0																					1.073	0.997	0.984				1.067	0.865	1.015
TEA001879.1	308	S	PREDICTED: putative pterin-4-alpha-carbinolamine dehydratase isoform X3 [Solanum pennellii]	---	1	7.97755e-19	182.23	S(1)VLEDDD	1	-0.4594	13	0.431	0.455	0.559	1.665	1.679	2.111	0.753	0.942	1.069	0.749	0.737	0.851	1.913	0.0076038	0.265	0.00027956	0.428	0.00072216	1.183	0.2276	0.95	0.815	0.83	0.983	0.861	0.815	1.332	1.207	1.237	0.97			0.453684	0.558282	0.673494	1.69379	1.95006	2.59018
TEA001880.1	78	S	PREDICTED: zinc transport protein ZntB-like [Nicotiana tabacum]	---	0.554623	0.000110248	87.388	QVPTDVAT(0.097)EAS(0.555)S(0.348)PK	2	-0.56301	3	0.948	1.654					0.997		0.879	0.522			0.721	0.41524					1.797
TEA001880.1	79	S	PREDICTED: zinc transport protein ZntB-like [Nicotiana tabacum]	---	0.486687	0.00120394	71.601	QVPTDVAT(0.027)EAS(0.487)S(0.487)PK	2	-0.37491	0
TEA001891.1	335	S	PREDICTED: formin-like protein 20 [Malus domestica]	---	0.999625	9.47957e-05	74.732	GDTDLAARDDYS(1)DYR	2	0.46904	5	0.723	0.474	0.614	0.588			1.686	1.915					2.983	0.0068578	1.027							0.545		0.845	0.911	1.075	1.571	1.052						0.869725		0.695858
TEA001891.1	321	S	PREDICTED: formin-like protein 20 [Malus domestica]	---	0.99999	7.31099e-25	148.38	HEDEKVS(1)ERGDTDLAAR	3	-0.43601	8	0.378	0.65	0.74				1.108	1.413	1.712				2.394	0.020501								0.545		0.845	0.911	1.075	1.571	1.052						1.19266
TEA001897.1	106	S	PREDICTED: transmembrane protein 33 homolog [Juglans regia]	---	0.974315	0.000391568	91.932	T(0.009)S(0.009)S(0.974)T(0.008)T(0.001)AASTPTSLR	2	-1.3206	4				1.134	1.659	1.524	0.861	0.887	0.504	0.71		0.722					0.498	0.0193222	1.048	0.9509	0.852	0.905		0.886	1.318	1.073	0.512	0.858	0.764	1.112	1.719					1.27991	1.25873	1.42032
TEA001902.1	587	S	PREDICTED: probable transmembrane ascorbate ferrireductase 2 [Vitis vinifera]	---	0.999991	7.57002e-05	87.319	TQEDGNGS(1)QDEDDAGPSK	2	0.51779	3		0.784	0.536				0.899	1.134	1.647				1.859	0.108861
TEA001910.1	112	S	PREDICTED: BRISC and BRCA1-A complex member 1 [Cucumis melo]	---	0.782185	5.88281e-08	65.833	GLS(0.054)VDS(0.899)S(0.782)S(0.265)GHADLTQLFR	3	0.97976	3				0.623		1.353					1.024						1.036															1
TEA001910.1	111	S	PREDICTED: BRISC and BRCA1-A complex member 1 [Cucumis melo]	---	0.963231	9.01725e-13	113.51	GLS(0.001)VDS(0.963)S(0.031)S(0.005)GHADLTQLFR	2	0.35377	8				1.151	1.282	1.616				0.72	0.537	0.694					0.482	0.0058833														1
TEA001911.1	139	S	PREDICTED: PITH domain-containing protein 1 [Eucalyptus grandis]	---	0.440626	0.00588012	48.907	SISVVGGADGT(0.441)S(0.441)PS(0.119)K	2	3.1189	0																					0.932	0.933	0.885	0.773	1.059	1.032	1.124	0.837	0.985			1.44
TEA001911.1	141	S	PREDICTED: PITH domain-containing protein 1 [Eucalyptus grandis]	---	0.423127	0.0138163	45.916	SISVVGGADGT(0.154)S(0.423)PS(0.423)K	2	-2.9327	0																					0.932	0.933	0.885	0.773	1.059	1.032	1.124	0.837	0.985			1.44
TEA001911.1	138	T	PREDICTED: PITH domain-containing protein 1 [Eucalyptus grandis]	---	0.440626	0.00588012	48.907	SISVVGGADGT(0.441)S(0.441)PS(0.119)K	2	3.1189	0																					0.932	0.933	0.885	0.773	1.059	1.032	1.124	0.837	0.985			1.44
TEA001937.1	22	S	GEM-like protein 1 [Cajanus cajan]	---	0.581819	0.000509059	49.497	TKPNT(0.137)QPS(0.06)HS(0.582)S(0.213)EY(0.004)APY(0.004)PK	3	0.047387	1			1																		1.466	0.824						0.71
TEA001937.1	23	S	GEM-like protein 1 [Cajanus cajan]	---	0.585381	1.86752e-05	77.53	TKPNT(0.001)QPS(0.014)HS(0.399)S(0.585)EY(0.001)APYPK	3	0.58324	1	1.715			0.673		0.612									2.669						1.466	0.824						0.71					1.16985
TEA001954.1	4	S	PREDICTED: omega-amidase, chloroplastic [Nicotiana attenuata]	---	0.952116	0.00771762	58.781	AS(0.048)S(0.952)FKPEQAR	2	0.21812	3		0.228	0.26	1.422	2.852	1.658	0.366		0.22	0.995			1.201	0.61912	0.123	0.0051158	0.503		0.294		1.624	1.46	1.578	0.375	0.381	0.474	1.471	1.589	1.794	0.445	0.398	0.412		0.156164	0.164766	3.792	7.48556	3.49789
TEA001969.1	300	S	PREDICTED: protein SMG7L [Theobroma cacao]	---	0.999999	0.00013185	82.837	FHS(1)FNNDTLQGTK	3	0.55774	2				1.605	0.927	1.011			0.375		1.082						0.916		0.347
TEA001969.1	290	S	PREDICTED: protein SMG7L [Theobroma cacao]	---	0.999932	1.9776e-05	127.52	STS(1)LNESQSR	2	-0.69448	4	0.1			1.297	1.663	1.905			0.173	0.882	0.973	1.006	1.73		0.062		0.588	0.0120615	0.181
TEA001978.1	85	S	PREDICTED: calmodulin-binding protein 60 C isoform X2 [Vitis vinifera]	---	0.999987	0.000386506	140	LNTRVS(1)PK	2	0.31738	8	0.601	0.74	1.055	1	1.161	1.198	1.156	1.225	1.499			0.364	1.619	0.050742	0.713	0.105043	0.325		3.553
TEA001982.1	308	S	PREDICTED: patatin-like protein 2 [Juglans regia]	---	1	3.78793e-99	228.61	ELKS(1)PHTNK	2	0.17112	5				0.219	1.451					1.355	1.067	0.908					1.329	0.6125						1.186	1.121	1.297					0.618	0.777				0.184654	1.29438
TEA001982.1	318	S	PREDICTED: patatin-like protein 2 [Juglans regia]	---	1	0.000877976	98.04	GFGIS(1)PQFN	2	-0.27455	5				1.56	2.056	2.327		0.113	0.142	0.541	0.724	0.536					0.303	0.00150421	0.212	0.0020776				1.186	1.121	1.297					0.618	0.777				1.31535	1.83408	1.79414
TEA001983.1	20	S	PREDICTED: peroxisomal (S)-2-hydroxy-acid oxidase isoform X2 [Gossypium raimondii]	---	0.999611	0.0154889	89.266	SLS(1)WKDVK	2	0.6505	2	1.018	0.902	0.685				1.233	1.081	1.081				1.303	0.091877							0.93	1.231				0.622	0.927	1.289	1				1.09462	0.732738
TEA001992.1	689	S	PREDICTED: B3 domain-containing protein Os07g0563300 isoform X2 [Citrus sinensis]	---	0.940627	2.47968e-07	70.461	SQQHPLLPETLLDDNNGGS(0.059)IS(0.941)PK	3	0.04999	2			1
TEA002012.1	287	S	Protein HLJ1 [Morus notabilis]	---	0.758519	7.11679e-22	84.68	FPT(0.008)PFQS(0.233)GS(0.759)GADDFVDLS(0.001)HTIVTPAAK	3	-1.3256	1	1
TEA002012.1	285	S	Protein HLJ1 [Morus notabilis]	---	0.4966	7.11679e-22	84.68	FPT(0.007)PFQS(0.497)GS(0.497)GADDFVDLSHTIVTPAAK	3	-0.93052	0
TEA002032.1	316	T	PREDICTED: GATA transcription factor 24 isoform X2 [Vitis vinifera]	---	0.862805	8.88786e-28	54.566	NLSLDQIEPET(0.061)PIDIKPS(0.061)IMEGENFFGNQGDPGT(0.863)PEDPS(0.015)R	4	1.6249	4				0.683	0.89					1.313	1.113						1.542	0.106699
TEA002035.1	271	S	PREDICTED: nucleoprotein TPR [Nicotiana attenuata]	---	0.925141	0.00123465	101.61	ISDENT(0.075)CS(0.925)GRK	2	-0.15466	3				1.395	0.525	1.437				0.643							0.575
TEA002035.1	757	S	PREDICTED: nucleoprotein TPR [Nicotiana attenuata]	---	0.916352	2.73712e-06	127.3	VENESIS(0.084)S(0.916)LHK	2	0.27536	4				0.807	1.519	1.129						0.545					0.473
TEA002035.1	142	S	PREDICTED: nucleoprotein TPR [Nicotiana attenuata]	---	1	0.000118621	75.349	HEDELLNEILGS(1)DRK	3	-0.13634	2				1.373		0.627
TEA002043.1	2161	S	PREDICTED: E3 ubiquitin-protein ligase UPL1-like [Brassica oleracea var. oleracea]	---	0.998872	2.63777e-08	92.38	DHS(0.999)FANDT(0.001)LHVMPVEVFGSR	3	-0.70061	5		0.131	0.093	1.21	1.852	1.706				0.815	0.96	1.233			0.07	0.00109558	0.631	0.060901						0.886	0.99	1.077				0.863	1.07	1.113				1.36569	1.87071	1.58403
TEA002043.1	1022	S	PREDICTED: E3 ubiquitin-protein ligase UPL1-like [Brassica oleracea var. oleracea]	---	0.875314	4.21207e-12	94.003	LGASHQSHQS(0.029)GS(0.875)S(0.095)DGVGASGR	3	-0.73335	2				1.206	1.243	1.588		0.266	0.245		1.453						1.08		0.176					0.886	0.99	1.077				0.863	1.07	1.113				1.36117	1.25556	1.47447
TEA002043.1	1029	S	PREDICTED: E3 ubiquitin-protein ligase UPL1-like [Brassica oleracea var. oleracea]	---	0.759275	6.95598e-05	45.558	LGASHQSHQSGS(0.131)S(0.109)DGVGAS(0.759)GRK	3	-0.34494	1				1.076	1.226	1.05				0.649							0.581							0.886	0.99	1.077				0.863	1.07	1.113				1.21445	1.23838	0.97493
TEA002053.1	62	S	Argininosuccinate lyase [Morus notabilis]	---	1	2.09388e-67	202.61	SSHQPQS(1)PEKETK	3	0.43433	20	0.425	0.243	0.626	2.029		3.236	0.409	0.467	0.686	0.955	0.83	1.094	1.207	0.49684	0.164	0.0182836	0.365	0.0163586	0.543	0.022503	1.207	1.066	1.049	1.122	0.971	1.126	1.031	0.966	0.956	0.621	0.807	1.077	0.352113	0.227955	0.596759	1.80838		2.87389
TEA002055.1	271	S	PREDICTED: IST1 homolog [Arachis ipaensis]	---	0.983202	8.7274e-05	64.069	SDYPGS(0.006)DDQNS(0.983)PHHHGT(0.01)IK	3	-2.3996	1				1.069							0.931						0.871
TEA002069.1	819	S	PREDICTED: glucose-1-phosphate adenylyltransferase large subunit 3, chloroplastic/amyloplastic [Vitis vinifera]	---	1	0.0047819	109.16	INS(1)NVHLK	2	0.42819	5	0.999	1.111	1.117				0.865	1.064	0.843				0.859	0.130041							2.139	2.067	2.166	0.022	0.044	0.024	1.851	1.838	1.773	0.023	0.02	0.034	0.467041	0.537494	0.515697
TEA002093.1	171	T	PREDICTED: ferredoxin--NADP reductase, leaf isozyme, chloroplastic [Ricinus communis]	---	1	1.00555e-06	149.37	LVYT(1)NDQGEIVK	2	0.16392	19	0.67	0.921	0.907				1.283	1.092	1.128				1.402	0.039296							1.108	1.711	1.12				1.018	0.952	0.896	0.194			0.604693	0.538282	0.809821
TEA002097.1	1002	S	PREDICTED: dentin sialophosphoprotein [Pyrus x bretschneideri]	---	1	3.45869e-34	194	EMGKEWNS(1)PAR	2	-1.1761	11	0.931	1.369	1.358				0.968	0.776	0.801	0.71	0.857	1.229	0.696	0.071697					0.91	0.70026
TEA002097.1	873	S	PREDICTED: dentin sialophosphoprotein [Pyrus x bretschneideri]	---	0.281899	4.18281e-05	41.275	T(0.077)T(0.077)S(0.282)EGHHS(0.282)NKS(0.282)DVFEPPSFMTLVER	4	-1.0495	0
TEA002097.1	160	T	PREDICTED: dentin sialophosphoprotein [Pyrus x bretschneideri]	---	0.733001	7.40922e-12	74.364	VDAT(0.16)AGT(0.733)VQLPNS(0.102)PT(0.005)NSSQMHNPK	3	-0.055021	1									1
TEA002097.1	868	S	PREDICTED: dentin sialophosphoprotein [Pyrus x bretschneideri]	---	0.281899	7.67389e-06	50.891	T(0.077)T(0.077)S(0.282)EGHHS(0.282)NKS(0.282)DVFEPPSFMTLVER	4	-1.0495	0
TEA002097.1	166	S	PREDICTED: dentin sialophosphoprotein [Pyrus x bretschneideri]	---	0.989289	3.65037e-31	116.83	VDATAGTVQLPNS(0.989)PT(0.009)NS(0.001)S(0.001)QMHNPK	3	0.10929	9		1.294	1.336	0.726	0.796	0.63	1.219						0.927		1.833	0.0062631
TEA002097.1	867	T	PREDICTED: dentin sialophosphoprotein [Pyrus x bretschneideri]	---	0.215296	7.67389e-06	50.891	T(0.215)T(0.215)S(0.215)EGHHS(0.177)NKS(0.177)DVFEPPSFMTLVER	4	-0.45288	0
TEA002097.1	866	T	PREDICTED: dentin sialophosphoprotein [Pyrus x bretschneideri]	---	0.215296	7.67389e-06	50.891	T(0.215)T(0.215)S(0.215)EGHHS(0.177)NKS(0.177)DVFEPPSFMTLVER	4	-0.45288	0
TEA002097.1	876	S	PREDICTED: dentin sialophosphoprotein [Pyrus x bretschneideri]	---	0.390672	5.15783e-06	52.642	T(0.156)T(0.156)S(0.156)EGHHS(0.141)NKS(0.391)DVFEPPSFMTLVER	4	-0.71128	0
TEA002107.1	317	T	PREDICTED: pumilio homolog 4 [Prunus mume]	---	0.874276	0.00215809	73.415	S(0.126)RT(0.874)PEPQVIGR	3	-0.53521	2				0.954	0.912	0.794						1.339					1.51
TEA002107.1	210	S	PREDICTED: pumilio homolog 4 [Prunus mume]	---	0.852907	0.00378473	57.197	GS(0.147)DS(0.853)FIGLPGAGLGK	2	-0.19659	4	0.833	0.882		0.783			1.32	1.047	1.134				1.361	0.043525	1.095
TEA002107.1	328	S	PREDICTED: pumilio homolog 4 [Prunus mume]	---	0.864888	0.0127381	56.286	S(0.068)S(0.068)S(0.865)PGLPPVGNR	2	-0.7804	1
TEA002107.1	295	S	PREDICTED: pumilio homolog 4 [Prunus mume]	---	0.999966	2.87382e-35	129.72	VQS(1)LGSGVSHFFASAVAAPLPR	3	0.26533	11	1.399	1.786	1.943	0.223	0.483	0.279	1.154	1.36	1.125			0.248	0.71	0.042795	5.206	0.0024618	0.755		4.891
TEA002109.1	190	S	PREDICTED: BEL1-like homeodomain protein 1 [Vitis vinifera]	---	0.529933	9.90701e-38	119.8	GS(0.53)GGS(0.356)PS(0.105)S(0.008)VSNGISSLQSVILGSK	3	-0.77773	3			0.712					1.288					1.809																1
TEA002109.1	533	S	PREDICTED: BEL1-like homeodomain protein 1 [Vitis vinifera]	---	1	3.53265e-120	228.09	STDMEGIGQRS(1)PK	2	3.7157	25	1.062	1.474	1.554	0.17		0.195	1.464	1.083	1.625			0.371	1.02	0.91584	7.47	0.00114266	2.033		3.748										1
TEA002109.1	182	S	PREDICTED: BEL1-like homeodomain protein 1 [Vitis vinifera]	---	0.583919	5.95172e-23	84.674	SLAGEHEISGQPPPAS(0.584)S(0.416)DDDVR	3	1.284	5			1.002				0.998						0.996																1
TEA002109.1	339	S	PREDICTED: BEL1-like homeodomain protein 1 [Vitis vinifera]	---	0.566322	0.00526543	45.069	SLGEDDS(0.425)S(0.566)GVKAEGS(0.008)R	2	-0.37731	1																													1
TEA002109.1	259	S	PREDICTED: BEL1-like homeodomain protein 1 [Vitis vinifera]	---	0.795373	1.24561e-07	92.147	ESTVVTGGCDGS(0.795)T(0.197)GGES(0.003)S(0.005)VK	2	-0.17506	5	0.745	0.216	0.928				0.857	0.762	2.492				2.176	0.24844															1
TEA002109.1	183	S	PREDICTED: BEL1-like homeodomain protein 1 [Vitis vinifera]	---	0.580989	5.95172e-23	70.704	SLAGEHEISGQPPPAS(0.419)S(0.581)DDDVR	3	0.85353	3	0.949	1.051																											1
TEA002109.1	540	S	PREDICTED: BEL1-like homeodomain protein 1 [Vitis vinifera]	---	0.700558	8.45847e-05	64.705	NS(0.701)DKQNS(0.274)PS(0.02)S(0.006)ILSMDMDTK	3	-0.6641	2		1																											1
TEA002109.1	193	S	PREDICTED: BEL1-like homeodomain protein 1 [Vitis vinifera]	---	0.629443	9.90701e-38	119.8	GS(0.179)GGS(0.629)PS(0.179)S(0.013)VSNGISSLQSVILGSK	3	-0.83442	3	0.971	1.047							0.982				0.973																1
TEA002109.1	545	S	PREDICTED: BEL1-like homeodomain protein 1 [Vitis vinifera]	---	0.989737	8.65516e-17	112.34	NSDKQNS(0.99)PS(0.004)S(0.006)ILSMDMDTK	2	-0.26131	11	1.106	0.905	1.172				0.635	1.182					0.856	0.4931															1
TEA002109.1	338	S	PREDICTED: BEL1-like homeodomain protein 1 [Vitis vinifera]	---	0.79639	0.00126687	67.227	SLGEDDS(0.796)S(0.202)GVKAEGS(0.001)R	2	0.70671	1		0.815	1.342				0.869	0.975	0.999				0.879	0.64058															1
TEA002109.1	196	S	PREDICTED: BEL1-like homeodomain protein 1 [Vitis vinifera]	---	0.152972	5.95172e-23	44.637	SLAGEHEIS(0.001)GQPPPAS(0.153)S(0.153)DDDVRGS(0.153)GGS(0.153)PS(0.153)S(0.153)VS(0.061)NGIS(0.012)S(0.006)LQS(0.002)VILGSK	4	0.35512	0																													1
TEA002109.1	195	S	PREDICTED: BEL1-like homeodomain protein 1 [Vitis vinifera]	---	0.152972	5.95172e-23	44.637	SLAGEHEIS(0.001)GQPPPAS(0.153)S(0.153)DDDVRGS(0.153)GGS(0.153)PS(0.153)S(0.153)VS(0.061)NGIS(0.012)S(0.006)LQS(0.002)VILGSK	4	0.35512	0																													1
TEA002144.1	447	S	PREDICTED: transcription factor LHW isoform X1 [Vitis vinifera]	---	1	0.00539753	104.14	SSDFKHNS(1)K	2	0.37975	2				0.969	0.898	0.909				0.936	1.147	1.141					1.161	0.109059
TEA002147.1	92	S	PREDICTED: vacuolar amino acid transporter 1 isoform X2 [Sesamum indicum]	---	0.632488	4.73628e-13	171.29	LSS(1)SLLS(0.003)S(0.327)S(0.632)LT(0.038)R	2	0.79946	1				0.352	1.129	2.011					0.508						0.436
TEA002147.1	124	S	PREDICTED: vacuolar amino acid transporter 1 isoform X2 [Sesamum indicum]	---	0.999992	4.66367e-05	119.37	RS(1)S(0.998)HS(0.002)LLPPIPSR	2	1.22	14				0.906	0.789	0.811				0.408	0.542	2.544					1.394	0.98758
TEA002147.1	127	S	PREDICTED: vacuolar amino acid transporter 1 isoform X2 [Sesamum indicum]	---	0.723982	0.000573747	78.985	RS(0.552)S(0.724)HS(0.724)LLPPIPSR	3	-0.44762	3										1.386		0.614
TEA002147.1	98	T	PREDICTED: vacuolar amino acid transporter 1 isoform X2 [Sesamum indicum]	---	1	9.71426e-29	100.62	RHT(1)PEILPSVAK	3	-0.63639	11				1.061	1.142	1.432				1.02	0.688	0.657					0.651	0.056503
TEA002147.1	125	S	PREDICTED: vacuolar amino acid transporter 1 isoform X2 [Sesamum indicum]	---	0.998473	4.66367e-05	119.37	RS(1)S(0.998)HS(0.002)LLPPIPSR	2	1.22	15				1.31	1.278	1.35				0.675	0.795	0.592					0.524	0.0016586
TEA002147.1	86	S	PREDICTED: vacuolar amino acid transporter 1 isoform X2 [Sesamum indicum]	---	0.999734	1.12473e-20	171.29	LSS(1)SLLS(0.003)S(0.327)S(0.632)LT(0.038)R	2	0.79946	6				0.98	0.934	1.665					0.421						0.353
TEA002147.1	91	S	PREDICTED: vacuolar amino acid transporter 1 isoform X2 [Sesamum indicum]	---	0.621952	7.07991e-46	158.65	LSSSLLS(0.21)S(0.622)S(0.118)LT(0.05)R	2	-0.37178	1
TEA002179.1	99	S	PREDICTED: probable aminotransferase ACS12 [Sesamum indicum]	---	1	0.000288298	118.26	GS(1)IGQANISSR	2	0.14721	4	0.893	1.031	1.106	0.494		0.479	1.907	1.604	1.206		0.279		1.557	0.04388	2.076	0.0030391	0.573		5.636
TEA002184.1	48	S	PREDICTED: carboxylesterase 1-like [Prunus mume]	---	0.640554	0.000186653	41.908	FPEIPT(0.177)T(0.177)PAS(0.641)PDPNS(0.005)PFPVLSK	3	-1.4161	2							0.983	1.017													0.728	0.71	0.744	1.426	1.739	1.463	0.692	0.844	0.63	1.013	1.044	0.966
TEA002185.1	155	S	PREDICTED: protein PAT1 homolog 1 isoform X3 [Vitis vinifera]	---	0.994322	0.00107244	56.882	WY(0.001)S(0.998)HPHS(0.994)PS(0.006)APIPEPK	3	0.59322	1					0.988	1.012
TEA002185.1	151	S	PREDICTED: protein PAT1 homolog 1 isoform X3 [Vitis vinifera]	---	0.99824	0.00107244	56.882	WY(0.001)S(0.998)HPHS(0.994)PS(0.006)APIPEPK	3	0.59322	1					0.988	1.012
TEA002189.1	138	S	PREDICTED: lys-63-specific deubiquitinase BRCC36-like [Jatropha curcas]	---	1	0.00775702	83.081	AVPLS(1)PVNR	2	-0.12447	3			0.169	1.448	1.466	1.622				0.612	0.682				0.112		0.428	0.00082133
TEA002192.1	420	S	PREDICTED: casein kinase I-like [Daucus carota subsp. sativus]	---	1	9.72003e-07	157.09	NTDAS(1)PGALRK	2	-0.39234	16	1.203	1.701	1.672	0.682	0.807	0.72	1.33	1.731	1.199	0.373	0.187	0.395	0.931	0.67218	2.072	0.004299	0.432	0.022317	4.461	0.0043431
TEA002192.1	441	S	PREDICTED: casein kinase I-like [Daucus carota subsp. sativus]	---	1	6.61642e-64	183	S(0.006)S(0.008)S(0.986)VLS(1)GDHKR	2	0.25158	25	1.226	1.714	1.701	0.767	0.417	0.979	1.306	0.88	1.576	0.537	0.429	0.467	0.811	0.3293	2.146	0.042702	0.663	0.2458	2.625	0.0068795
TEA002192.1	438	S	PREDICTED: casein kinase I-like [Daucus carota subsp. sativus]	---	0.99982	3.67483e-11	165.64	SSS(1)VLSGDHK	2	-0.58214	24	1.19	1.983	1.678	0.77	0.078	1.124	1.593	0.627	1.697	0.469	0.406	0.385	0.807	0.47052	2.46	0.184284	0.639	0.97674	3.109	0.03292
TEA002211.1	8	S	PREDICTED: universal stress protein A-like protein [Nicotiana attenuata]	---	0.449631	0.000201532	106.42	MEEDQGS(0.45)S(0.45)T(0.101)GKK	2	-0.003294	0																					1.146	1.021	0.758	1.002	0.86	1.162	1.018	0.893	1.139
TEA002211.1	7	S	PREDICTED: universal stress protein A-like protein [Nicotiana attenuata]	---	0.856256	4.65739e-13	169.37	MEEDQGS(0.856)S(0.108)T(0.036)GKK	2	-0.67516	9	0.827	0.978	1.212		0.834		0.995	1.418	1.364	0.373			1.252	0.22666	1.206		0.447		3.375		1.146	1.021	0.758	1.002	0.86	1.162	1.018	0.893	1.139				0.72164	0.957884	1.59894		0.969767
TEA002212.1	118	S	---	---	0.999998	0.0111728	72.705	LVDIERNS(1)LSK	2	0.53428	1	1.527	1.115	1.339	0.842	0.685	0.651		0.936	0.906				0.694	0.05686	1.828	0.0075248
TEA002215.1	479	T	PREDICTED: O-acyltransferase WSD1 isoform X1 [Ricinus communis]	---	0.384155	0.00127992	63.46	AAVES(0.006)T(0.016)S(0.051)PAIS(0.271)S(0.271)T(0.384)K	2	0.37014	0																								1.02	0.893	1.05				0.867	0.922	1.249
TEA002215.1	471	S	PREDICTED: O-acyltransferase WSD1 isoform X1 [Ricinus communis]	---	0.988214	3.12398e-06	119.62	AAVES(0.988)T(0.009)S(0.002)PAISSTK	2	0.076301	3					1.452						0.693	0.856					0.533							1.02	0.893	1.05				0.867	0.922	1.249					1.62598
TEA002215.1	472	T	PREDICTED: O-acyltransferase WSD1 isoform X1 [Ricinus communis]	---	0.783255	7.51886e-11	137.3	AAVES(0.039)T(0.783)S(0.174)PAIS(0.003)S(0.001)TK	2	0.48275	5				0.53	0.732	2.767				1.322	0.388	0.26					0.489	0.37906						1.02	0.893	1.05				0.867	0.922	1.249				0.519608	0.819709	2.63524
TEA002215.1	174	S	PREDICTED: O-acyltransferase WSD1 isoform X1 [Ricinus communis]	---	0.978257	0.000568457	94.61	ADNPAIPLT(0.022)FPS(0.978)R	2	-0.091243	4					1.878					0.703	0.679	0.74					0.377							1.02	0.893	1.05				0.867	0.922	1.249					2.10302
TEA002215.1	477	S	PREDICTED: O-acyltransferase WSD1 isoform X1 [Ricinus communis]	---	0.440537	0.00336687	58.864	AAVES(0.019)T(0.221)S(0.753)PAIS(0.441)S(0.255)T(0.312)K	2	-1.4391	0																								1.02	0.893	1.05				0.867	0.922	1.249
TEA002215.1	171	T	PREDICTED: O-acyltransferase WSD1 isoform X1 [Ricinus communis]	---	0.964023	0.00167659	77.221	ADNPAIPLT(0.964)FPS(0.036)R	2	0.28059	2				1.169	0.251	1.58																		1.02	0.893	1.05				0.867	0.922	1.249				1.14608	0.281075	1.50476
TEA002215.1	478	S	PREDICTED: O-acyltransferase WSD1 isoform X1 [Ricinus communis]	---	0.583727	4.57723e-13	155.92	AAVESTS(0.017)PAIS(0.255)S(0.584)T(0.145)K	2	0.39817	1											1													1.02	0.893	1.05				0.867	0.922	1.249
TEA002215.1	473	S	PREDICTED: O-acyltransferase WSD1 isoform X1 [Ricinus communis]	---	0.996207	2.11923e-12	152.37	AAVEST(0.004)S(0.996)PAISSTK	2	1.229	5				1.089	1.422					0.662		0.827					0.593	0.095863						1.02	0.893	1.05				0.867	0.922	1.249				1.06765	1.59239
TEA002247.1	225	S	PREDICTED: sialidase-like isoform X3 [Pyrus x bretschneideri]	---	0.499867	0.000146263	63.998	RS(0.5)S(0.5)PVHEYGYSSPNKVEPR	3	4.225	0
TEA002247.1	256	S	PREDICTED: sialidase-like isoform X3 [Pyrus x bretschneideri]	---	0.49887	0.00137853	51.166	RPS(0.499)S(0.499)PVHEY(0.002)GY(0.001)NSPK	3	-0.3746	0
TEA002247.1	255	S	PREDICTED: sialidase-like isoform X3 [Pyrus x bretschneideri]	---	0.718464	0.000438423	62.739	RPS(0.718)S(0.28)PVHEY(0.001)GY(0.001)NSPK	3	0.023174	3	0.734					1.199	0.933		1.134				1.408		0.612
TEA002247.1	224	S	PREDICTED: sialidase-like isoform X3 [Pyrus x bretschneideri]	---	0.499867	0.000146263	63.998	RS(0.5)S(0.5)PVHEYGYSSPNKVEPR	3	4.225	0
TEA002276.1	2	S	alpha/beta hydrolase family protein [Medicago truncatula]	---	0.839858	0.000201249	70.555	S(0.84)RES(0.053)S(0.053)T(0.053)IECSDGVK	2	0.087876	5		0.705	1.097				1.021		1.177				1.22	0.4428															1
TEA002276.1	5	S	alpha/beta hydrolase family protein [Medicago truncatula]	---	0.50836	0.000118793	87.676	S(0.341)RES(0.508)S(0.113)T(0.038)IECSDGVK	2	-1.5317	1	0.627							1.373					2.19																1
TEA002283.1	130	T	alpha/beta hydrolase family protein [Medicago truncatula]	---	0.731419	0.00171856	77.027	SLQIQPAET(0.731)GS(0.269)LK	2	0.80438	1		1
TEA002283.1	132	S	alpha/beta hydrolase family protein [Medicago truncatula]	---	0.947333	4.59543e-07	139.04	SLQIQPAET(0.053)GS(0.947)LK	2	1.1857	12	0.221		0.294	2.029	2.185	2.329	0.36	0.357	0.423	0.956	0.938	0.909	1.476	0.053524	0.118	0.00036227	0.428	3.8705e-05	0.407	9.6892e-05
TEA002321.1	207	S	transmembrane protein, putative [Medicago truncatula]	---	1	0.000302123	113.33	SAAQIGEGES(1)MVR	2	-1.7337	5				0.612	1.118	1.27
TEA002321.1	198	S	transmembrane protein, putative [Medicago truncatula]	---	1	0.00130115	78.078	S(1)AAQIGEGESMVR	2	0.92499	4				0.897	1.621	1.341					0.567	0.574					0.444	0.046183
TEA002321.1	213	S	transmembrane protein, putative [Medicago truncatula]	---	0.997442	1.45249e-18	177.21	VGS(0.997)S(0.003)AEGPAVFR	2	-0.21105	5				1.261	1.429	1.62				0.594	0.578	0.518					0.392	0.00036322
TEA002321.1	14	S	transmembrane protein, putative [Medicago truncatula]	---	0.499999	0.0175949	65.219	SDVLPEFGS(0.5)S(0.5)K	2	0.25324	1				1.211	1.804	1.309				0.538	0.504	0.633					0.387	0.0025564
TEA002321.1	15	S	transmembrane protein, putative [Medicago truncatula]	---	0.499999	0.0175949	65.219	SDVLPEFGS(0.5)S(0.5)K	2	0.25324	1				1.211	1.804	1.309				0.538	0.504	0.633					0.387	0.0025564
TEA002328.1	274	S	PREDICTED: (+)-neomenthol dehydrogenase [Eucalyptus grandis]	---	0.49999	1.99734e-12	109.41	TNSYAGLLTVEEGAS(0.5)S(0.5)PVR	2	0.57252	2				0.869		1.131																		0.951	1.011	1.039										0.913775		1.08855
TEA002328.1	261	S	PREDICTED: (+)-neomenthol dehydrogenase [Eucalyptus grandis]	---	0.382994	7.32036e-06	47.175	T(0.383)NS(0.383)Y(0.221)AGLLT(0.013)VEEGASSPVR	3	2.9092	0																								0.951	1.011	1.039
TEA002328.1	259	T	PREDICTED: (+)-neomenthol dehydrogenase [Eucalyptus grandis]	---	0.382994	7.32036e-06	47.175	T(0.383)NS(0.383)Y(0.221)AGLLT(0.013)VEEGASSPVR	3	2.9092	0																								0.951	1.011	1.039
TEA002328.1	273	S	PREDICTED: (+)-neomenthol dehydrogenase [Eucalyptus grandis]	---	0.49999	1.99734e-12	109.41	TNSYAGLLTVEEGAS(0.5)S(0.5)PVR	2	0.57252	2				0.869		1.131																		0.951	1.011	1.039										0.913775		1.08855
TEA002328.1	287	S	PREDICTED: (+)-neomenthol dehydrogenase [Eucalyptus grandis]	---	0.974029	0.000695673	63.937	LALLPQGGPS(0.974)GVFFS(0.026)QK	2	0.34372	1				0.855	1.32	0.826																		0.951	1.011	1.039										0.899054	1.30564	0.794995
TEA002336.1	79	S	---	---	1	0.00552095	78.814	LSPLLLS(1)PHR	2	0.12438	4				0.91	1.417	1.233				0.44							0.371
TEA002342.1	166	S	PREDICTED: protein FAR1-RELATED SEQUENCE 3 [Vitis vinifera]	---	0.947945	0.00205603	58.024	TMDQS(0.019)Y(0.025)S(0.948)EEGDHS(0.004)Y(0.004)SK	2	0.29386	1	1.099	1.072					0.83						0.765
TEA002342.1	743	T	PREDICTED: protein FAR1-RELATED SEQUENCE 3 [Vitis vinifera]	---	0.54796	9.91381e-05	43.103	SHQDEAAHNFNNNS(0.392)FGAHT(0.548)PT(0.06)PQK	3	-1.4091	2					0.747	1.253
TEA002368.1	131	S	PREDICTED: probable protein phosphatase 2C 60 isoform X1 [Theobroma cacao]	---	1	1.47872e-07	142.39	FTGMIEGLIWS(1)PR	2	-0.2148	6				1.343	1.544	1.007				0.618	0.488						0.426	0.0196358
TEA002368.1	379	S	PREDICTED: probable protein phosphatase 2C 60 isoform X1 [Theobroma cacao]	---	0.790149	1.15366e-25	129.2	SSTSNQADTELKPAET(0.002)ES(0.208)S(0.79)P	2	-0.60768	2					1.515					0.485							0.32
TEA002368.1	378	S	PREDICTED: probable protein phosphatase 2C 60 isoform X1 [Theobroma cacao]	---	0.524367	1.40838e-33	147.91	SSTSNQADTELKPAET(0.002)ES(0.524)S(0.474)P	2	-0.21814	2						1.505						0.495					0.329
TEA002373.1	52	S	PREDICTED: nephrocystin-3 [Daucus carota subsp. sativus]	---	0.999325	6.54342e-06	144.18	RPPS(0.999)PS(0.943)PS(0.055)T(0.002)S(0.001)R	2	-1.839	16	0.346	1.302	1.667	0.797	1.407	1.911	0.732	1	1.182	0.703	0.482	0.472	0.879	0.93042	0.806	0.56054	0.403	0.039405	1.759	0.042104											1
TEA002373.1	56	S	PREDICTED: nephrocystin-3 [Daucus carota subsp. sativus]	---	0.758894	0.0150586	58.98	RPPS(0.982)PS(0.199)PS(0.759)T(0.048)S(0.013)R	2	0.23488	2		0.623			1.377										0.452																1
TEA002373.1	9	T	PREDICTED: nephrocystin-3 [Daucus carota subsp. sativus]	---	0.995277	2.99153e-07	92.563	PGLVS(0.005)VKT(0.995)PPEAPPLR	2	-0.14403	15	1.051	1.089	1.15	0.991	1.421	1.133	0.984	0.851		0.33			0.837	0.066398	0.928	0.58582	0.279		2.78												1
TEA002373.1	54	S	PREDICTED: nephrocystin-3 [Daucus carota subsp. sativus]	---	0.942966	0.00335965	75.282	RPPS(0.999)PS(0.943)PS(0.055)T(0.002)S(0.001)R	2	-1.839	4	0.681		1.769	0.77		1.521	0.431	0.449		1.379			0.359	0.195759	1.069	0.98298	1.204		0.319												1
TEA002381.1	292	S	PREDICTED: 26S proteasome non-ATPase regulatory subunit 8 homolog A [Theobroma cacao]	---	0.999436	0.00939093	95.183	SAS(0.999)LSIHGEK	2	0.38167	1																					0.407	0.412		1.738	1.909	1.87	0.502	0.592	0.529	1.056	1.024	0.961
TEA002429.1	828	T	PREDICTED: ethylene-insensitive protein 2 [Vitis vinifera]	---	0.868209	7.03561e-14	59.399	LPPS(0.002)S(0.005)IGS(0.053)DY(0.048)QPAT(0.868)IHGY(0.015)QIS(0.001)S(0.002)Y(0.006)ISQIAK	3	-0.028825	2	1.327		1.289	0.441				0.943					0.721		2.966
TEA002429.1	934	S	PREDICTED: ethylene-insensitive protein 2 [Vitis vinifera]	---	0.998278	1.05894e-12	89.684	KFHS(0.998)LPDIS(0.002)GLALPYQESYLSDR	3	1.4613	5	0.953		0.763		1.423	1.333			0.528				0.615		0.623	0.053757
TEA002429.1	916	S	PREDICTED: ethylene-insensitive protein 2 [Vitis vinifera]	---	0.483069	4.57222e-15	55.406	NILS(0.017)QS(0.017)ERPFNNDLS(0.483)S(0.483)PGPAENLNSAVNTK	3	3.2345	0
TEA002429.1	668	S	PREDICTED: ethylene-insensitive protein 2 [Vitis vinifera]	---	0.954405	1.91172e-14	137.98	NEDSGPAS(0.992)GAGS(0.954)LS(0.053)R	2	3.6152	17	0.594	1.471	0.814	0.232	1.485	1.282		1.373	1.488	0.739		0.521	1.491	0.26512	0.96	0.81964	0.63	0.80988	2.271	0.04322
TEA002429.1	601	S	PREDICTED: ethylene-insensitive protein 2 [Vitis vinifera]	---	0.749992	0.0123596	77.062	TES(0.75)S(0.25)DIVEK	2	-0.34416	1				0.835	1.165
TEA002429.1	915	S	PREDICTED: ethylene-insensitive protein 2 [Vitis vinifera]	---	0.483069	4.57222e-15	55.406	NILS(0.017)QS(0.017)ERPFNNDLS(0.483)S(0.483)PGPAENLNSAVNTK	3	3.2345	0
TEA002429.1	985	S	PREDICTED: ethylene-insensitive protein 2 [Vitis vinifera]	---	0.796683	0.00285762	47.68	APLAFDNLS(0.797)PS(0.202)KPY(0.002)R	3	0.061782	2					0.982	1.018
TEA002429.1	664	S	PREDICTED: ethylene-insensitive protein 2 [Vitis vinifera]	---	0.996804	1.91172e-14	112.58	NEDS(0.001)GPAS(0.997)GAGS(0.877)LS(0.126)R	2	-0.21793	14	1.256	1.889	1.722	0.492	0.795	0.178	1.21	1.652	1.152	0.39	0.264		0.825	0.31712	3.322	0.041442	0.67	0.70098	4.092	0.0063049
TEA002429.1	670	S	PREDICTED: ethylene-insensitive protein 2 [Vitis vinifera]	---	0.64107	0.00260002	59.339	NEDS(0.045)GPAS(0.943)GAGS(0.371)LS(0.641)R	2	1.2603	2							1.555				0.445								3.494
TEA002429.1	602	S	PREDICTED: ethylene-insensitive protein 2 [Vitis vinifera]	---	0.961713	0.0194247	71.176	TES(0.038)S(0.962)DIVEK	2	-0.40211	1						1
TEA002429.1	654	S	PREDICTED: ethylene-insensitive protein 2 [Vitis vinifera]	---	0.784182	9.9389e-06	70.449	S(0.216)LS(0.784)VKNEDSGPASGAGSLSR	2	-0.1466	3				1.561		1.15		0.29
TEA002432.1	5	S	dicarboxylate transport 2.1 [Arabidopsis thaliana]	---	0.999032	0.000891196	106.37	ST(0.001)LS(0.999)PTSR	2	-0.089502	6	1.042	1.262	1.39	0.222			1.342	1.286	1.323		0.132		1.07	0.47766	5.547		0.595		9.977
TEA002434.1	350	S	PREDICTED: protein SCAI [Vitis vinifera]	---	0.999995	0.00983051	84.999	S(1)GVLSKPTK	2	0.0023576	1	0.884		1.314		0.812		0.967	0.916	1.107				0.907	0.65482	1.353
TEA002435.1	13	S	PREDICTED: metal transporter Nramp5 [Vitis vinifera]	---	0.993538	9.23966e-06	106.58	ASLQQQQVT(0.006)GGS(0.994)NR	2	-2.9211	3				1.3		1.329				0.441	0.93						0.521	0.3048
TEA002448.1	127	S	PREDICTED: eukaryotic translation initiation factor [Vitis vinifera]	---	0.999987	0.00241378	73.802	TAQS(1)PAPGEER	2	2.1428	1																							1
TEA002448.1	756	S	PREDICTED: eukaryotic translation initiation factor [Vitis vinifera]	---	0.944785	1.57065e-10	87.511	PVTLAPS(0.025)ANLS(0.945)PEKPLAS(0.031)AAK	3	0.35238	4	1.237	1.03					0.789		0.944				0.764	0.17124									1
TEA002453.1	88	S	PREDICTED: protein enabled [Vitis vinifera]	---	0.992234	0.000979448	102.15	NYS(0.007)S(0.992)LDSIEPTK	2	-1.0523	7				0.909	0.926	1.158		1.003	1.481	0.523							0.524		2.375								1
TEA002454.1	206	S	Ras-related protein Rab11D [Morus notabilis]	---	0.743503	4.31474e-05	102.24	AVEAGDGGEAS(0.256)S(0.744)VPAK	2	1.7093	1	0.326					2.082				0.659	0.933				0.157		0.382				0.339	0.29	0.353	2.031	1.675	1.671	0.496	0.368	0.4	1.424	1.373	1.578	0.961652					1.24596
TEA002471.1	517	S	PREDICTED: tRNA-dihydrouridine(16/17) synthase [NAD(P)(+)]-like [Populus euphratica]	---	0.919475	0.000439583	47.499	QQEKEEFEPES(0.081)VVGS(0.919)PR	2	2.6669	1
TEA002473.1	427	T	PREDICTED: IST1 homolog [Juglans regia]	---	0.583877	4.9409e-20	101.21	T(0.584)KS(0.416)EANVDLQDVLAAAQTAAESAER	3	0.1199	6	0.859		0.261				0.541	1.734	1.746		0.859		2.393	0.26704					1.56									1
TEA002473.1	569	S	PREDICTED: IST1 homolog [Juglans regia]	---	0.99481	9.42931e-15	61.96	LPS(0.995)MDDEPY(0.004)FS(0.001)YPNLFTQQDSNVGSAVHSIK	3	-1.3715	5				0.993	1.164	0.858	0.986																					1
TEA002473.1	429	S	PREDICTED: IST1 homolog [Juglans regia]	---	0.93261	1.71227e-60	154.35	T(0.067)KS(0.933)EANVDLQDVLAAAQTAAESAER	2	4.1856	21		0.589	0.72	1.074	1.132	1.107	1.14	1.297	1.351	0.784	0.806		1.929	0.0070604	0.593	0.0064418	0.72	0.00067542	1.588	0.0062836								1
TEA002476.1	233	T	PREDICTED: plasma membrane ATPase 3-like [Nicotiana tabacum]	---	0.977683	0.000581501	102.63	GLDIDTIQQS(0.022)YT(0.978)V	2	-0.051101	6	0.985	1.157	0.876		0.304		1.023	1.431	1.223				1.218	0.1975	3.309
TEA002487.1	956	T	E3 ubiquitin-protein ligase HERC2 [Morus notabilis]	---	0.973125	0.000688409	75.564	S(0.013)T(0.013)T(0.973)PT(0.001)PTLGGLTSPK	2	-1.4512	3	1.004		1.208					0.882	0.907				0.809	0.156104
TEA002487.1	954	S	E3 ubiquitin-protein ligase HERC2 [Morus notabilis]	---	0.350548	0.00811014	50.305	S(0.351)T(0.351)T(0.298)PT(0.001)PTLGGLTSPK	2	-1.1268	0
TEA002487.1	955	T	E3 ubiquitin-protein ligase HERC2 [Morus notabilis]	---	0.350548	0.00811014	50.305	S(0.351)T(0.351)T(0.298)PT(0.001)PTLGGLTSPK	2	-1.1268	0
TEA002487.1	943	S	E3 ubiquitin-protein ligase HERC2 [Morus notabilis]	---	0.999942	0.0179407	98.582	ATS(1)PISR	2	-0.13819	3				0.604	0.228	0.793				2.141	2.167	0.067					2.692	0.78872
TEA002487.1	270	S	E3 ubiquitin-protein ligase HERC2 [Morus notabilis]	---	0.582684	1.80606e-05	53.278	RS(0.583)S(0.412)PLNS(0.005)PFGSGDSLQK	3	2.648	1
TEA002487.1	258	S	E3 ubiquitin-protein ligase HERC2 [Morus notabilis]	---	0.820903	0.00538489	68.262	SEGIPS(0.821)EANS(0.179)PR	2	-3.1394	5	0.554	0.718	0.517		1.19	2.532			0.849	0.639			1.424		0.32	0.039925	0.343		1.329
TEA002490.1	345	S	PREDICTED: BUD13 homolog [Ziziphus jujuba]	---	0.997418	0.00219432	89.624	VSS(0.001)VS(0.002)DLS(0.997)PPR	2	2.6803	5	0.561	1.236	0.764	1.133		1.689					0.616				0.605	0.20458	0.437
TEA002490.1	153	S	PREDICTED: BUD13 homolog [Ziziphus jujuba]	---	0.998308	0.00423905	90.614	EVT(0.002)DLS(0.998)PPR	2	3.9258	2
TEA002496.1	403	S	PREDICTED: phospholipase A1-IIgamma-like [Jatropha curcas]	---	0.648344	0.00109	44.878	LMDHEPDHLKDY(0.001)FS(0.351)NS(0.648)WK	3	0.87911	1					1.041	0.599						1.359					1.657
TEA002503.1	118	S	PREDICTED: nuclear transcription factor Y subunit B-5 [Ricinus communis]	---	0.999992	1.02744e-19	133.21	ANQDKVS(1)NEEREEPSSYR	3	-0.016033	5				1.489	1.168						0.66	0.683					0.505	0.031439
TEA002548.1	5	S	photosystem I P700 chlorophyll A apoprotein A2 (chloroplast) [Bruinsmia polysperma]	---	1	3.2627e-15	173.62	IIRS(1)PEPEVK	3	0.62132	14	1.113	1.126	1.302				0.718	0.772	0.969				0.694	0.023158
TEA002552.1	75	S	Dynamin-related protein 1E [Morus notabilis]	---	1	0.0020074	118.9	HLS(1)LQNVK	2	-0.51591	4		1.819		1.11	0.904	1.375				0.494	0.532	0.766			1.61		0.529	0.024236			0.823	0.808	1.02	1.2	1.032	1.058	1.027	1.073	1.135	0.716	1.057	1.049		2.25124		0.925	0.875969	1.29962
TEA002552.1	183	T	Dynamin-related protein 1E [Morus notabilis]	---	1	7.11322e-05	85.062	GVNPAT(1)PAAAAAAPTVDR	2	1.2711	5	0.253			2.003	2.075	1.66	0.352	0.308	0.35				1.331		0.132						0.823	0.808	1.02	1.2	1.032	1.058	1.027	1.073	1.135	0.716	1.057	1.049	0.307412			1.66917	2.01066	1.569
TEA002553.1	531	S	PREDICTED: probable protein phosphatase 2C 52 [Capsicum annuum]	---	0.994519	0.0143264	41.164	KT(0.952)MQNT(0.053)RS(0.995)VER	3	1.0229	1												1
TEA002553.1	525	T	PREDICTED: probable protein phosphatase 2C 52 [Capsicum annuum]	---	0.952395	0.0143264	41.164	KT(0.952)MQNT(0.053)RS(0.995)VER	3	1.0229	1												1
TEA002562.1	204	T	PREDICTED: AT-rich interactive domain-containing protein 2-like [Erythranthe guttata]	---	0.952009	0.00301862	48.623	IT(0.046)DT(0.952)DDDET(0.002)DEAPHSK	2	1.435	5	0.772	0.416						1.076	1.735				2.366	0.153079
TEA002564.1	713	S	PREDICTED: helicase SKI2W [Jatropha curcas]	---	0.973174	2.232e-17	81.477	HS(0.02)GS(0.973)FS(0.007)GVGGGNQQTSSNR	2	0.55543	4		0.038		1.78		0.66					1.522				0.031		1.248
TEA002566.1	373	S	PREDICTED: zinc finger CCCH domain-containing protein 49 [Vitis vinifera]	---	0.5	0.00479427	57.616	PQAPKPEGES(0.5)S(0.5)DGAR	2	0.48104	2		1.326	1.255		0.052		1.295		1.022		1.05		0.898	0.44552	24.817		20.192		1.103				0.421						0.816			1.763			2.981
TEA002566.1	372	S	PREDICTED: zinc finger CCCH domain-containing protein 49 [Vitis vinifera]	---	0.5	0.00479427	57.616	PQAPKPEGES(0.5)S(0.5)DGAR	2	0.48104	2		1.326	1.255		0.052		1.295		1.022		1.05		0.898	0.44552	24.817		20.192		1.103				0.421						0.816			1.763			2.981
TEA002567.1	59	S	PREDICTED: ribosome biogenesis protein erb1 isoform X2 [Citrus sinensis]	---	1	0.00106541	98.943	AYFDS(1)ADWALGK	2	-0.49256	10	0.248	0.193	0.25	2.636	2.975	2.455	0.209	0.204	0.2	0.987	0.732	0.909	0.887	0.31912	0.086	1.86794e-05	0.326	0.0004367	0.233	0.0038421				0.923	1.11	0.967										2.8559	2.68018	2.53878
TEA002593.1	155	S	PREDICTED: transmembrane protein 185-like [Nicotiana sylvestris]	---	0.5	0.000765311	83.806	GLS(0.5)S(0.5)PDRGVAQDK	2	0.51005	2	0.241		0.201	0.786	1.421					1.755		1.596			0.2	0.036819	1.518	0.26498
TEA002593.1	154	S	PREDICTED: transmembrane protein 185-like [Nicotiana sylvestris]	---	0.632005	0.000765311	83.806	GLS(0.632)S(0.368)PDRGVAQDK	2	0.56237	3	0.231		0.192	0.752	1.359	1.263				1.678		1.526			0.188	0.0071794	1.424	0.21128
TEA002597.1	25	S	PREDICTED: 6-phosphofructo-2-kinase/fructose-2,6-bisphosphatase-like [Nicotiana tabacum]	---	0.999999	2.65167e-56	208.79	S(1)VGTFSSLQK	2	0.081917	11	1.295	1.855	1.569	0.03	0.03	0.04	1.289	1.406	1.486				0.886	0.37284	47.19	1.53831e-05					1.119	1.03	1.051				1.016	0.835	0.949				1.15728	1.80097	1.49286
TEA002597.1	57	S	PREDICTED: 6-phosphofructo-2-kinase/fructose-2,6-bisphosphatase-like [Nicotiana tabacum]	---	0.999653	1.58004e-05	136.14	SAS(1)AMPFTFDLK	2	-0.078564	23	0.784	1.25	1.125		0.083		1.117	1.052	1.589				1.19	0.41	12.687						1.119	1.03	1.051				1.016	0.835	0.949				0.700626	1.21359	1.07041
TEA002597.1	55	S	PREDICTED: 6-phosphofructo-2-kinase/fructose-2,6-bisphosphatase-like [Nicotiana tabacum]	---	0.856178	0.000123159	121.92	S(0.856)AS(0.144)AMPFTFDLK	2	-0.23548	7		1.125	0.8				0.952	1.073	1.05				1.065	0.61426							1.119	1.03	1.051				1.016	0.835	0.949					1.09223	0.76118
TEA002602.1	231	S	PREDICTED: 6-phosphofructo-2-kinase/fructose-2,6-bisphosphatase-like isoform X2 [Juglans regia]	---	0.520531	6.17776e-05	48.053	S(0.001)MIHAGVLS(0.521)NS(0.404)EGS(0.036)GNVLQFY(0.038)K	3	0.66012	1	0.732						1.165	1.103					1.549
TEA002602.1	166	S	PREDICTED: 6-phosphofructo-2-kinase/fructose-2,6-bisphosphatase-like isoform X2 [Juglans regia]	---	0.826228	1.28226e-06	149.35	AYQENFQPS(0.174)S(0.826)VR	2	-0.99716	4	0.9		1.77	0.79	0.792	0.45	1.196	0.907	1.195				0.823	0.6359	1.971	0.157842
TEA002602.1	165	S	PREDICTED: 6-phosphofructo-2-kinase/fructose-2,6-bisphosphatase-like isoform X2 [Juglans regia]	---	0.784442	1.28226e-06	134.25	AYQENFQPS(0.784)S(0.216)VR	2	-1.1127	3	0.904	1.079	1.777	0.793	0.795	0.452			1.2				0.957		1.843	0.094744
TEA002602.1	236	S	PREDICTED: 6-phosphofructo-2-kinase/fructose-2,6-bisphosphatase-like isoform X2 [Juglans regia]	---	0.977876	1.50728e-12	94.955	SMIHAGVLSNS(0.002)EGS(0.978)GNVLQFY(0.02)K	3	-0.099988	4		0.446					1.517	1.169	0.868				2.656
TEA002606.1	306	T	PREDICTED: putative clathrin assembly protein At5g35200 [Vitis vinifera]	---	0.631554	0.00803235	58.754	EAPRAS(0.368)T(0.632)VRK	3	0.18459	4					0.4			1.6													0.786						0.92		1.294
TEA002606.1	305	S	PREDICTED: putative clathrin assembly protein At5g35200 [Vitis vinifera]	---	0.996491	1.76376e-05	140.45	EAPRAS(0.996)T(0.004)VR	2	0.02243	14	0.853	1.15	1.353	0.72	0.769		1.313	1.925	1.097	0.364		0.456	1.292	0.3149	1.503	0.113664	0.551	0.03594	3.524	0.0125585	0.786						0.92		1.294				1.08524
TEA002610.1	104	S	PREDICTED: CASP-like protein 4A3 [Solanum lycopersicum]	---	1	0.00131644	101.92	S(1)VREEVAAGVTK	2	0.16478	8		0.794	1.09	1.277	1.303	1.342	1.128	1.241	1.777	0.377	0.347	0.324	1.467	0.177337	0.721	0.27858	0.267	4.4123e-06	3.956	0.00072376
TEA002610.1	32	S	PREDICTED: CASP-like protein 4A3 [Solanum lycopersicum]	---	0.967482	0.000107975	56.453	SMSDTESQTS(0.001)QFDS(0.031)FHS(0.967)PLR	3	-0.29458	4	0.842	1.125						0.86	1.172				1.033	0.89702
TEA002610.1	72	S	PREDICTED: CASP-like protein 4A3 [Solanum lycopersicum]	---	0.742101	0.0124107	69.258	YFS(0.024)PVRS(0.234)S(0.742)IHK	2	3.0698	1
TEA002610.1	29	S	PREDICTED: CASP-like protein 4A3 [Solanum lycopersicum]	---	0.60092	0.000264704	44.625	SMSDTESQT(0.001)S(0.003)QFDS(0.601)FHS(0.394)PLR	3	-0.71636	1							1
TEA002611.1	308	T	ATP synthase CF1 beta subunit (chloroplast) [Camellia leptophylla]	---	0.975698	4.61197e-17	104.53	MPSAVGYQPTLS(0.005)T(0.019)EMGT(0.976)LQER	2	-0.25926	4	0.975	1.55	1.125		0.247			1.044	1.06				0.865	0.52722	4.926						1.969	2.192	1.942	0.064	0.045	0.06	1.759	1.803	1.876	0.1	0.068	0.123	0.495175	0.707117	0.5793		5.48889
TEA002611.1	304	T	ATP synthase CF1 beta subunit (chloroplast) [Camellia leptophylla]	---	0.837488	1.50082e-08	79.36	MPSAVGYQPT(0.001)LS(0.057)T(0.837)EMGT(0.104)LQER	2	0.013691	4	1.067	0.696	1.164						1.073				1.1								1.969	2.192	1.942	0.064	0.045	0.06	1.759	1.803	1.876	0.1	0.068	0.123	0.541899	0.317518	0.599382
TEA002611.1	206	T	ATP synthase CF1 beta subunit (chloroplast) [Camellia leptophylla]	---	0.973429	0.0060453	40.432	AHGGVS(0.027)VFGGVGERT(0.973)R	3	-0.24217	1		0.86					1.783	0.214	1.144				1.217								1.969	2.192	1.942	0.064	0.045	0.06	1.759	1.803	1.876	0.1	0.068	0.123		0.392336
TEA002611.1	303	S	ATP synthase CF1 beta subunit (chloroplast) [Camellia leptophylla]	---	0.349753	0.000177284	60.472	MPSAVGYQPT(0.03)LS(0.35)T(0.35)EMGT(0.271)LQER	2	0.057379	0																					1.969	2.192	1.942	0.064	0.045	0.06	1.759	1.803	1.876	0.1	0.068	0.123
TEA002611.1	135	S	ATP synthase CF1 beta subunit (chloroplast) [Camellia leptophylla]	---	1	0.000779143	102.15	S(1)APAFIQLDTK	2	0.41014	5	1.148	1.005						0.831	1.017				0.858	0.32694							1.969	2.192	1.942	0.064	0.045	0.06	1.759	1.803	1.876	0.1	0.068	0.123	0.583037	0.458485
TEA002611.1	126	T	ATP synthase CF1 beta subunit (chloroplast) [Camellia leptophylla]	---	1	2.98305e-07	78.272	IFNVLGEPVDNLGPVDT(1)R	3	0.25867	7	0.411	0.978						1.569	1.042				1.88	0.2809							1.969	2.192	1.942	0.064	0.045	0.06	1.759	1.803	1.876	0.1	0.068	0.123	0.208735	0.446168
TEA002637.1	204	T	PREDICTED: AT-rich interactive domain-containing protein 2-like [Erythranthe guttata]	---	1	5.82126e-07	107.72	LIDT(1)DDDEADEALHSK	2	-1.4346	9	1.151	1.162	1.21				1.11	1.165	0.961		0.242		0.919	0.21506					4.457
TEA002644.1	755	S	PREDICTED: cell division cycle protein 48 homolog [Jatropha curcas]	---	0.999992	7.95773e-05	57.902	RRGENPDS(1)MDEDVEDEVSEIK	3	0.92124	4					1.666	0.833				0.856	0.645						0.601	0.34342			0.178	0.166	0.17	1.833	1.906	1.794	0.191	0.192	0.198	1.745	1.868	1.759					0.874082	0.464326
TEA002645.1	78	S	PREDICTED: FIP1[V]-like protein [Vitis vinifera]	---	0.387641	0.0114589	47.729	AAPELGLAS(0.388)S(0.388)S(0.159)DS(0.066)HR	2	2.901	0
TEA002645.1	79	S	PREDICTED: FIP1[V]-like protein [Vitis vinifera]	---	0.387641	0.0114589	47.729	AAPELGLAS(0.388)S(0.388)S(0.159)DS(0.066)HR	2	2.901	0
TEA002662.1	174	S	PREDICTED: proline-rich protein PRCC [Nelumbo nucifera]	---	0.999997	1.82061e-201	252.91	SRGS(1)DDDDDDDEKER	2	0.71002	10				1.26	0.887	2.555				0.533	0.416	0.349					0.276	0.022841
TEA002680.1	397	T	PREDICTED: inositol 3-kinase [Vitis vinifera]	---	0.99455	1.27031e-06	97.776	LLLNSVFEEPIQS(0.005)VNRT(0.995)P	3	0.71174	11	0.926	0.796	1.088				1.461	1.237	1.327	0.165			1.432	0.023399					8.131
TEA002681.1	204	S	PREDICTED: peptidyl-prolyl cis-trans isomerase CYP19-4 [Malus domestica]	---	0.766251	4.96715e-05	140.77	IEAEGNQS(0.766)GT(0.234)PK	2	2.3406	1	1.106	0.976	1.103				0.666	1.149					0.855	0.42828							1.203	1.241	1.139	0.781	0.82	0.774	1.165	1.298	1.248	0.741	0.723	0.867	0.919368	0.786463	0.968393
TEA002689.1	41	S	PREDICTED: vacuolar cation/proton exchanger 3-like [Nelumbo nucifera]	---	1	0.00512646	85.487	KKS(1)DPMLVSK	3	2.4656	5	0.843	1.03	1.314				0.817	1.036	0.96				0.883	0.48216
TEA002690.1	147	S	PREDICTED: actin cytoskeleton-regulatory complex protein pan1 [Theobroma cacao]	---	0.65318	0.000542	89.344	GQCDNLS(0.653)HS(0.345)PES(0.002)QR	2	-0.55975	1							1
TEA002690.1	149	S	PREDICTED: actin cytoskeleton-regulatory complex protein pan1 [Theobroma cacao]	---	0.954803	3.18616e-06	119.48	GQCDNLS(0.015)HS(0.955)PES(0.03)QR	3	-0.50689	8	1.09	0.837	1.459			0.655		0.882	1.076				0.867	0.61932	1.723
TEA002694.1	191	S	PREDICTED: KH domain-containing protein At2g38610 [Nelumbo nucifera]	---	0.775063	4.32888e-09	69.578	FSGPHGITMDWQAAPGS(0.775)PS(0.223)AY(0.002)IVK	3	0.99448	2	0.784	1.195	0.583				1.332	1.169	0.936				1.342	0.23184
TEA002694.1	76	S	PREDICTED: KH domain-containing protein At2g38610 [Nelumbo nucifera]	---	1	0.00868506	114.89	VVS(1)PHIR	2	0.55096	4	1.321	1.821	1.345	0.374	0.403	0.394	1.836		1.373	0.133			1.073	0.70884	3.832	0.00023711	0.341		12.064
TEA002712.1	1011	S	PREDICTED: leucine-rich repeat receptor-like serine/threonine-protein kinase BAM1 [Nicotiana attenuata]	---	1	0.000285627	118.16	LPQS(1)PPPDLLSI	2	-1.251	4				1.026	0.963	1.011
TEA002720.1	120	S	plant/T1N6-19 protein, putative [Medicago truncatula]	---	0.999692	0.00540028	115.89	RPLS(1)PSSR	2	-1.1246	1	1.183	0.433		0.165	1.829	2.049			0.201			1.14	0.249		0.6	0.88672	0.846		0.176
TEA002722.1	33	S	Mitogen-activated protein kinase kinase kinase 13-A [Morus notabilis]	---	0.81371	0.000261408	111.72	NEGLGS(0.814)T(0.186)NQR	2	0.94455	7	0.669	1.528	0.764	1.131	1.542	1.663	0.892	1.021	0.881	0.541	0.368		0.944	0.97408	0.683	0.195783	0.314	0.0115238	2.049	0.018199	1.156	1.107	1.086				1.005	0.835	0.812				0.57872	1.38031	0.703499
TEA002722.1	127	S	Mitogen-activated protein kinase kinase kinase 13-A [Morus notabilis]	---	0.499999	0.0040158	80.507	SDISMIS(0.5)S(0.5)MDK	2	-0.22672	1									1												1.156	1.107	1.086				1.005	0.835	0.812
TEA002722.1	1173	S	Mitogen-activated protein kinase kinase kinase 13-A [Morus notabilis]	---	0.971426	4.62133e-12	167.65	SCFTGRS(0.029)S(0.971)EQER	2	-0.35076	12	1.209	1.158	2.162	0.241	0.289	0.278	1.08	1.241	1.343				0.809	0.45802	5.605	0.0012813					1.156	1.107	1.086				1.005	0.835	0.812				1.04585	1.04607	1.99079
TEA002722.1	638	S	Mitogen-activated protein kinase kinase kinase 13-A [Morus notabilis]	---	1	0.000242792	125.97	VFHS(1)ERIPR	3	-0.41844	14	1.479	2.217	2.097		0.253	0.258	1.91	1.37	1.187	0.059	0.091	0.08	0.771	0.2346	7.558	0.00116411	0.3	0.0052154	19.422	0.000100105	1.156	1.107	1.086				1.005	0.835	0.812				1.27941	2.00271	1.93094
TEA002722.1	491	T	Mitogen-activated protein kinase kinase kinase 13-A [Morus notabilis]	---	1	0.00389401	54.281	ES(1)IVQT(1)MRELGKNR	2	0.68866	1	1.12	0.937	0.943																		1.156	1.107	1.086				1.005	0.835	0.812				0.968858	0.846432	0.868324
TEA002722.1	1295	T	Mitogen-activated protein kinase kinase kinase 13-A [Morus notabilis]	---	1	0.0178534	57.788	RNT(1)LVT(1)GGVR	2	0.89571	4				1.474	1.735	1.725	0.167			0.548	0.789	0.563					0.385	0.00169748	0.264		1.156	1.107	1.086				1.005	0.835	0.812
TEA002722.1	116	S	Mitogen-activated protein kinase kinase kinase 13-A [Morus notabilis]	---	0.999999	3.3454e-07	146.1	GALGISHAGS(1)ENR	2	-0.28753	7	0.805	0.772		1.028	1.147	1.393	1.747	0.377			1.24	0.493	1.347	0.97592	0.663	0.039943	0.729	0.33868	1.226	0.97056	1.156	1.107	1.086				1.005	0.835	0.812				0.696367	0.69738
TEA002722.1	891	S	Mitogen-activated protein kinase kinase kinase 13-A [Morus notabilis]	---	0.936687	1.84506e-06	71.06	IGPLHGDGS(0.063)GLS(0.937)LNMENHEPK	3	-0.4981	3	0.995		1.068	0.774	1.089		1.189	0.886					1.006	0.97966	1.107	0.57476					1.156	1.107	1.086				1.005	0.835	0.812				0.860727		0.983425
TEA002722.1	141	S	Mitogen-activated protein kinase kinase kinase 13-A [Morus notabilis]	---	0.75377	0.000389125	58.924	RGS(0.754)S(0.244)AHEDKGY(0.002)CESTQSVPR	3	0.35227	2	0.862		1.202				0.837	1.099					0.938	0.80784							1.156	1.107	1.086				1.005	0.835	0.812				0.745675		1.10681
TEA002722.1	487	S	Mitogen-activated protein kinase kinase kinase 13-A [Morus notabilis]	---	1	0.00389401	68.972	ES(1)IVQT(1)MRELGKNR	2	0.68866	3	1.424	1.245	1.503				0.372	0.733	0.723				0.438	0.0197415							1.156	1.107	1.086				1.005	0.835	0.812				1.23183	1.12466	1.38398
TEA002722.1	654	S	Mitogen-activated protein kinase kinase kinase 13-A [Morus notabilis]	---	0.997127	3.72582e-30	123.35	S(0.997)DDS(0.003)FDPQFLISHVHSDR	3	-0.58817	27	1.399	1.878		0.303	0.437	0.373	1.306	1.198	1.862	0.242			0.888	0.58222	4.416	0.0034587	0.652		6.014		1.156	1.107	1.086				1.005	0.835	0.812				1.21021	1.69648
TEA002722.1	500	S	Mitogen-activated protein kinase kinase kinase 13-A [Morus notabilis]	---	1	1.8133e-07	166.71	S(1)LEKEVLVK	2	0.57441	24	1.362	1.617	1.576	0.219	0.311	0.507	1.492	1.436	1.382	0.099			0.946	0.41156	4.392	0.0035156	0.286		14.512		1.156	1.107	1.086				1.005	0.835	0.812				1.1782	1.4607	1.4512
TEA002722.1	126	S	Mitogen-activated protein kinase kinase kinase 13-A [Morus notabilis]	---	0.907676	0.000819981	109.07	SDISMIS(0.908)S(0.092)MDK	2	-0.25753	4	1.703	1.384	0.724				0.805	0.668	0.715				0.574	0.132276							1.156	1.107	1.086				1.005	0.835	0.812				1.47318	1.25023	0.666667
TEA002722.1	803	S	Mitogen-activated protein kinase kinase kinase 13-A [Morus notabilis]	---	0.998753	0.000305015	86.539	VT(0.001)ES(0.999)HRAEVT(0.001)VK	3	0.82159	7	0.743	1.106	0.727	1.294	1.483	1.195	1.06	0.904				0.488	1.144	0.4775	0.649	0.040564	0.369		2.012		1.156	1.107	1.086				1.005	0.835	0.812				0.642734	0.999097	0.669429
TEA002722.1	733	S	Mitogen-activated protein kinase kinase kinase 13-A [Morus notabilis]	---	0.999788	7.34381e-05	116.06	MNSKIS(1)EEAFESK	2	-0.87053	3	1.06		1.493				0.816	0.631					0.567	0.11988							1.156	1.107	1.086				1.005	0.835	0.812				0.916955		1.37477
TEA002722.1	1172	S	Mitogen-activated protein kinase kinase kinase 13-A [Morus notabilis]	---	0.583802	0.000245286	89.624	KSCFT(0.029)GRS(0.584)S(0.387)EQER	3	-0.58983	3							1.073	0.927													1.156	1.107	1.086				1.005	0.835	0.812
TEA002722.1	652	S	Mitogen-activated protein kinase kinase kinase 13-A [Morus notabilis]	---	0.612228	5.48451e-12	93.166	LS(0.612)KS(0.379)DDS(0.009)FDPQFLISHVHSDR	4	1.1938	1								1													1.156	1.107	1.086				1.005	0.835	0.812
TEA002722.1	657	S	Mitogen-activated protein kinase kinase kinase 13-A [Morus notabilis]	---	0.56664	2.90696e-06	69.248	LS(0.268)KS(0.165)DDS(0.567)FDPQFLISHVHSDR	4	0.43639	2			1																		1.156	1.107	1.086				1.005	0.835	0.812						0.92081
TEA002722.1	321	S	Mitogen-activated protein kinase kinase kinase 13-A [Morus notabilis]	---	0.848075	8.88295e-12	64.249	KNS(0.848)IGLGS(0.076)T(0.076)LENNLDELLK	3	-0.45602	3		0.805		1.291					0.904				1.123		0.624						1.156	1.107	1.086				1.005	0.835	0.812					0.727191
TEA002722.1	1298	T	Mitogen-activated protein kinase kinase kinase 13-A [Morus notabilis]	---	1	0.00790739	87.216	RNT(1)LVT(1)GGVR	2	0.89571	7	0.44	0.679	0.551	1.722	2.249	2.122	0.656	0.594	0.691	0.743	0.884	0.669	1.162	0.2847	0.274	0.00094304	0.377	0.00104413	0.845	0.152637	1.156	1.107	1.086				1.005	0.835	0.812				0.380623	0.613369	0.507366
TEA002722.1	903	S	Mitogen-activated protein kinase kinase kinase 13-A [Morus notabilis]	---	1	0.0129711	113.93	RWS(1)FFQK	2	-0.13664	6	0.984	1.464	1.123	1.466	1.439	1.114	1.038	0.833	0.692	0.513	0.616	0.718	0.718	0.115622	0.889	0.44372	0.46	0.0040617	1.388	0.100982	1.156	1.107	1.086				1.005	0.835	0.812				0.851211	1.32249	1.03407
TEA002732.1	139	S	PREDICTED: glutathione S-transferase T1 [Ricinus communis]	---	0.992785	1.3581e-06	128.41	LLGANT(0.002)ET(0.006)ES(0.993)GL	2	0.33545	2				1.039	1.32	1.353				0.288							0.233				0.923	0.775	1.034	1.074	1.379	0.878	0.959	0.933	1.002	0.959	1.086					0.967412	0.957215	1.541
TEA002732.1	135	T	PREDICTED: glutathione S-transferase T1 [Ricinus communis]	---	0.999956	6.09884e-08	191.23	LLGANT(1)ETESGL	1	-0.43895	4				0.862	1.045	1.093															0.923	0.775	1.034	1.074	1.379	0.878	0.959	0.933	1.002	0.959	1.086					0.802607	0.757796	1.24487
TEA002741.1	9	S	PREDICTED: 2-alkenal reductase (NADP(+)-dependent)-like [Sesamum indicum]	---	1	0.00786372	40.493	AVLGEEVS(1)NKQIILK	3	0.64199	1	0.988	1.108	0.994				1.049	1.09	0.771				0.942	0.57704
TEA002744.1	194	T	PREDICTED: trihelix transcription factor ASR3 isoform X2 [Vitis vinifera]	---	0.496532	3.33787e-05	112.74	QSNPET(0.007)GAT(0.497)S(0.497)QEGR	2	-4.2303	0																																1
TEA002744.1	195	S	PREDICTED: trihelix transcription factor ASR3 isoform X2 [Vitis vinifera]	---	0.496532	3.33787e-05	112.74	QSNPET(0.007)GAT(0.497)S(0.497)QEGR	2	-4.2303	0																																1
TEA002750.1	463	S	PREDICTED: ADP-ribosylation factor GTPase-activating protein AGD3 [Vitis vinifera]	---	0.740196	0.00523234	46.282	WLS(0.204)S(0.74)HY(0.056)QGGVHDEK	3	-0.55442	1		2.392	0.929	0.735	0.834	0.678	0.631	0.801					0.431	0.26828	2.217	0.38406
TEA002753.1	302	S	DNA-directed RNA polymerase II [Medicago truncatula]	---	0.335553	8.79317e-05	44.161	S(0.336)S(0.336)S(0.3)FNY(0.018)S(0.007)S(0.003)AS(0.001)PHSVETHQDLQK	3	-0.19047	0
TEA002753.1	301	S	DNA-directed RNA polymerase II [Medicago truncatula]	---	0.335553	8.79317e-05	44.161	S(0.336)S(0.336)S(0.3)FNY(0.018)S(0.007)S(0.003)AS(0.001)PHSVETHQDLQK	3	-0.19047	0
TEA002797.1	506	S	PREDICTED: SWI/SNF complex subunit SWI3B [Citrus sinensis]	---	0.999981	6.11355e-13	155.92	TIKDS(1)PESLSGHGR	2	0.13687	18	1.963	0.186	2.132	1.116	0.181		1.153	1.207			0.524	0.538	0.827	0.78526	2.2	0.60262	0.819	0.88462	2.222	0.00109634
TEA002797.1	509	S	PREDICTED: SWI/SNF complex subunit SWI3B [Citrus sinensis]	---	0.808504	0.00310791	72.21	T(0.004)IKDS(0.994)PES(0.809)LS(0.194)GHGR	2	0.94078	2		1
TEA002797.1	511	S	PREDICTED: SWI/SNF complex subunit SWI3B [Citrus sinensis]	---	0.983776	0.000123182	105.5	TIKDS(0.999)PES(0.017)LS(0.984)GHGR	2	-1.4607	2			0.73	1.481	0.789										0.643
TEA002799.1	147	S	PREDICTED: thioredoxin [Vitis vinifera]	---	0.989824	1.71896e-07	110.6	LNTDDCPS(0.99)IAT(0.01)EYGIR	2	-1.2207	5	1.127	1.289	1.197				0.898	0.817	0.673				0.661	0.0108611							0.879	2.667	0.862		0.06	0.059	2.665	0.771	0.875			0.162	1.28214	0.483315	1.38863
TEA002799.1	90	T	PREDICTED: thioredoxin [Vitis vinifera]	---	0.96171	5.01041e-11	146.3	EAVEVQVVT(0.962)DS(0.032)S(0.006)WK	2	-0.23577	4	1.426		0.69				0.763	1.122					0.891	0.88112							0.879	2.667	0.862		0.06	0.059	2.665	0.771	0.875			0.162	1.6223		0.800464
TEA002802.1	806	S	PREDICTED: probably inactive leucine-rich repeat receptor-like protein kinase At5g48380 [Ricinus communis]	---	0.951189	3.87634e-42	141.29	SAIS(0.951)T(0.049)GKGDEDNDRDNEDEPK	3	-0.15455	7				1.175	1.26	1.434				0.65	0.809	0.672					0.551	0.0026357
TEA002810.1	63	S	PREDICTED: scarecrow-like protein 1 [Juglans regia]	---	0.75228	1.40295e-06	46.953	Y(0.042)FLDS(0.752)PT(0.201)EEFMHS(0.003)S(0.001)NS(0.001)ADSVNR	3	1.6628	2						0.862						1.138					1.32
TEA002812.1	324	S	EEIG1/EHBP1 protein amino-terminal domain protein [Arabidopsis thaliana]	---	0.999978	0.0180949	66.004	S(1)VHLPYISGK	2	-1.2422	2				1.114		0.886
TEA002824.1	515	S	PREDICTED: ethylene receptor 2 [Prunus mume]	---	0.942225	0.00194808	99.844	VWSES(0.058)GS(0.942)QGR	2	-3.8457	1				0.738	0.821	1.44
TEA002833.1	25	S	PREDICTED: transcriptional corepressor SEUSS isoform X1 [Juglans regia]	---	0.764149	1.0458e-64	138.82	S(0.236)NS(0.764)GLLAGQGGAMSSQTAFPSLVSPR	2	-0.13488	6	0.536	1.632	0.917					0.916					0.891
TEA002833.1	46	S	PREDICTED: transcriptional corepressor SEUSS isoform X1 [Juglans regia]	---	0.981308	8.22872e-10	61.835	S(0.473)NS(0.473)GLLAGQGGAMS(0.022)S(0.023)QT(0.012)AFPS(0.016)LVS(0.981)PR	3	-1.8429	4	0.822	0.853	1.123				1.202						1.289
TEA002833.1	23	S	PREDICTED: transcriptional corepressor SEUSS isoform X1 [Juglans regia]	---	0.602641	9.28777e-58	132.13	S(0.603)NS(0.397)GLLAGQGGAMSSQTAFPSLVSPR	3	0.0056559	11	1.053	0.931	1.015				1.057	0.944					1.001	0.99352
TEA002833.1	331	S	PREDICTED: transcriptional corepressor SEUSS isoform X1 [Juglans regia]	---	0.978981	7.51014e-17	162.26	S(0.021)QS(0.979)QPSFQPQNMPLR	2	-0.052733	12	1.002	1.002	0.885				1.13	0.921	1.06				1.077	0.3804
TEA002850.1	16	S	PREDICTED: sucrose nonfermenting 4-like protein isoform X3 [Vitis vinifera]	---	0.552037	7.57993e-06	53.679	MFGS(0.001)GVDT(0.002)GHDNS(0.002)GLS(0.552)S(0.443)PLLIPTR	3	-0.82458	2							0.85	1.15													0.942	1.058
TEA002850.1	17	S	PREDICTED: sucrose nonfermenting 4-like protein isoform X3 [Vitis vinifera]	---	0.742603	1.9711e-05	48.634	MFGS(0.001)GVDT(0.007)GHDNS(0.007)GLS(0.24)S(0.743)PLLIPT(0.001)R	3	-0.64302	1					1																0.942	1.058
TEA002851.1	200	S	PREDICTED: putative ciliary rootlet coiled-coil protein 2 isoform X2 [Vitis vinifera]	---	1	0.00573318	78.401	NLS(1)GLLLEGR	2	0.052318	4				0.984	1.479	0.848				1.003	0.765	0.922					0.812	0.37168
TEA002852.1	380	S	PREDICTED: developmentally-regulated G-protein 2 [Jatropha curcas]	---	0.974332	0.0105278	55.188	FKS(0.974)HS(0.026)NAPAR	3	-1.1217	1	0.191			1.81		2.566		0.222	0.211				1.134		0.087									1.046	0.954											1.7304
TEA002852.1	48	S	PREDICTED: developmentally-regulated G-protein 2 [Jatropha curcas]	---	0.788891	5.16332e-10	83.236	TQLLEPPKGS(0.789)S(0.211)GAGEGFEVTK	3	0.12067	1				1.369		0.631																		1.046	0.954											1.3088
TEA002871.1	21	T	PREDICTED: callose synthase 2-like [Nicotiana tabacum]	---	0.748268	5.20954e-12	58.435	T(0.23)QT(0.748)AGNLGET(0.011)MMDS(0.011)EVVPSSLVEIAPILR	3	-1.5592	2					0.959	1.041																								1
TEA002883.1	665	S	PREDICTED: protein EFR3 homolog A-like isoform X2 [Juglans regia]	---	0.999998	0.00188415	143.76	ALKNS(1)PNFYK	2	-0.57497	4	0.529	1.32	0.934	0.7	0.904	0.753	0.977	1.364	1.518				1.387	0.27384	1.181	0.72502
TEA002890.1	841	S	PREDICTED: G-type lectin S-receptor-like serine/threonine-protein kinase At1g34300 [Vitis vinifera]	---	0.989232	0.00953435	111.06	AS(0.001)S(0.989)S(0.01)LLR	2	-0.49025	5	2.433				0.352	0.287	2.382	1.998		0.198	0.14	0.211	0.9		7.615		0.573	0.052024	11.967	0.00077798
TEA002910.1	1229	S	PREDICTED: probable phospholipid-transporting ATPase 4 [Nelumbo nucifera]	---	0.999611	2.06951e-06	123.63	KHS(1)APVSQAVMSSL	2	-0.97231	12	0.913	1.17	0.989		0.494		1.426	1.43	1.181	0.398			1.314	0.046842	2.073		0.806		3.381
TEA002911.1	92	S	PREDICTED: bet1-like SNARE 1-1 [Vitis vinifera]	---	0.32709	0.000119182	60.621	AS(0.327)S(0.327)S(0.327)Y(0.002)S(0.016)S(0.001)HEIDEHDNDR	2	-1.0551	0																									1.124	0.876
TEA002911.1	93	S	PREDICTED: bet1-like SNARE 1-1 [Vitis vinifera]	---	0.565442	8.00765e-26	149.36	ASS(0.565)S(0.419)YS(0.012)S(0.003)HEIDEHDNDR	2	0.77958	6		0.246				2.426		0.348	0.98				2.699		0.101										1.124	0.876												2.76941
TEA002911.1	94	S	PREDICTED: bet1-like SNARE 1-1 [Vitis vinifera]	---	0.735172	4.22758e-07	89.859	AS(0.019)S(0.204)S(0.735)Y(0.006)S(0.018)S(0.018)HEIDEHDNDRAMDGLQDR	4	0.2346	2			1																						1.124	0.876
TEA002911.1	97	S	PREDICTED: bet1-like SNARE 1-1 [Vitis vinifera]	---	0.47445	4.46755e-05	85.737	ASS(0.027)S(0.023)Y(0.001)S(0.474)S(0.474)HEIDEHDNDR	3	-0.20546	0																									1.124	0.876
TEA002911.1	96	S	PREDICTED: bet1-like SNARE 1-1 [Vitis vinifera]	---	0.819624	7.44295e-16	125.79	ASS(0.001)S(0.005)YS(0.82)S(0.175)HEIDEHDNDR	3	0.24623	4				1.208	1.222						0.57						0.469								1.124	0.876											1.08719
TEA002917.1	401	S	PREDICTED: casein kinase 1-like protein 2 [Nicotiana attenuata]	---	0.774062	0.0108728	43.794	S(0.001)S(0.001)GS(0.774)T(0.215)RRPAVS(0.005)S(0.002)S(0.002)R	3	0.17567	1	0.848		0.172				1.195	0.442	2.343				2.601	0.317							0.751		0.492	1.238	1.29	1.23							1.12916		0.349593
TEA002917.1	370	S	PREDICTED: casein kinase 1-like protein 2 [Nicotiana attenuata]	---	0.962071	1.22212e-07	133.34	NTGLPVNAGS(0.962)LS(0.038)K	2	0.30996	7	0.622	0.802	0.609	1.615	1.586	1.613		0.505			0.648		0.745		0.422	0.0102214	0.404		0.779		0.751		0.492	1.238	1.29	1.23							0.828229		1.2378	1.30452	1.22946	1.31138
TEA002917.1	376	S	PREDICTED: casein kinase 1-like protein 2 [Nicotiana attenuata]	---	0.999911	0.00191959	77.359	QKS(1)PVPNESSSTK	2	-1.6278	2	1.126	0.79	2.094	0.665	1.143	0.957	0.964	0.705			0.557		0.624	0.3756	1.45	0.39136	0.604		1.498		0.751		0.492	1.238	1.29	1.23							1.49933		4.2561	0.537157	0.886047	0.778049
TEA002917.1	357	S	PREDICTED: casein kinase 1-like protein 2 [Nicotiana attenuata]	---	0.953606	0.0115396	69.92	VIGWS(0.002)S(0.044)ANLS(0.954)R	2	0.26129	1	0.918	0.727		1.337	1.098	1.235	0.864	0.993				0.828	1.129	0.45272	0.672	0.039162	0.677		1.121		0.751		0.492	1.238	1.29	1.23							1.22237			1.07997	0.851163	1.00407
TEA002917.1	372	S	PREDICTED: casein kinase 1-like protein 2 [Nicotiana attenuata]	---	0.635795	0.000481702	99.044	NTGLPVNAGS(0.364)LS(0.636)K	2	0.69271	6		1.026	0.779	0.466	2.028		1.009			0.798		0.894	1.118		0.724	0.92106	0.678	0.86642	1.193		0.751		0.492	1.238	1.29	1.23									1.58333	0.376414	1.57209
TEA002920.1	255	S	triosephosphate isomerase, cytosolic [Solanum tuberosum]	---	0.992705	1.41737e-07	136.81	IIY(0.001)GGS(0.993)VS(0.006)GANCK	2	-0.67729	7	0.901	1.193	1.582	0.132			1.139	1.136	0.916				0.868	0.53572	9.283						1.549	1.533	1.623	0.386	0.322	0.45	1.562	1.557	1.737	0.429	0.421	0.431	0.581666	0.778213	0.974738	0.341969
TEA002926.1	189	S	PREDICTED: serine/arginine-rich SC35-like splicing factor SCL30 [Gossypium raimondii]	---	0.985611	0.0178601	41.621	RY(0.016)S(0.986)PPY(0.46)Y(0.394)S(0.145)PPR	2	0.37545	1
TEA002926.1	192	Y	PREDICTED: serine/arginine-rich SC35-like splicing factor SCL30 [Gossypium raimondii]	---	0.459685	0.0178601	41.621	RY(0.016)S(0.986)PPY(0.46)Y(0.394)S(0.145)PPR	2	0.37545	0
TEA002928.1	67	S	PREDICTED: V-type proton ATPase subunit D-like [Jatropha curcas]	---	0.994286	0.00693081	76.073	TS(0.005)S(0.994)FALTEAK	2	3.0702	1		0.915		1.052	1.531	0.502									0.89						0.25	0.259	0.24	1.683	1.84	2.248	0.226	0.33	0.266	1.542	1.627	1.49		3.53282		0.625074	0.832065	0.22331
TEA002928.1	244	S	PREDICTED: V-type proton ATPase subunit D-like [Jatropha curcas]	---	1	3.4629e-54	180.16	GIS(1)VNS(1)AHNFLSGGMQK	2	-0.69744	30				1.704	1.477	1.292	0.098		0.071	1.167	1.273	0.918					0.751	0.083503	0.075	0.00066128	0.25	0.259	0.24	1.683	1.84	2.248	0.226	0.33	0.266	1.542	1.627	1.49				1.01248	0.802717	0.574733
TEA002928.1	241	S	PREDICTED: V-type proton ATPase subunit D-like [Jatropha curcas]	---	1	9.22603e-132	220.86	GIS(1)VNS(1)AHNFLSGGMQK	2	-0.40915	80	0.457	0.629	0.518	1.662	1.786	1.22	1.065	0.641	0.868	1.178	0.967	1.009	1.605	0.057517	0.344	0.0020567	0.676	0.043619	0.816	0.23768	0.25	0.259	0.24	1.683	1.84	2.248	0.226	0.33	0.266	1.542	1.627	1.49	1.828	2.42857	2.15833	0.987522	0.970652	0.542705
TEA002928.1	235	S	PREDICTED: V-type proton ATPase subunit D-like [Jatropha curcas]	---	0.999999	0.000161576	82.609	QFSEDQLAGKVS(1)LQR	3	0.44019	2			0.755		0.887	1.358									0.673						0.25	0.259	0.24	1.683	1.84	2.248	0.226	0.33	0.266	1.542	1.627	1.49			3.14583		0.482065	0.604093
TEA002952.1	159	S	PREDICTED: vacuolar protein sorting-associated protein 36 isoform X2 [Vitis vinifera]	---	0.689755	2.61002e-09	47.223	AWES(0.003)S(0.009)GPS(0.088)GS(0.21)ES(0.69)GK	2	0.013919	1
TEA002952.1	157	S	PREDICTED: vacuolar protein sorting-associated protein 36 isoform X2 [Vitis vinifera]	---	0.289736	2.61002e-09	43.444	AWES(0.135)S(0.135)GPS(0.149)GS(0.29)ES(0.29)GKFGPGDVGGS(0.001)S(0.001)AGGGLR	3	-0.12673	0
TEA002952.1	184	S	PREDICTED: vacuolar protein sorting-associated protein 36 isoform X2 [Vitis vinifera]	---	1	0.00836741	71.558	MPVVGVS(1)GILR	2	0.78856	1
TEA002955.1	24	S	PREDICTED: L10-interacting MYB domain-containing protein-like [Malus domestica]	---	0.970141	1.59271e-05	116.09	STAASSLLDS(0.97)PIS(0.03)R	2	-0.44548	5				1.712		1.15				0.493	0.646						0.398	0.063196
TEA002971.1	181	S	PREDICTED: nucleolin 2 [Prunus mume]	---	1	1.52425e-86	217.12	VGHVERS(1)HS(1)PQPVAQK	3	-0.9916	17	0.021			1.642	2.597	2.767	0.049	0.068	0.105	0.591	0.856	1.304	3.524		0.009		0.393	0.026923	0.081	0.00138064												1
TEA002971.1	179	S	PREDICTED: nucleolin 2 [Prunus mume]	---	1	1.58609e-10	124.45	VGHVERS(1)HS(1)PQPVAQK	3	-0.9916	9				1.964	1.638	1.332		0.109	0.169	0.951	0.736	1.1					0.565	0.024382	0.15	0.0033414												1
TEA002971.1	198	S	PREDICTED: nucleolin 2 [Prunus mume]	---	1	1.085e-141	235.57	AEQS(1)HS(1)PQPIAQK	2	-0.69703	17		0.218	0.308	1.336	2.773	0.945	0.088	0.178	0.113	1.347	1.457	2.238	0.48	0.082057	0.156	0.025956	0.998	0.84148	0.075	0.00055719												1
TEA002971.1	196	S	PREDICTED: nucleolin 2 [Prunus mume]	---	1	1.25153e-18	124.98	AEQS(1)HS(1)PQPIAQK	2	-0.69703	7		0.233	0.478									2.289																				1
TEA002971.1	260	S	PREDICTED: nucleolin 2 [Prunus mume]	---	0.988812	0.000698002	45.992	LRS(0.989)VVS(0.007)T(0.003)SAVNSSVEAR	2	1.2737	2																																1
TEA003011.1	181	T	PREDICTED: CBL-interacting protein kinase 04 isoform X3 [Vitis vinifera]	---	0.430887	1.18335e-15	60.419	EDGLLHT(0.268)T(0.301)CGT(0.431)PNY(0.001)VAPEVINNK	3	-0.089002	0																										1
TEA003011.1	177	T	PREDICTED: CBL-interacting protein kinase 04 isoform X3 [Vitis vinifera]	---	0.925691	7.57507e-29	93.166	EDGLLHT(0.926)T(0.057)CGT(0.016)PNY(0.001)VAPEVINNK	2	1.5586	8	0.846	1.336	1.378				0.882	0.721	0.837				0.685	0.101425												1
TEA003011.1	178	T	PREDICTED: CBL-interacting protein kinase 04 isoform X3 [Vitis vinifera]	---	0.425782	0.000103889	44.818	EDGLLHT(0.426)T(0.426)CGT(0.147)PNY(0.001)VAPEVINNK	3	-0.16324	0																										1
TEA003011.1	390	T	PREDICTED: CBL-interacting protein kinase 04 isoform X3 [Vitis vinifera]	---	1	0.00399161	116.13	GDT(1)LEFHK	2	0.37596	6	0.876	1.044	0.937	1.001	1.587	1.168	1.136	1.682	1.245	0.417	0.377	0.53	1.422	0.057784	0.761	0.149862	0.353	0.0036028	3.069	0.00199994						1												1.168
TEA003017.1	240	S	PREDICTED: proteasome activator subunit 4-like [Malus domestica]	---	0.956154	1.14902e-36	181.34	GNHGNS(0.039)S(0.956)FQS(0.005)LADK	2	-0.056421	6				1.136	1.275	1.163				0.65		0.777					0.599	0.0077393							1												1.275
TEA003017.1	243	S	PREDICTED: proteasome activator subunit 4-like [Malus domestica]	---	0.390878	0.0045366	52.172	GNHGNS(0.305)S(0.305)FQS(0.391)LADK	2	-2.663	0																									1
TEA003017.1	239	S	PREDICTED: proteasome activator subunit 4-like [Malus domestica]	---	0.632414	0.000192551	98.508	GNHGNS(0.632)S(0.363)FQS(0.005)LADK	2	-0.42186	1											1														1
TEA003023.1	347	S	PREDICTED: E3 ubiquitin-protein ligase ATL42 [Vitis vinifera]	---	0.990237	0.00286744	83.204	S(0.01)MS(0.99)EITVHPR	2	3.3654	2
TEA003025.1	357	T	PREDICTED: protein phosphatase 2C and cyclic nucleotide-binding/kinase domain-containing protein [Vitis vinifera]	---	0.979268	1.56496e-72	145.55	T(0.021)FT(0.979)ICGMADSLAPEIVQGK	2	0.62044	17	0.637			1.244	1.651	1.158	0.413	0.924			0.942	1.03	1.049		0.472		0.73	0.124798	0.678	0.36852
TEA003025.1	355	T	PREDICTED: protein phosphatase 2C and cyclic nucleotide-binding/kinase domain-containing protein [Vitis vinifera]	---	0.529847	0.00148253	48.597	T(0.53)FT(0.47)ICGMADSLAPEIVQGK	2	2.2152	2	0.896											1.104
TEA003029.1	212	S	PREDICTED: glyceraldehyde-3-phosphate dehydrogenase, cytosolic-like [Daucus carota subsp. sativus]	---	0.47284	2.24987e-05	103.88	AASFNIIPS(0.473)S(0.315)T(0.212)GAAK	2	0.27982	0																					1.066	0.935	0.927	0.989	1.052	1.011	0.919	0.917	0.862	1.158	1.066	1.097
TEA003029.1	116	S	PREDICTED: glyceraldehyde-3-phosphate dehydrogenase, cytosolic-like [Daucus carota subsp. sativus]	---	0.998941	1.41102e-05	126.63	VKDS(0.999)KT(0.001)LLFGEK	3	0.012351	14	1.086	1.087	1.49	0.606	0.465	0.338	1.438	1.219	1.272				1.073	0.53408	2.6	0.0081215					1.066	0.935	0.927	0.989	1.052	1.011	0.919	0.917	0.862	1.158	1.066	1.097	1.01876	1.16257	1.60734	0.61274	0.442015	0.334322
TEA003029.1	206	S	PREDICTED: glyceraldehyde-3-phosphate dehydrogenase, cytosolic-like [Daucus carota subsp. sativus]	---	0.999995	0.000592353	77.969	AAS(1)FNIIPSSTGAAK	2	-0.98198	3		0.976					1.033	0.991					1.037								1.066	0.935	0.927	0.989	1.052	1.011	0.919	0.917	0.862	1.158	1.066	1.097		1.04385
TEA003029.1	101	S	PREDICTED: glyceraldehyde-3-phosphate dehydrogenase, cytosolic-like [Daucus carota subsp. sativus]	---	0.999881	0.00578345	82.85	YDS(1)VHGQWK	2	0.43111	2				0.877	1.204	0.988				0.742	0.711	1.479					0.955	0.72318			1.066	0.935	0.927	0.989	1.052	1.011	0.919	0.917	0.862	1.158	1.066	1.097				0.886754	1.14449	0.97725
TEA003029.1	214	T	PREDICTED: glyceraldehyde-3-phosphate dehydrogenase, cytosolic-like [Daucus carota subsp. sativus]	---	0.685732	0.000219728	99.413	AASFNIIPS(0.157)S(0.157)T(0.686)GAAK	2	0.34337	5	2.047		2.021	0.136	0.155	0.359			2.216	0.067			1.089		9.388	0.0165048	0.309		33.075		1.066	0.935	0.927	0.989	1.052	1.011	0.919	0.917	0.862	1.158	1.066	1.097	1.92026		2.18015	0.137513	0.147338	0.355094
TEA003029.1	213	S	PREDICTED: glyceraldehyde-3-phosphate dehydrogenase, cytosolic-like [Daucus carota subsp. sativus]	---	0.612207	4.11563e-13	150.68	AASFNIIPS(0.251)S(0.612)T(0.137)GAAK	2	0.15611	4	1.194	1.734	1.319	0.6	0.641		1.46	1.235	1.501	0.518	0.421	0.376	0.988	0.98234	2.281	0.011462	0.706	0.063541	3.191	0.00047962	1.066	0.935	0.927	0.989	1.052	1.011	0.919	0.917	0.862	1.158	1.066	1.097	1.12008	1.85455	1.42287	0.606673	0.609316
TEA003029.1	183	S	PREDICTED: glyceraldehyde-3-phosphate dehydrogenase, cytosolic-like [Daucus carota subsp. sativus]	---	0.585113	0.000925433	41.446	FGIVEGLMT(0.009)T(0.091)VHS(0.585)IT(0.154)AT(0.16)QK	3	0.46102	1									1												1.066	0.935	0.927	0.989	1.052	1.011	0.919	0.917	0.862	1.158	1.066	1.097
TEA003029.1	196	S	PREDICTED: glyceraldehyde-3-phosphate dehydrogenase, cytosolic-like [Daucus carota subsp. sativus]	---	0.93413	1.88341e-19	149.32	TVDGPS(0.066)S(0.934)KDWR	2	-0.1196	10			1.907	0.464	0.821	0.656	1.346	2.043	1.008		0.378	0.376	0.769		2.947		0.583	0.090601	3.888	0.023457	1.066	0.935	0.927	0.989	1.052	1.011	0.919	0.917	0.862	1.158	1.066	1.097			2.05717	0.469161	0.780418	0.648863
TEA003029.1	187	T	PREDICTED: glyceraldehyde-3-phosphate dehydrogenase, cytosolic-like [Daucus carota subsp. sativus]	---	0.986341	2.67322e-108	202.17	FGIVEGLMTTVHS(0.001)IT(0.013)AT(0.986)QK	3	0.66718	30	2.374	1.11	0.926	2.148	0.815		0.754	0.829	0.477	0.3		0.267	0.467	0.104699	0.992	0.9754	0.191	0.087239	2.422	0.031463	1.066	0.935	0.927	0.989	1.052	1.011	0.919	0.917	0.862	1.158	1.066	1.097	2.22702	1.18717	0.998921	2.17189	0.774715
TEA003029.1	195	S	PREDICTED: glyceraldehyde-3-phosphate dehydrogenase, cytosolic-like [Daucus carota subsp. sativus]	---	0.835526	0.000995415	113.76	TVDGPS(0.836)S(0.164)KDWR	2	0.83081	9	1.235	1.503	1.039	0.347		0.384	0.887	1.834	1.541			0.229	1.128	0.73782	3.445	0.0033172	0.627		6.204		1.066	0.935	0.927	0.989	1.052	1.011	0.919	0.917	0.862	1.158	1.066	1.097	1.15854	1.60749	1.12082	0.350859		0.379822
TEA003038.1	15	S	PREDICTED: vinorine synthase [Theobroma cacao]	---	1	6.22501e-05	97.095	MS(1)PPHPQSSIGNLWR	3	-0.47865	34	0.822	1.232	0.817	1.271	1.459	1.243	0.967	0.752	0.69	1.045	0.936	0.766	0.839	0.38098	0.723	0.07786	0.691	0.022583	0.877	0.38164
TEA003042.1	76	S	PREDICTED: 2-hydroxy-6-oxo-6-(2'-aminophenyl)hexa-2,4-dienoic acid hydrolase-like isoform X2 [Vigna radiata var. radiata]	---	1	1.93905e-05	136.33	VTSAILGHS(1)K	2	0.22928	6	1.313	0.857	1.085		0.165		1.3	0.925	1.355				1.1	0.60732	6.576
TEA003045.1	1522	T	PREDICTED: ABC transporter B family member 19-like isoform X2 [Nicotiana tomentosiformis]	---	0.964247	0.0066659	49.595	KVS(0.076)KQAT(0.964)T(0.959)MVVAHR	3	0.28218	1				0.675	0.981	1.345
TEA003045.1	1523	T	PREDICTED: ABC transporter B family member 19-like isoform X2 [Nicotiana tomentosiformis]	---	0.959364	0.0066659	49.595	KVS(0.076)KQAT(0.964)T(0.959)MVVAHR	3	0.28218	1				0.675	0.981	1.345
TEA003052.1	300	S	PREDICTED: ethylene-responsive transcription factor ERF114-like [Juglans regia]	---	0.68419	0.00846738	72.615	NWLDFDT(0.316)NHS(0.684)R	2	-3.3073	1				1.108								0.892					0.805
TEA003063.1	626	T	PREDICTED: G-type lectin S-receptor-like serine/threonine-protein kinase CES101 isoform X1 [Nicotiana tabacum]	---	0.999926	0.00981765	73.632	QNET(1)EATTNR	2	-0.48056	1	1.053	1.92	1.236				0.375	1.376	0.04				0.426	0.20206
TEA003073.1	336	S	PREDICTED: nuclear pore complex protein NUP98A [Vitis vinifera]	---	0.874569	3.6673e-17	105.17	VAAYTPTAELDS(0.02)GS(0.875)GT(0.106)QPAGK	2	-0.9044	4	0.725	1.117					1.008		1.15				1.172	0.51056							0.895	0.803	1.062				0.826	1.02	1.394				0.810056	1.39103
TEA003076.1	426	S	PREDICTED: protein IQ-DOMAIN 31 [Vitis vinifera]	---	0.75886	0.000872164	47.806	VLS(0.759)FS(0.239)DQNT(0.002)AEENISDSGEK	2	1.7034	1							1.312		0.688
TEA003080.1	152	S	PREDICTED: rhomboid-like protein 15 [Juglans regia]	---	0.593734	2.6583e-22	157.85	SQTVS(0.001)T(0.033)VS(0.594)S(0.348)DS(0.02)S(0.005)LEAR	2	-0.23075	4				0.597	0.687		1.716																1.116					0.884
TEA003080.1	167	S	PREDICTED: rhomboid-like protein 15 [Juglans regia]	---	0.999966	1.54415e-32	117.8	LLDNGGS(1)PNHPPATGADQQIVNGR	3	-2.2014	24	0.836	1.465	1.457		0.476		1.158	1.083	1.184		0.341		0.911	0.77548	2.632		0.716		3.348				1.116					0.884							1.30556
TEA003080.1	153	S	PREDICTED: rhomboid-like protein 15 [Juglans regia]	---	0.91272	9.21658e-120	218.25	SQTVSTVS(0.039)S(0.913)DS(0.039)S(0.008)LEAR	2	-0.549	9	1.382	1.419	1.772			0.667		1.617	1.279	0.244	0.263	0.357	0.95	0.72478	2.285		0.432		5.028	0.0026028			1.116					0.884							1.58781
TEA003081.1	301	S	PREDICTED: signal recognition particle subunit SRP72 [Solanum lycopersicum]	---	1	0.0114532	64.224	GS(1)GPQIFQLAR	2	-1.286	1																							0.225	1.504	1.453	0.818
TEA003091.1	403	S	PREDICTED: RPM1-interacting protein 4 [Vitis vinifera]	---	0.705349	6.94006e-05	49.745	QS(0.001)VGWEHS(0.705)IERS(0.265)PLHPHS(0.029)QEK	4	1.4611	1				1
TEA003091.1	363	S	PREDICTED: RPM1-interacting protein 4 [Vitis vinifera]	---	0.998029	0.00266725	65.175	QFT(0.002)ES(0.998)PVHNDNMGR	2	0.01874	5	0.589		0.626	0.963	1.413	2.219	0.573	0.618					0.98	0.71774	0.397	0.069156
TEA003091.1	424	S	PREDICTED: RPM1-interacting protein 4 [Vitis vinifera]	---	1	1.9372e-05	130.15	GNAS(1)PGWEGK	2	1.4458	5				1.159	1.312	1.442		0.687	0.848	0.551							0.422		1.393
TEA003091.1	351	S	PREDICTED: RPM1-interacting protein 4 [Vitis vinifera]	---	1	0.00114491	98.329	RVS(1)REDGDFK	2	-0.47092	12	0.911	1.034	1.297	0.114	1.57	1.519	1.376	0.088	1.918	0.456		0.717	1.043	0.62984	1.012	0.62474	0.549	0.91932	1.922	0.95824
TEA003091.1	407	S	PREDICTED: RPM1-interacting protein 4 [Vitis vinifera]	---	0.767094	7.43127e-09	74.819	QSVGWEHS(0.233)IERS(0.767)PLHPHSQEK	4	-0.26484	1							1
TEA003091.1	454	T	PREDICTED: RPM1-interacting protein 4 [Vitis vinifera]	---	1	1.5625e-06	140.13	MGQVNRGDET(1)PDRGAAVPK	3	1.334	14	0.958	1.598	1.387	0.816	0.911	1.02	1.055	1.092	1.664	0.251		0.247	0.967	0.87982	1.435	0.106861	0.272	0.00057792	5.102	0.003423
TEA003094.1	233	S	PREDICTED: potassium transporter 7 [Nelumbo nucifera]	---	0.498666	1.16272e-05	90.475	VSLLPNQLPS(0.003)DAHFS(0.499)S(0.499)FR	3	-0.29039	0
TEA003094.1	70	S	PREDICTED: potassium transporter 7 [Nelumbo nucifera]	---	1	0.00115355	65.085	IDS(1)FDVEALEVPGAQR	2	0.12325	1	0.302			1.785	2.1		0.622	0.456			0.857	0.879	1.785		0.155		0.447	0.0103422	0.621	0.088404
TEA003094.1	775	S	PREDICTED: potassium transporter 7 [Nelumbo nucifera]	---	0.981709	6.97547e-06	48.18	S(0.062)LES(0.938)DGDDDLDS(0.982)EDDHS(0.01)S(0.004)S(0.004)R	2	-0.75008	2
TEA003094.1	767	S	PREDICTED: potassium transporter 7 [Nelumbo nucifera]	---	0.938122	6.97547e-06	48.18	S(0.062)LES(0.938)DGDDDLDS(0.982)EDDHS(0.01)S(0.004)S(0.004)R	2	-0.75008	2
TEA003094.1	232	S	PREDICTED: potassium transporter 7 [Nelumbo nucifera]	---	0.810473	1.66116e-09	106.35	VSLLPNQLPS(0.001)DAHFS(0.81)S(0.189)FR	3	-1.6393	13	1.026	1	0.992			1.305	1.129	0.548					0.833	0.6197	0.771
TEA003108.1	97	S	PREDICTED: probable protein S-acyltransferase 17 isoform X2 [Nelumbo nucifera]	---	0.999978	1.90846e-05	115.37	ASIS(1)GLSSER	2	-0.027909	6	0.751	0.913		1.611	1.426	1.519	0.913	0.935	1.009		0.512	0.412	1.145	0.190965	0.548	0.0058602	0.304	0.00101702	2.061	0.0039223
TEA003109.1	139	S	PREDICTED: protein BONZAI 3 isoform X3 [Vitis vinifera]	---	0.5	0.00641922	74.789	IGANFIFPS(0.5)S(0.5)R	2	-0.77591	1						1
TEA003109.1	140	S	PREDICTED: protein BONZAI 3 isoform X3 [Vitis vinifera]	---	0.5	0.00641922	74.789	IGANFIFPS(0.5)S(0.5)R	2	-0.77591	1						1
TEA003136.1	203	S	RanBP1 domain protein [Medicago truncatula]	---	0.434684	0.000312315	53.998	NDASNDEDDGDLKQPS(0.435)S(0.435)PS(0.131)VK	2	-0.35574	0
TEA003136.1	204	S	RanBP1 domain protein [Medicago truncatula]	---	0.932146	1.56511e-44	147.26	NDASNDEDDGDLKQPS(0.016)S(0.932)PS(0.052)VK	3	0.5032	16	0.953		1.074	0.2		0.226	1.075	1.749	1.723				1.495	0.169458	4.758	0.0029845
TEA003154.1	571	S	PREDICTED: serine/threonine-protein phosphatase 6 regulatory subunit 3 isoform X4 [Vitis vinifera]	---	0.999989	9.42728e-66	149.73	TRDS(1)DEDDLHDR	2	0.21754	13				1.22	1.789	0.956					0.504	0.531					0.392	0.031416												1
TEA003154.1	568	T	PREDICTED: serine/threonine-protein phosphatase 6 regulatory subunit 3 isoform X4 [Vitis vinifera]	---	0.689205	1.20214e-08	79.837	T(0.689)RDS(0.311)DEDDLHDR	3	0.28803	1					1.407	1.2				0.682		0.711					0.534	0.0169421												1
TEA003164.1	39	S	Ycf2 (chloroplast) [Camellia sinensis]	---	0.963108	0.0180607	66.023	IS(0.037)ES(0.963)CFLNPK	2	0.98753	2				1.305	1.343	0.895						0.457					0.387													1
TEA003166.1	28	S	PREDICTED: inter-alpha-trypsin inhibitor heavy chain H3 isoform X1 [Vitis vinifera]	---	0.496964	0.00195078	67.102	DQS(0.002)LS(0.497)S(0.497)PPKT(0.004)AAMEK	2	0.76076	0
TEA003166.1	29	S	PREDICTED: inter-alpha-trypsin inhibitor heavy chain H3 isoform X1 [Vitis vinifera]	---	0.885624	0.000339433	97.767	DQSLS(0.112)S(0.886)PPKT(0.003)AAMEK	2	1.3821	5	1.001	1.144	1.207					0.648					0.58
TEA003167.1	98	S	PREDICTED: exocyst complex component EXO70A1-like [Nicotiana sylvestris]	---	0.839692	3.74191e-05	54.867	NILIS(0.001)HT(0.001)GPVEAES(0.84)LVES(0.254)VRS(0.452)T(0.452)PR	4	0.27936	1					1																					1
TEA003167.1	106	T	PREDICTED: exocyst complex component EXO70A1-like [Nicotiana sylvestris]	---	0.452271	3.74191e-05	54.867	NILIS(0.001)HT(0.001)GPVEAES(0.84)LVES(0.254)VRS(0.452)T(0.452)PR	4	0.27936	1						1																				1												1
TEA003167.1	102	S	PREDICTED: exocyst complex component EXO70A1-like [Nicotiana sylvestris]	---	0.999215	7.38245e-12	88.708	NILISHTGPVEAES(0.001)LVES(0.999)VR	3	0.459	4				0.365	1.654	0.98																				1												0.98
TEA003167.1	23	S	PREDICTED: exocyst complex component EXO70A1-like [Nicotiana sylvestris]	---	0.883293	0.00748909	74.987	WDS(0.883)T(0.112)AS(0.005)EEAR	2	-0.6063	2				1.142	1.462	1.13				0.79	0.476						0.509	0.048719								1												1.13
TEA003167.1	105	S	PREDICTED: exocyst complex component EXO70A1-like [Nicotiana sylvestris]	---	0.679333	7.38245e-12	74.874	NILISHT(0.002)GPVEAES(0.014)LVES(0.713)VRS(0.679)T(0.591)PR	3	0.71458	2					1.164	0.836																				1												0.836
TEA003168.1	117	S	PREDICTED: sm-like protein LSM1B [Ziziphus jujuba]	---	0.999653	0.000188438	122.66	EATDLKGS(1)MR	2	1.0362	3				1.139	1.148	1.122					0.59						0.519
TEA003198.1	478	T	PREDICTED: glycine--tRNA ligase 1, mitochondrial-like [Nicotiana sylvestris]	---	0.618073	0.0113824	85.163	IDIT(0.001)GT(0.618)S(0.381)IGKR	2	-0.5806	1	1.044	1.142	1.525	0.5	0.473		1.267	1.049	1.001				0.894	0.48398	2.543	0.0085574					1.276	1.364	1.403	0.783	0.722	0.747	1.347	1.381	1.289	0.438	0.596	0.653	0.818182	0.837243	1.08696	0.63857	0.655125
TEA003220.1	536	S	PREDICTED: zinc finger CCCH domain-containing protein 29 [Sesamum indicum]	---	0.999055	0.00215529	114.72	RS(0.001)QS(0.999)FIDR	2	0.086715	5	1.131	1.307	1.682			0.563		2.019	1.602	0.217	0.225	0.255	1.318	0.199555	2.439		0.413		7.793	0.00030486
TEA003220.1	478	S	PREDICTED: zinc finger CCCH domain-containing protein 29 [Sesamum indicum]	---	0.956149	3.85782e-09	106.39	VTTTTTQLQS(0.956)PT(0.044)AHQIR	3	0.68459	4		1.57	1.351			1.043	0.564	0.472					0.355	0.0123643	1.4
TEA003264.1	212	T	PREDICTED: B-cell receptor-associated protein 31-like [Nelumbo nucifera]	---	0.987444	5.68887e-67	193.64	NQLQSIDQSLSHS(0.012)DT(0.987)KK	2	-1.1784	24	0.637	0.568	0.595	1.762	1.828	1.732	0.948	0.759	0.75	0.72		0.7	1.365	0.021121	0.338	3.9843e-06	0.4	3.7598e-05	1.154	0.26012	0.402			1.281	1.002	0.882			1.378	0.825	0.97	1.261	1.58458			1.37549	1.82435	1.96372
TEA003264.1	210	S	PREDICTED: B-cell receptor-associated protein 31-like [Nelumbo nucifera]	---	0.542818	2.53589e-05	75.703	NQLQS(0.001)IDQS(0.036)LS(0.207)HS(0.543)DT(0.214)KK	3	3.1494	1					1																0.402			1.281	1.002	0.882			1.378	0.825	0.97	1.261					0.998004
TEA003266.1	246	T	PREDICTED: chaperone protein dnaJ 6-like [Nelumbo nucifera]	---	0.499835	0.00690353	77.506	QLSETKPPT(0.5)S(0.5)PLR	2	-0.086216	0
TEA003266.1	247	S	PREDICTED: chaperone protein dnaJ 6-like [Nelumbo nucifera]	---	0.791261	0.000538952	110.04	QLSETKPPT(0.209)S(0.791)PLR	2	0.56514	2					1.494	1.007					0.499						0.399
TEA003277.1	69	T	alpha/beta fold hydrolase [Medicago truncatula]	---	0.499953	0.00232585	66.826	VCGTPGGPPVT(0.5)S(0.5)PR	2	-0.031485	1	0.596	0.868	0.949				1.541	1.047					1.609	0.134261							1.168	1.144	1.326	0.785	0.697	0.751	1.228	1.248	1.442	0.843	0.701	0.668	0.510274	0.758741	0.715686
TEA003277.1	70	S	alpha/beta fold hydrolase [Medicago truncatula]	---	0.499953	0.00232585	66.826	VCGTPGGPPVT(0.5)S(0.5)PR	2	-0.031485	1	0.596	0.868	0.949				1.541	1.047					1.609	0.134261							1.168	1.144	1.326	0.785	0.697	0.751	1.228	1.248	1.442	0.843	0.701	0.668	0.510274	0.758741	0.715686
TEA003302.1	324	S	PREDICTED: probable magnesium transporter NIPA4 [Daucus carota subsp. sativus]	---	1	0.000441415	140.24	HQDS(1)LRLP	2	0.63822	9	1.469	1.523	1.524	0.821	0.897	0.624	1.252	1.909	1.439	0.163	0.189	0.19	1.019	0.98362	1.928	0.02602	0.231	0.00026399	8.487	9.6012e-05
TEA003309.1	170	S	PREDICTED: protein EI24 homolog [Populus euphratica]	---	0.58352	5.91188e-05	121.72	SGNTVTELS(0.136)S(0.281)S(0.584)PK	2	1.045	1					1.232		0.179	0.19			0.728	2.672					1.38		0.109	0.08976
TEA003309.1	169	S	PREDICTED: protein EI24 homolog [Populus euphratica]	---	0.501554	0.000443093	107.03	SGNTVTELS(0.2)S(0.502)S(0.298)PK	2	0.47064	1						1
TEA003309.1	168	S	PREDICTED: protein EI24 homolog [Populus euphratica]	---	0.374382	0.00957768	59.345	SGNTVT(0.001)ELS(0.374)S(0.374)S(0.25)PK	2	0.51293	0
TEA003312.1	157	S	PREDICTED: transaldolase [Ziziphus jujuba]	---	0.970647	0.0185521	76.759	IPS(0.001)T(0.028)WQGIEAS(0.971)R	2	1.3378	1	0.847	1.109	1.265				1.045	0.953	0.782				0.863	0.3887							1.393	1.375	1.514	0.468	0.561	0.639	1.173	1.421	1.436		0.183	0.836	0.60804	0.806545	0.835535
TEA003322.1	315	T	PREDICTED: transcription factor TCP8 [Theobroma cacao]	---	0.474627	1.9304e-24	91.669	YREDLFKEESQQQPQGEVS(0.006)ES(0.151)T(0.475)S(0.354)PS(0.014)NK	3	-0.27245	0
TEA003322.1	312	S	PREDICTED: transcription factor TCP8 [Theobroma cacao]	---	0.266126	1.56959e-10	64.885	EESQQQPQGEVS(0.266)ES(0.266)T(0.2)S(0.2)PS(0.068)NK	2	0.037928	0
TEA003322.1	314	S	PREDICTED: transcription factor TCP8 [Theobroma cacao]	---	0.388	1.34864e-07	58.952	EESQQQPQGEVS(0.032)ES(0.388)T(0.298)S(0.23)PS(0.053)NK	2	-0.50454	0
TEA003322.1	316	S	PREDICTED: transcription factor TCP8 [Theobroma cacao]	---	0.97912	5.96372e-99	173.04	YREDLFKEESQQQPQGEVS(0.001)ES(0.005)T(0.015)S(0.979)PS(0.001)NK	3	0.12792	12	1.039	1.665	1.467		0.198			0.726	0.905				0.587	0.079858	7.022
TEA003334.1	128	S	PREDICTED: transcription factor PCL1 [Vitis vinifera]	---	0.999997	4.53231e-05	112.44	RIDS(1)GVEEADSALR	2	-0.92607	8	1.044	1.514	1.332	0.513	0.791	0.77	1.666	1.73		0.581	0.404	0.655	1.31	0.141021	1.876	0.023104	0.791	0.30646	3.106	0.0087189
TEA003342.1	86	T	PREDICTED: ribulose bisphosphate carboxylase/oxygenase activase, chloroplastic isoform X1 [Vitis vinifera]	---	0.999983	2.60155e-05	107.15	GLAYDISDDQQDIT(1)R	2	-0.82313	5	0.708	0.995	0.686				1.012	0.783	1.816				1.512	0.25788							1.891	1.953	1.797	0.001	0.001	0.001	1.798	1.716	1.842		0.002		0.374405	0.509473	0.381747
TEA003342.1	79	S	PREDICTED: ribulose bisphosphate carboxylase/oxygenase activase, chloroplastic isoform X1 [Vitis vinifera]	---	1	1.16967e-37	182.91	GLAYDIS(1)DDQQDITR	2	0.27973	12	1.214	1.476	1.685				0.776	0.813	0.781			0.255	0.542	0.024482					3.098		1.891	1.953	1.797	0.001	0.001	0.001	1.798	1.716	1.842		0.002		0.641988	0.75576	0.937674
TEA003344.1	221	S	PREDICTED: pumilio homolog 2 [Theobroma cacao]	---	0.944755	5.29639e-24	135.54	SLAEIFQDDLGRAS(0.945)PAS(0.055)R	3	-1.603	17	1.108	0.894	0.672	1.307	1.703	1.506	0.788	0.641	0.987	0.795	0.599		0.904	0.64058	0.592	0.030216	0.463	0.0127198	1.155	0.52246					1.001	0.999											1.7013	1.50751
TEA003344.1	50	S	PREDICTED: pumilio homolog 2 [Theobroma cacao]	---	0.528817	6.65481e-77	117.51	S(0.529)GS(0.462)APPT(0.009)VEGSLSAVGGLFNHSGGGGGDGGFSGFANNK	4	-0.54376	8	0.664		0.65	1.236		1.145	1.272	1.275	0.76				1.678	0.114781	0.552	0.0044397									1.001	0.999												1.14615
TEA003344.1	309	S	PREDICTED: pumilio homolog 2 [Theobroma cacao]	---	1	3.09427e-09	114.06	APS(1)PCLAPIGGER	2	0.26136	16	1.056			1.045	1.036	1.084	1.887	0.653		0.66	0.579		1.203		1.001		0.587	0.00196179	2.05	0.38778					1.001	0.999											1.03497	1.08509
TEA003344.1	298	T	PREDICTED: pumilio homolog 2 [Theobroma cacao]	---	0.997376	0.00145881	96.551	S(0.001)T(0.001)T(0.997)PDPQLIAR	2	0.24731	12	1.176	1.496	1.486	0.71	0.881	0.869	1.185	1.489	1.439	0.421	0.417	0.431	0.989	0.9315	1.69	0.007695	0.516	0.0112962	3.241	0.0037384					1.001	0.999											0.88012	0.86987
TEA003344.1	523	S	PREDICTED: pumilio homolog 2 [Theobroma cacao]	---	0.329765	4.03257e-05	44.341	VLGGGLPS(0.33)GS(0.33)FLS(0.33)PT(0.009)AS(0.001)ESQNLNR	3	0.92804	0																									1.001	0.999
TEA003344.1	208	S	PREDICTED: pumilio homolog 2 [Theobroma cacao]	---	1	3.18629e-08	126.71	S(1)LAEIFQDDLGR	2	0.37343	35	1.841	1.557	1.278	1.134	1.076	0.663	0.888	1.087	0.93	0.494	0.634	0.416	0.621	0.0183968	1.628	0.066238	0.537	0.044258	1.881	0.0092803					1.001	0.999											1.07493	0.663664
TEA003344.1	601	S	PREDICTED: pumilio homolog 2 [Theobroma cacao]	---	0.997778	0.00336606	77.42	AYLGS(0.002)LLS(0.998)PQK	2	-0.7098	1																									1.001	0.999
TEA003344.1	52	S	PREDICTED: pumilio homolog 2 [Theobroma cacao]	---	0.499749	8.62539e-49	85.892	S(0.5)GS(0.5)APPTVEGSLSAVGGLFNHSGGGGGDGGFSGFANNK	3	0.28568	0																									1.001	0.999
TEA003344.1	521	S	PREDICTED: pumilio homolog 2 [Theobroma cacao]	---	0.329765	4.03257e-05	44.341	VLGGGLPS(0.33)GS(0.33)FLS(0.33)PT(0.009)AS(0.001)ESQNLNR	3	0.92804	0																									1.001	0.999
TEA003344.1	526	S	PREDICTED: pumilio homolog 2 [Theobroma cacao]	---	0.95682	3.48436e-15	83.236	VLGGGLPS(0.006)GS(0.022)FLS(0.957)PT(0.013)AS(0.001)ESQNLNR	3	-0.63412	7	0.681	0.861	0.723	1.377	1.624				0.786	0.949			1.041		0.503	0.0081623	0.632		0.828						1.001	0.999											1.62238
TEA003344.1	186	S	PREDICTED: pumilio homolog 2 [Theobroma cacao]	---	1	2.42542e-08	73.839	VHGS(1)GEWGGDGLIGLPGLGLGGK	3	0.66747	7		0.187	0.338	1.849	1.689	1.548	0.356	0.802	0.264	1.411	1.645	0.912	1.806	0.36054	0.155	0.0036983	0.78	0.20894	0.358	0.041705					1.001	0.999											1.68731	1.54955
TEA003369.1	144	S	PREDICTED: PTI1-like tyrosine-protein kinase 3 isoform X2 [Eucalyptus grandis]	---	0.979826	1.93042e-07	62.052	WLCCTCQVEES(0.001)HPS(0.009)T(0.009)DNEPY(0.001)KS(0.98)PR	4	-0.30339	3	1.016		1.356	0.835		0.686			1.108				0.934		1.56	0.128521								0.833		1.167										1.0024		0.587832
TEA003372.1	319	S	PREDICTED: protein GDAP2 homolog isoform X2 [Ziziphus jujuba]	---	0.722391	2.2255e-15	100.95	NS(0.182)S(0.722)Y(0.092)LDS(0.001)Y(0.002)LDPAFMSLIKDPDER	3	-0.75477	7				0.894	0.739					1.062	1.042	1.263					1.375	0.057555								1
TEA003372.1	318	S	PREDICTED: protein GDAP2 homolog isoform X2 [Ziziphus jujuba]	---	0.539685	3.26017e-07	70.718	NS(0.54)S(0.415)Y(0.041)LDS(0.001)Y(0.003)LDPAFMSLIKDPDER	3	0.20528	1				1.646			0.354																			1
TEA003372.1	388	S	PREDICTED: protein GDAP2 homolog isoform X2 [Ziziphus jujuba]	---	1	2.4514e-07	136.34	ANS(1)VNLSEIAEMK	2	-0.031842	5				1.02	1.228	1.553				0.714	0.485						0.473	0.038683								1												1.553
TEA003379.1	367	S	Putative arsenical pump-driving ATPase [Morus notabilis]	---	0.425605	0.00491789	54.768	LIVNQVLPPS(0.149)S(0.426)S(0.426)DCK	2	1.4172	0																					1.635	1.407	1.518	0.34	0.376	0.448	1.535	1.712	2.12	0.322	0.28	0.308
TEA003379.1	366	S	Putative arsenical pump-driving ATPase [Morus notabilis]	---	0.333333	0.00491789	54.768	LIVNQVLPPS(0.333)S(0.333)S(0.333)DCK	2	-0.60525	0																					1.635	1.407	1.518	0.34	0.376	0.448	1.535	1.712	2.12	0.322	0.28	0.308
TEA003379.1	368	S	Putative arsenical pump-driving ATPase [Morus notabilis]	---	0.425605	0.00491789	54.768	LIVNQVLPPS(0.149)S(0.426)S(0.426)DCK	2	1.4172	0																					1.635	1.407	1.518	0.34	0.376	0.448	1.535	1.712	2.12	0.322	0.28	0.308
TEA003383.1	2	S	PREDICTED: inter-alpha-trypsin inhibitor heavy chain H3-like [Zea mays]	---	0.999995	0.000153576	61.963	S(1)FNDDEPIVASQDVSGGK	2	1.5983	2					0.923	1.077																		1.076	0.961	1.057				0.861	0.983	1.062					0.960458	1.01892
TEA003385.1	322	S	PREDICTED: inter-alpha-trypsin inhibitor heavy chain H3-like [Zea mays]	---	0.999999	0.000125805	118.31	LFDAS(1)PIILTVSR	2	-0.03348	3				1.037	1.011	1.069						0.883					0.85							1.098	1.263	1.118				0.803	0.808	0.91				0.944444	0.800475	0.956172
TEA003393.1	782	S	PREDICTED: villin-1 isoform X1 [Vitis vinifera]	---	0.997859	0.00377923	87.718	FS(0.002)S(0.998)PPPITPK	2	0.42488	5	0.788	1.259	1.309	1.251	1.237	1.419	1.252	1.521	0.069		0.723	0.171	0.847	0.49304	0.859	0.35846	0.343	0.3213	2.119	0.80912
TEA003393.1	749	S	PREDICTED: villin-1 isoform X1 [Vitis vinifera]	---	0.5	0.0132275	55.724	S(0.5)RS(0.5)VGPNGLAR	3	-0.47269	1
TEA003393.1	781	S	PREDICTED: villin-1 isoform X1 [Vitis vinifera]	---	0.751067	0.00377923	87.718	RFS(0.751)S(0.249)PPPITPK	3	-0.22557	2	0.788	1.259	1.309	1.251	1.237	1.419	1.252	1.521	0.069		0.723	0.171	0.847	0.49304	0.859	0.35846	0.343	0.3213	2.119	0.80912
TEA003393.1	751	S	PREDICTED: villin-1 isoform X1 [Vitis vinifera]	---	0.5	0.0132275	55.724	S(0.5)RS(0.5)VGPNGLAR	3	-0.47269	1
TEA003401.1	174	S	Phospholipase C 4 [Morus notabilis]	---	0.49229	0.000607782	96.673	WFAS(0.015)VPAS(0.492)T(0.492)QPNR	2	-0.68926	0																										1
TEA003401.1	175	T	Phospholipase C 4 [Morus notabilis]	---	0.826977	3.55909e-07	145.52	WFASVPAS(0.173)T(0.827)QPNR	2	-0.68857	2					1.63	1.387				0.546	0.437						0.326	0.0146367								1												1.387
TEA003412.1	592	S	PREDICTED: MATH domain-containing protein At5g43560-like isoform X3 [Solanum pennellii]	---	0.995058	0.00219349	52.527	ELS(0.995)IKDQT(0.005)DVERPPK	3	0.004705	4	0.951		1.27	1.117	1.088		0.84		1.214	0.521			0.925	0.75246	1.007	0.98488	0.473		1.971
TEA003412.1	956	Y	PREDICTED: MATH domain-containing protein At5g43560-like isoform X3 [Solanum pennellii]	---	0.969095	3.97319e-44	194.67	TRS(0.031)Y(0.969)QDDGFQR	2	0.14625	3	0.749	1.283	1.033				1.428		1.379		0.128		1.374	0.190141					10.965
TEA003412.1	845	S	PREDICTED: MATH domain-containing protein At5g43560-like isoform X3 [Solanum pennellii]	---	0.779849	0.00103585	60.307	SIHY(0.002)DPS(0.218)S(0.78)PHDDIR	3	-0.65499	1						0.57		2.419	1.234		0.296	0.481					0.682		4.701	0.066999
TEA003412.1	844	S	PREDICTED: MATH domain-containing protein At5g43560-like isoform X3 [Solanum pennellii]	---	0.483906	0.00917004	41.227	S(0.001)IHY(0.031)DPS(0.484)S(0.484)PHDDIR	3	0.22277	0
TEA003412.1	955	S	PREDICTED: MATH domain-containing protein At5g43560-like isoform X3 [Solanum pennellii]	---	0.9454	1.11486e-23	179.71	T(0.035)RS(0.945)Y(0.02)QDDGFQR	2	-1.1051	10	0.667	1.66	0.753	0.253			1.891		1.582			0.195	1.691	0.2031	4.058		0.771		8.905
TEA003419.1	681	T	PREDICTED: probable galactinol--sucrose galactosyltransferase 6 isoform X1 [Populus euphratica]	---	1	8.70691e-45	175.71	KNT(1)FHQTGSEAITGLVR	2	0.58251	11				1.446	1.214	1.341				0.757	0.555	0.687					0.5	0.0026158			0.327	0.299	0.315	1.151	1.382	1.223	0.524	0.588	0.53	1.742	1.957	1.96				1.2563	0.878437	1.09648
TEA003421.1	251	S	PREDICTED: ABC transporter I family member 19 [Daucus carota subsp. sativus]	---	0.757891	0.0029226	96.745	TSPFDS(0.758)S(0.242)PFR	2	-0.47527	10	1.831	0.69	1.329	0.822	0.911	0.888	1.104	1.091	0.948		0.385		0.816	0.6819	1.469	0.39706	0.441		2.721											1
TEA003421.1	252	S	PREDICTED: ABC transporter I family member 19 [Daucus carota subsp. sativus]	---	0.5	0.0107543	71.806	TSPFDS(0.5)S(0.5)PFR	2	-0.25199	2							1.006	0.994																						1
TEA003433.1	136	S	PREDICTED: NADPH-dependent pterin aldehyde reductase [Vitis vinifera]	---	0.999988	2.31158e-42	196.38	SNS(1)SVEELAR	2	-0.17431	6	0.74	1.127	1.131				0.926	0.961	1.114				1.001	0.91824							1.396	1.408	1.381	0.077		0.088	1.254	1.224	1.172				0.530086	0.800426	0.818972
TEA003433.1	20	S	PREDICTED: NADPH-dependent pterin aldehyde reductase [Vitis vinifera]	---	0.98508	0.0161305	73.435	TVLIT(0.015)GVS(0.985)R	2	0.18442	4	0.741	1.063	0.825				1.187	1.243	0.941				1.282	0.139182							1.396	1.408	1.381	0.077		0.088	1.254	1.224	1.172				0.530802	0.754972	0.597393
TEA003438.1	321	S	PREDICTED: serine/threonine-protein kinase 38 isoform X1 [Citrus sinensis]	---	0.811861	0.0092729	65.421	T(0.002)LQNS(0.187)EHS(0.812)LAPK	2	0.24852	3	0.777						1.157	0.853	1.214				1.383
TEA003443.1	775	S	PREDICTED: dynamin-2A isoform X2 [Elaeis guineensis]	---	0.808572	1.76058e-132	222.91	AAAASSMLDSGGS(0.012)ES(0.809)S(0.18)PR	2	-0.23386	7		0.711	0.91		1.251	1.082			1.396	0.65			1.722		0.695	0.123224	0.557		2.148		0.505	0.519	0.449	1.813	1.823	1.989	0.547	0.548	0.628	0.868	0.899	1.413		1.36994	2.02673		0.686231	0.543992
TEA003443.1	809	S	PREDICTED: dynamin-2A isoform X2 [Elaeis guineensis]	---	0.999956	0.0133686	105.13	FGSNGHS(1)R	2	-0.91608	3	2.116	0.411	0.556			1.337		1.313	0.82	0.446			1.038	0.70628	0.769		0.334		2.391		0.505	0.519	0.449	1.813	1.823	1.989	0.547	0.548	0.628	0.868	0.899	1.413	4.1901	0.791908	1.23831			0.672197
TEA003443.1	463	T	PREDICTED: dynamin-2A isoform X2 [Elaeis guineensis]	---	0.638311	0.000769749	89.913	AT(0.046)S(0.26)PQT(0.638)GGQQT(0.019)GGS(0.036)LK	2	0.010557	1										1											0.505	0.519	0.449	1.813	1.823	1.989	0.547	0.548	0.628	0.868	0.899	1.413
TEA003443.1	812	Y	PREDICTED: dynamin-2A isoform X2 [Elaeis guineensis]	---	0.99156	2.78034e-28	164.69	RY(0.992)S(0.008)DPDQNGDVSSGSR	2	-0.42591	3							1.489			0.511									2.914		0.505	0.519	0.449	1.813	1.823	1.989	0.547	0.548	0.628	0.868	0.899	1.413
TEA003443.1	755	S	PREDICTED: dynamin-2A isoform X2 [Elaeis guineensis]	---	1	0.00505155	98.634	QLS(1)IHDNR	2	-0.083034	6	0.358	0.396	0.367	1.808	2.242	2.238			0.43	0.698	0.708	0.755	1.151		0.178	2.2252e-05	0.344	0.000143241	0.597		0.505	0.519	0.449	1.813	1.823	1.989	0.547	0.548	0.628	0.868	0.899	1.413	0.708911	0.763006	0.817372	0.997242	1.22984	1.12519
TEA003443.1	471	S	PREDICTED: dynamin-2A isoform X2 [Elaeis guineensis]	---	0.965271	1.59452e-16	140.27	AT(0.107)S(0.889)PQT(0.004)GGQQT(0.034)GGS(0.965)LK	2	-1.3156	4				1.478	0.031	1.49															0.505	0.519	0.449	1.813	1.823	1.989	0.547	0.548	0.628	0.868	0.899	1.413				0.815223	0.0170049	0.74912
TEA003443.1	800	S	PREDICTED: dynamin-2A isoform X2 [Elaeis guineensis]	---	0.774379	1.17137e-11	130.36	SAFDAAANGPS(0.043)DS(0.774)S(0.182)R	2	0.50256	3			1.203							0.87		0.927									0.505	0.519	0.449	1.813	1.823	1.989	0.547	0.548	0.628	0.868	0.899	1.413			2.67929
TEA003443.1	651	S	PREDICTED: dynamin-2A isoform X2 [Elaeis guineensis]	---	0.999734	1.71238e-07	132.01	QSLS(1)DGSLDTMAR	2	0.10311	16	0.783	1.213	0.964	1.186	1.371	1.151	1.113		1.174	0.764	0.67	0.611	1.159	0.3942	0.798	0.158003	0.552	0.0021175	1.678	0.0090231	0.505	0.519	0.449	1.813	1.823	1.989	0.547	0.548	0.628	0.868	0.899	1.413	1.5505	2.33719	2.14699	0.654164	0.752057	0.578683
TEA003443.1	460	S	PREDICTED: dynamin-2A isoform X2 [Elaeis guineensis]	---	0.965795	2.8992e-28	169.06	AT(0.034)S(0.966)PQTGGQQTGGSLK	2	0.21935	8			0.05	0.024	1.797		1.126		1.524		1.338	1.14	26.5		0.055		1.361	0.56062	1.069	0.76362	0.505	0.519	0.449	1.813	1.823	1.989	0.547	0.548	0.628	0.868	0.899	1.413			0.111359	0.0132377	0.985738
TEA003443.1	649	S	PREDICTED: dynamin-2A isoform X2 [Elaeis guineensis]	---	0.497664	0.00928897	59.728	QS(0.498)LS(0.498)DGS(0.005)LDTMAR	2	0.5957	0																					0.505	0.519	0.449	1.813	1.823	1.989	0.547	0.548	0.628	0.868	0.899	1.413
TEA003443.1	813	S	PREDICTED: dynamin-2A isoform X2 [Elaeis guineensis]	---	1	0	297.3	RYS(1)DPDQNGDVSSGSR	2	-0.96745	58	0.915	0.782	1.969	0.778	0.394	0.854	1.761	1.214	1.843	0.366	0.488	0.637	1.314	0.33686	1.809	0.20922	0.736	0.3948	3.231	0.0047022	0.505	0.519	0.449	1.813	1.823	1.989	0.547	0.548	0.628	0.868	0.899	1.413	1.81188	1.50674	4.3853	0.429123	0.216127	0.429361
TEA003443.1	776	S	PREDICTED: dynamin-2A isoform X2 [Elaeis guineensis]	---	0.950223	1.17668e-95	205.84	AAAASSMLDSGGS(0.003)ES(0.047)S(0.95)PR	2	0.31718	18	0.302	0.345	0.443	2.344	0.88	2.582	0.561	1.218	0.483	0.886	0.972	0.983	2.075	0.100217	0.188	0.0119161	0.489	0.2179	0.796	0.39014	0.505	0.519	0.449	1.813	1.823	1.989	0.547	0.548	0.628	0.868	0.899	1.413	0.59802	0.66474	0.986637	1.29288	0.482721	1.29814
TEA003443.1	832	T	PREDICTED: dynamin-2A isoform X2 [Elaeis guineensis]	---	1	4.20103e-11	136.68	T(1)PNRLPPAPPGSSYK	2	1.3934	19	1.064	1.106	1.634	0.78	1.09	0.349	1.321	1.495	0.944			0.218	0.988	0.96016	1.714	0.162779	0.295		5.749		0.505	0.519	0.449	1.813	1.823	1.989	0.547	0.548	0.628	0.868	0.899	1.413	2.10693	2.13102	3.6392	0.430226	0.597916	0.175465
TEA003443.1	459	T	PREDICTED: dynamin-2A isoform X2 [Elaeis guineensis]	---	0.568034	6.9112e-05	101.42	AT(0.568)S(0.432)PQTGGQQTGGSLK	2	-0.24901	2		1.196						0.804					0.672								0.505	0.519	0.449	1.813	1.823	1.989	0.547	0.548	0.628	0.868	0.899	1.413		2.30443
TEA003443.1	798	S	PREDICTED: dynamin-2A isoform X2 [Elaeis guineensis]	---	0.901408	4.81469e-10	129.2	SAFDAAANGPS(0.901)DS(0.077)S(0.021)R	2	-0.15503	7		0.724		0.962	1.174	1.565	0.574						0.793		0.587						0.505	0.519	0.449	1.813	1.823	1.989	0.547	0.548	0.628	0.868	0.899	1.413		1.39499		0.530612	0.643993	0.786828
TEA003498.1	101	S	PREDICTED: homeobox-leucine zipper protein HAT22-like [Sesamum indicum]	---	0.990128	0.000604752	72.916	VS(0.005)S(0.005)RVS(0.99)DEDDDGTNAR	2	-0.092756	6	0.712	0.907	1.31	1.024	0.83	0.75	1.283	1.129	1.057				1.184	0.34798	1.125	0.66102
TEA003507.1	63	S	PREDICTED: branched-chain-amino-acid aminotransferase 3, chloroplastic [Erythranthe guttata]	---	1	0.00387171	91.961	QTLFGGS(1)FR	2	0.53393	2						1															1.222	1.089	1.135	0.715	0.694	0.729	1.295	1.15	1.212	0.793	0.864	1.102						1.37174
TEA003513.1	8	S	PREDICTED: probable xyloglucan endotransglucosylase/hydrolase protein 6 [Theobroma cacao]	---	0.996703	0.00134985	74.962	MATLAY(0.003)PS(0.997)LR	2	-0.47751	3										1.027	0.93	1.043									1.114						0.857		1.029
TEA003513.1	6	Y	PREDICTED: probable xyloglucan endotransglucosylase/hydrolase protein 6 [Theobroma cacao]	---	0.639072	0.0070563	48.568	MAT(0.204)LAY(0.639)PS(0.157)LR	2	-0.56254	1																					1.114						0.857		1.029
TEA003517.1	913	S	PREDICTED: protein CROWDED NUCLEI 4 isoform X2 [Vitis vinifera]	---	0.998266	0.000359192	77.221	LEDHGNS(0.002)KS(0.998)HENGK	3	-0.59709	2	0.398			0.199	4.135	0.827				0.213	0.227				0.231		0.128	0.2547							1												4.135
TEA003517.1	880	S	PREDICTED: protein CROWDED NUCLEI 4 isoform X2 [Vitis vinifera]	---	0.947844	6.49784e-06	118.48	IITVQEIT(0.052)S(0.948)ADGGR	2	1.3412	4				1.078	1.497	0.912				0.648		0.865					0.651	0.148964							1												1.497
TEA003527.1	163	S	PREDICTED: proteasome subunit beta type-1-like [Nicotiana tabacum]	---	0.797696	2.49632e-10	63.701	S(0.202)PS(0.798)PLLLPAQDAVTPLSESEAVDLVK	3	-0.40079	3	0.518	0.708							1.774				2.894								1.486	1.24	1.225	0.742	0.724	0.698	1.202	1.298	1.409	0.502	0.686	0.787	0.348587	0.570968
TEA003527.1	161	S	PREDICTED: proteasome subunit beta type-1-like [Nicotiana tabacum]	---	0.499528	1.28815e-06	47.383	S(0.5)PS(0.5)PLLLPAQDAVT(0.001)PLSESEAVDLVK	3	1.0117	0																					1.486	1.24	1.225	0.742	0.724	0.698	1.202	1.298	1.409	0.502	0.686	0.787
TEA003547.1	50	S	senescence-associated family protein [Populus trichocarpa]	---	0.999715	7.01261e-06	148.7	FLGSATAVS(1)PR	2	0.29076	7	2.558	2.389	2.825	0.133	0.136	0.137	1.167	1.363	1.173	0.042	0.039	0.039	0.476	0.00046004	19.143	2.3701e-07	0.296	6.4332e-07	30.858	2.2261e-07		1												2.389
TEA003547.1	45	S	senescence-associated family protein [Populus trichocarpa]	---	0.957585	0.0090565	69.92	FLGS(0.958)AT(0.042)AVS(0.001)PR	2	1.8592	4		0.698	0.675						1.627				2.37									1												0.698
TEA003548.1	1111	T	PREDICTED: acetyl-CoA carboxylase 1 [Theobroma cacao]	---	0.747007	0.000126494	53.097	SLSELEMFT(0.001)EDGET(0.252)MDT(0.747)PKRK	3	-0.50289	1								1																0.827	0.933	0.799				1.441
TEA003560.1	69	S	PREDICTED: GEM-like protein 1 [Theobroma cacao]	---	0.731878	1.41072e-24	58.7	VS(0.732)S(0.267)PEGPAPIAGQSATTMPPESNPYVAPSPVPASSIK	3	0.53586	5	1.07		0.861					1.021	1.049				1.072	0.56264							1.229	0.955	0.991	0.72	0.585	0.73	1.285	1.393	1.112				0.870627		0.868819
TEA003560.1	70	S	PREDICTED: GEM-like protein 1 [Theobroma cacao]	---	0.517928	1.17299e-11	44.637	VS(0.481)S(0.518)PEGPAPIAGQSATTMPPESNPYVAPSPVPASSIK	4	0.55993	1	1																				1.229	0.955	0.991	0.72	0.585	0.73	1.285	1.393	1.112				0.81367
TEA003586.1	89	S	PREDICTED: sphingosine-1-phosphate lyase [Jatropha curcas]	---	0.804396	0.00121967	103.13	VVDKLQS(0.804)T(0.196)GK	2	0.21185	7	0.428	0.437	0.604	1.481	2.373	2.406	0.468	0.554	0.695	0.765	0.974	0.815	1.169	0.38542	0.235	0.00178322	0.408	0.0074211	0.672	0.040363									1
TEA003594.1	177	S	PREDICTED: phosphoribosylaminoimidazole-succinocarboxamide synthase, chloroplastic [Ricinus communis]	---	1	0.00259052	62.338	KCS(1)VFPVEFVVR	3	0.2291	5	0.926		0.842				1.347	0.851	1.035				1.219	0.37704							0.938	0.964	1.015				1.102	0.98	1.002				0.987207		0.829557
TEA003598.1	357	S	PREDICTED: NADP-dependent malic enzyme [Jatropha curcas]	---	1	5.95613e-05	104.88	IFLVDS(1)K	2	-0.57841	25	1.316	1.534	1.666	0.478	0.499	0.539	2.079	1.647	1.515	0.254	0.16	0.312	1.161	0.2853	2.979	0.000144712	0.479	0.0183034	7.219	0.00079529	1.57	1.59	1.549	0.491	0.546	0.527	1.41	1.456	1.472	0.445	0.46	0.483	0.838217	0.96478	1.07553	0.973523	0.913919	1.02277
TEA003598.1	368	S	PREDICTED: NADP-dependent malic enzyme [Jatropha curcas]	---	1	0.000111328	158.05	KDS(1)LQHFK	2	0.19257	5	1.18	1.11	1.689	0.271		0.281	1.284	1.358	1.724	0.103			1.097	0.5555	4.806	0.0027581	0.373		14.129		1.57	1.59	1.549	0.491	0.546	0.527	1.41	1.456	1.472	0.445	0.46	0.483	0.751592	0.698113	1.09038	0.551935		0.533207
TEA003602.1	627	S	PREDICTED: histidine--tRNA ligase, cytoplasmic isoform X2 [Nelumbo nucifera]	---	1	0.0126095	69.275	QS(1)FEQVK	1	-0.13887	1		1.121	1.131						0.748				0.664								0.738	0.777	0.888	1.524	1.25	1.186	0.731	0.78	0.755	1.271	1.271	0.829		1.44273	1.27365
TEA003631.1	13	S	PREDICTED: nudix hydrolase 10-like [Gossypium raimondii]	---	0.498935	1.91834e-05	77.505	SSVTSGS(0.002)NNGS(0.499)S(0.499)LR	2	-1.1179	0
TEA003631.1	12	S	PREDICTED: nudix hydrolase 10-like [Gossypium raimondii]	---	0.498935	1.91834e-05	77.505	SSVTSGS(0.002)NNGS(0.499)S(0.499)LR	2	-1.1179	0
TEA003642.1	604	S	PREDICTED: GBF-interacting protein 1-like isoform X1 [Vitis vinifera]	---	0.993521	3.43347e-08	91.617	SGTDS(0.005)DGRIS(0.994)PFHS(0.001)PGVTVK	3	0.68149	12	1.408	1.531	1.36	0.498	0.458	0.455	1.245	1.435	1.41		0.201		0.951	0.4242	3.047	1.83493e-05	0.427		6.783
TEA003649.1	6	S	PREDICTED: heterogeneous nuclear ribonucleoprotein 1-like [Ziziphus jujuba]	---	1	7.26779e-19	118.19	KS(1)DNPHFGDGASPGK	2	-1.3782	7		1.194	0.97				1.053	0.903	0.881				0.874	0.29914							1.466	1.495	1.505	0.55	0.631	0.608	1.371	1.448	1.612	0.4	0.449	0.464		0.798662	0.644518
TEA003649.1	3	S	PREDICTED: heterogeneous nuclear ribonucleoprotein 1-like [Ziziphus jujuba]	---	0.639309	1.77176e-05	72.935	GS(0.639)RKS(0.361)DNPHFGDGASPGK	3	0.60136	1	1																				1.466	1.495	1.505	0.55	0.631	0.608	1.371	1.448	1.612	0.4	0.449	0.464	0.682128
TEA003649.1	198	S	PREDICTED: heterogeneous nuclear ribonucleoprotein 1-like [Ziziphus jujuba]	---	0.999253	0.000514526	74.364	KSSNPAPAPAYGS(0.999)DYR	2	0.2471	6	1.387	1.511	1.3				0.593	0.682	0.529				0.43	0.00057866							1.466	1.495	1.505	0.55	0.631	0.608	1.371	1.448	1.612	0.4	0.449	0.464	0.946112	1.0107	0.863787
TEA003649.1	97	S	PREDICTED: heterogeneous nuclear ribonucleoprotein 1-like [Ziziphus jujuba]	---	0.812264	0.0094311	70.438	TIPKGS(0.812)S(0.178)DS(0.01)R	2	1.7962	3	1.02	0.433	0.358				1.645	1.341	1.204				2.314	0.048361							1.466	1.495	1.505	0.55	0.631	0.608	1.371	1.448	1.612	0.4	0.449	0.464	0.695771	0.289632	0.237874
TEA003649.1	188	S	PREDICTED: heterogeneous nuclear ribonucleoprotein 1-like [Ziziphus jujuba]	---	0.5	6.52037e-05	94.45	KS(0.5)S(0.5)NPAPAPAYGSDYR	3	-0.39107	3	1.045	0.699						1.113	1.142				1.293	0.30298							1.466	1.495	1.505	0.55	0.631	0.608	1.371	1.448	1.612	0.4	0.449	0.464	0.712824	0.467559
TEA003649.1	226	S	PREDICTED: heterogeneous nuclear ribonucleoprotein 1-like [Ziziphus jujuba]	---	0.977903	6.05514e-44	108.23	GYGDVPDGFGGFGNSYSGFGS(0.02)GS(0.978)FGPAS(0.001)YR	3	-0.02895	2				1.191	1.617				0.193												1.466	1.495	1.505	0.55	0.631	0.608	1.371	1.448	1.612	0.4	0.449	0.464				2.16545	2.5626
TEA003649.1	16	S	PREDICTED: heterogeneous nuclear ribonucleoprotein 1-like [Ziziphus jujuba]	---	1	1.00853e-175	240.44	SDNPHFGDGAS(1)PGK	2	-0.25883	48	1.46	1.901	1.809	0.236	0.271		0.19	1.976	1.949	0.113	0.094		0.796	0.49822	6.798	0.00049632	0.408	0.0160568	13.253	0.120378	1.466	1.495	1.505	0.55	0.631	0.608	1.371	1.448	1.612	0.4	0.449	0.464	0.995907	1.27157	1.20199	0.429091	0.429477
TEA003649.1	187	S	PREDICTED: heterogeneous nuclear ribonucleoprotein 1-like [Ziziphus jujuba]	---	0.95113	6.52037e-05	94.45	KS(0.951)S(0.049)NPAPAPAYGSDYR	2	0.71899	4	1.045	0.699						1.113	1.142				1.293	0.30298							1.466	1.495	1.505	0.55	0.631	0.608	1.371	1.448	1.612	0.4	0.449	0.464	0.712824	0.467559
TEA003653.1	273	S	PREDICTED: serine/threonine-protein kinase At5g01020 [Nicotiana attenuata]	---	0.964421	0.000850954	82.877	NLPGNGT(0.005)AIS(0.964)PS(0.031)K	2	0.41682	10	1.122	1.459	1.293	0.688		0.844	1.001	0.869	0.725				0.67	0.028444	1.686	0.024575
TEA003653.1	648	S	PREDICTED: serine/threonine-protein kinase At5g01020 [Nicotiana attenuata]	---	0.994981	0.00121776	105.17	S(0.005)ES(0.995)EREADGVPR	2	-0.15875	9	0.668	1.043		1.236	1.826	1.354				0.635	0.622	0.616			0.581	0.091236	0.424	0.0190784
TEA003659.1	376	S	PREDICTED: transmembrane protein 53-A-like [Sesamum indicum]	---	0.999995	0.0017939	121.5	VSS(1)PPRIK	2	0.16377	1				0.667	1.042	0.581				1.133	1.22	1.357					1.62	0.049616
TEA003665.1	728	T	PREDICTED: heat shock 70 kDa protein 6, chloroplastic [Gossypium arboreum]	---	0.935597	0.000126981	93.5	GPDGDVIDADFT(0.936)DS(0.064)K	2	-0.72983	1	0.83	1.339	1.46				0.654	1.127	0.589				0.653	0.175124							2.031	1.798	1.795	0.072	0.067	0.074	1.917	2.234	1.902	0.069	0.024	0.018	0.408666	0.744716	0.81337
TEA003665.1	148	S	PREDICTED: heat shock 70 kDa protein 6, chloroplastic [Gossypium arboreum]	---	1	2.82411e-05	143.46	KMS(1)EVDEEAK	2	1.4584	7	0.662	1.388	1.155				0.961	1.048	0.785				0.872	0.70174							2.031	1.798	1.795	0.072	0.067	0.074	1.917	2.234	1.902	0.069	0.024	0.018	0.325948	0.771969	0.643454
TEA003667.1	564	S	PREDICTED: coatomer subunit delta [Vitis vinifera]	---	0.993132	2.99629e-05	124.25	GGFMSMQS(0.993)MGS(0.007)GR	2	-1.2348	20	0.815	1.161	1.033	0.789	0.977	0.7	1.379	1.467	1.257	0.791	0.96	0.67	1.364	0.048243	1.22	0.23732	0.982	0.89722	1.695	0.0090559	0.576	0.63	0.677	1.506	1.501	1.633	0.596	0.569	0.581	1.213	1.317	1.2	1.41493	1.84286	1.52585	0.523904	0.650899	0.428659
TEA003667.1	567	S	PREDICTED: coatomer subunit delta [Vitis vinifera]	---	0.994443	3.3055e-07	127.66	GGFMSMQS(0.006)MGS(0.994)GR	2	-0.079157	21	0.538	0.637	0.672	1.451	1.334	1.068	1.136	1.246	1.148	0.82	1.018	0.933	1.911	0.0008789	0.479	0.0029642	0.719	0.042676	1.274	0.024058	0.576	0.63	0.677	1.506	1.501	1.633	0.596	0.569	0.581	1.213	1.317	1.2	0.934028	1.01111	0.992614	0.963479	0.888741	0.654011
TEA003667.1	542	S	PREDICTED: coatomer subunit delta [Vitis vinifera]	---	1	0.000532437	146.57	RKAS(1)EIDK	2	1.0164	5		0.062		0.849	1.818	3.457			0.079	0.009	0.726		1.274		0.03		0.18	0.17156	0.215		0.576	0.63	0.677	1.506	1.501	1.633	0.596	0.569	0.581	1.213	1.317	1.2		0.0984127		0.563745	1.21119	2.11696
TEA003667.1	607	S	PREDICTED: coatomer subunit delta [Vitis vinifera]	---	0.994965	0.00127964	70.944	S(0.995)KGRPAAS(0.002)AT(0.003)APPK	3	0.82757	6	0.278		0.471	2.016	1.867	1.654	0.366	0.346					0.951	0.9555	0.203	0.0044827					0.576	0.63	0.677	1.506	1.501	1.633	0.596	0.569	0.581	1.213	1.317	1.2	0.482639		0.695716	1.33865	1.24384	1.01286
TEA003673.1	50	S	Na-translocating NADH-quinone reductase subunit A [Arabidopsis thaliana]	---	0.947263	1.23316e-74	205.65	SDAPELDS(0.005)KPS(0.048)S(0.947)PK	2	0.64515	10	1.234	1.858	1.865		0.021	0.805	1.33	1.234	1.016	0.294	0.343		0.722	0.119265	4.001	0.39904	0.771	0.673	3.747	0.00155881
TEA003673.1	49	S	Na-translocating NADH-quinone reductase subunit A [Arabidopsis thaliana]	---	0.499263	3.75163e-12	150.9	SDAPELDS(0.001)KPS(0.499)S(0.499)PK	2	0.74705	0
TEA003674.1	468	S	PREDICTED: SNARE-interacting protein KEULE-like isoform X1 [Sesamum indicum]	---	0.740874	2.99629e-05	124.25	DSEDGYS(0.741)S(0.246)DS(0.013)ILR	2	0.31065	1												1
TEA003674.1	469	S	PREDICTED: SNARE-interacting protein KEULE-like isoform X1 [Sesamum indicum]	---	0.945398	2.11366e-30	180.74	DSEDGYS(0.027)S(0.945)DS(0.027)ILR	2	-0.067056	6	0.412		0.473	1.395	1.702	1.651				0.626	0.74				0.28	0.00089922	0.432	0.0036773
TEA003687.1	140	S	glycine-rich family protein [Populus trichocarpa]	---	1	1.51926e-92	195.56	GPIIEELNS(1)DEEKEQDEEKK	3	0.59222	38	0.96	1.27	1.422	1.128	1.334	1.35	0.589	1.11	1.296	0.471	0.59	0.479	0.82	0.42354	0.958	0.7061	0.404	0.00061518	1.945	0.070482
TEA003689.1	315	S	PREDICTED: zinc finger CCCH domain-containing protein 69 isoform X3 [Vitis vinifera]	---	0.533737	0.00160651	66.152	S(0.23)S(0.23)S(0.534)PT(0.004)S(0.001)GMDVNSTLR	2	3.2431	2				0.909	1.612	1.026				0.893	0.56						0.614	0.188435
TEA003689.1	314	S	PREDICTED: zinc finger CCCH domain-containing protein 69 isoform X3 [Vitis vinifera]	---	0.344017	0.00643782	51.591	S(0.344)S(0.344)S(0.288)PT(0.018)S(0.005)GMDVNSTLR	2	0.15591	0
TEA003689.1	313	S	PREDICTED: zinc finger CCCH domain-containing protein 69 isoform X3 [Vitis vinifera]	---	0.344017	0.00643782	51.591	S(0.344)S(0.344)S(0.288)PT(0.018)S(0.005)GMDVNSTLR	2	0.15591	0
TEA003705.1	70	T	PREDICTED: IRK-interacting protein [Vitis vinifera]	---	0.998612	0.0145559	42.083	HHPT(0.999)PLHHS(0.001)QNR	4	-0.27629	1	0.936		1.064
TEA003705.1	485	S	PREDICTED: IRK-interacting protein [Vitis vinifera]	---	0.873578	6.40226e-08	149.6	SDSDS(0.011)S(0.874)S(0.114)HGT(0.002)EYK	2	0.24004	2				0.929	1.869	1.64	0.157					0.406					0.274		0.387
TEA003706.1	5	S	PREDICTED: lysine histidine transporter-like 6 [Nicotiana tabacum]	---	0.999968	0.00237706	105.56	VSNS(1)PPAPK	2	-0.1238	4				1.277	1.487					0.236							0.171
TEA003718.1	467	T	PREDICTED: ammonium transporter 1 member 1 [Eucalyptus grandis]	---	1	5.45992e-06	128.71	EDEMAGMDLT(1)R	2	-0.9931	29				1.339	1.494	1.596				0.623	0.435	0.513					0.355	0.00083738								1												1.596
TEA003718.1	498	S	PREDICTED: ammonium transporter 1 member 1 [Eucalyptus grandis]	---	0.454998	0.00019075	43.681	KVEPQNS(0.455)S(0.366)PT(0.143)PDHNS(0.01)S(0.012)S(0.012)PAEAV	3	-0.52433	0																										1
TEA003718.1	499	S	PREDICTED: ammonium transporter 1 member 1 [Eucalyptus grandis]	---	0.840437	5.46479e-05	48.063	KVEPQNS(0.079)S(0.84)PT(0.079)PDHNS(0.001)S(0.001)S(0.001)PAEAV	2	0.61883	2						1.562				0.855	0.583						0.46									1												1.562
TEA003718.1	507	S	PREDICTED: ammonium transporter 1 member 1 [Eucalyptus grandis]	---	0.414123	0.000199234	41.047	KVEPQNS(0.006)S(0.006)PT(0.019)PDHNS(0.139)S(0.414)S(0.414)PAEAV	3	0.54982	0																										1
TEA003718.1	508	S	PREDICTED: ammonium transporter 1 member 1 [Eucalyptus grandis]	---	0.414123	0.000199234	41.047	KVEPQNS(0.006)S(0.006)PT(0.019)PDHNS(0.139)S(0.414)S(0.414)PAEAV	3	0.54982	0																										1
TEA003744.1	568	S	PREDICTED: serine/threonine-protein kinase STN7, chloroplastic [Juglans regia]	---	1	0.000632168	127.78	RKS(1)LWWSR	2	-0.54248	9	0.777	1.409	0.938				1.028	0.996	0.853				0.921	0.7848							2.113	1.112	1.539	0.176		0.309	1.006	0.836	0.91				0.367724	1.26709	0.609487
TEA003744.1	554	T	PREDICTED: serine/threonine-protein kinase STN7, chloroplastic [Juglans regia]	---	1	4.3806e-118	221.14	T(1)LNES(1)MDELNQR	2	-0.41887	117	1.01	0.836	1.423				1.074	1.812	0.813			0.033	1.132	0.76112					37.364		2.113	1.112	1.539	0.176		0.309	1.006	0.836	0.91				0.477993	0.751799	0.924626
TEA003744.1	558	S	PREDICTED: serine/threonine-protein kinase STN7, chloroplastic [Juglans regia]	---	1	4.3806e-118	221.14	T(1)LNES(1)MDELNQR	2	-0.41887	154	1.224	1.379	2.025				0.883	0.71	0.774			0.007	0.511	0.0167648					112.714		2.113	1.112	1.539	0.176		0.309	1.006	0.836	0.91				0.579271	1.24011	1.31579
TEA003744.1	543	S	PREDICTED: serine/threonine-protein kinase STN7, chloroplastic [Juglans regia]	---	1	0.00897993	93.477	NALAS(1)ALR	2	0.11073	2	0.712	0.816	0.857				1.244	1.171	1.2				1.516	0.00197773							2.113	1.112	1.539	0.176		0.309	1.006	0.836	0.91				0.336962	0.733813	0.556855
TEA003749.1	244	S	electron carrier/iron ion-binding protein, putative [Medicago truncatula]	---	0.999881	7.33383e-96	207.23	GPTHCGS(1)PISNPNPNFVK	2	1.5956	15	1.241	1.324	1.887	0.291	0.315		1.895	1.189	1.362		0.212	0.282	0.999	0.98648	4.898	0.0027047	0.815	0.28572	6	0.0033385
TEA003753.1	18	S	PREDICTED: UDP-arabinose 4-epimerase 1 [Prunus mume]	---	1	0.000481702	102.08	AMS(1)LGGIDYVDPK	2	-0.42663	12	0.797	0.746	0.775	0.992	1.178	1.473	1.223	0.817	0.948	0.974	0.951	1.127	1.289	0.114438	0.636	0.0193396	0.838	0.25686	0.979	0.81436
TEA003761.1	383	S	sodium/calcium exchanger family protein / calcium-binding EF hand family protein [Arabidopsis thaliana]	---	1	9.04885e-36	174.7	KEHDLLGDES(1)NS(1)DDER	2	0.58607	16				1.171	1.332	1.312				0.736	0.745	0.704					0.573	0.00022438
TEA003761.1	357	S	sodium/calcium exchanger family protein / calcium-binding EF hand family protein [Arabidopsis thaliana]	---	0.999998	0.000737584	100.04	HKSDECPDS(1)PQLR	2	0.20271	8				0.864	0.792	1.189					1.02	1.135					1.136	0.45122
TEA003761.1	381	S	sodium/calcium exchanger family protein / calcium-binding EF hand family protein [Arabidopsis thaliana]	---	1	9.04885e-36	174.7	KEHDLLGDES(1)NS(1)DDER	2	0.58607	14				0.951	1.193	1.218				0.889	0.899	0.85					0.785	0.043279
TEA003796.1	501	Y	PREDICTED: probable L-type lectin-domain containing receptor kinase II.1 [Juglans regia]	---	0.376882	3.46366e-06	42.791	LY(0.377)DHGANPQT(0.278)T(0.278)HVVGT(0.065)VGY(0.001)IAPELTR	4	-2.9673	0
TEA003796.1	510	T	PREDICTED: probable L-type lectin-domain containing receptor kinase II.1 [Juglans regia]	---	0.811497	2.34894e-07	55.417	LY(0.036)DHGANPQT(0.126)T(0.811)HVVGT(0.01)VGY(0.017)IAPELTR	3	0.40223	2		0.907		1.359	0.77	0.911		0.938	1.116				1.132		0.895
TEA003796.1	509	T	PREDICTED: probable L-type lectin-domain containing receptor kinase II.1 [Juglans regia]	---	0.708859	2.42098e-07	51.758	LY(0.024)DHGANPQT(0.709)T(0.256)HVVGT(0.011)VGYIAPELTR	4	-0.50514	1					1
TEA003796.1	671	S	PREDICTED: probable L-type lectin-domain containing receptor kinase II.1 [Juglans regia]	---	0.968786	3.74358e-06	113.49	VSGCSMSS(0.006)S(0.015)ES(0.969)ILS(0.01)K	2	-0.83412	8	1.01	0.893	1.616	0.306			0.896	0.98	1.3				0.903	0.7212	3.833
TEA003814.1	1088	S	ABC transporter B family member 19 [Morus notabilis]	---	0.767094	0.00691671	72.207	S(0.23)KS(0.767)IS(0.003)EEIPFVK	2	0.17009	1	0.869	1.183	1.841	0.693	0.857	0.527	1.03						0.794		1.874	0.081781
TEA003814.1	414	S	ABC transporter B family member 19 [Morus notabilis]	---	0.499937	5.41252e-56	188.98	RLS(0.5)S(0.5)DVSSAPTVAAEK	2	-0.1604	3	1.281		1.392									0.327
TEA003814.1	1014	S	ABC transporter B family member 19 [Morus notabilis]	---	0.872983	0.0050487	67.685	LLPNKS(0.873)LS(0.063)S(0.018)S(0.023)T(0.023)PR	3	0.2761	3	0.802	0.679	1.054		0.669	0.65	1.332	1.17	1.645				1.636	0.037043	1.281	0.25738
TEA003814.1	415	S	ABC transporter B family member 19 [Morus notabilis]	---	0.98699	5.41252e-56	188.98	LS(0.012)S(0.987)DVSSAPTVAAEK	2	0.72142	5	1.281		1.392									0.327
TEA003814.1	885	Y	ABC transporter B family member 19 [Morus notabilis]	---	0.588552	0.0208005	82.261	FY(0.589)ERY(0.411)IQK	2	4.2146	1	0.849	0.917	1.825	0.6		1.145	0.634	1.03					0.695	0.42946	1.372	0.49732
TEA003820.1	152	S	PREDICTED: 25.3 kDa vesicle transport protein [Ziziphus jujuba]	---	1	4.40967e-25	147.26	NIS(1)KLNDELYEVHQIMTR	3	-0.44739	2			0.184	1.089	1.727										0.131									1.523	1.043	1.802	0.385	0.38	0.506			1.361				0.715036	1.6558
TEA003820.1	191	S	PREDICTED: 25.3 kDa vesicle transport protein [Ziziphus jujuba]	---	0.847463	0.000924831	103.16	LT(0.005)S(0.847)ES(0.147)RVY(0.001)ADK	2	0.49156	2				1																				1.523	1.043	1.802	0.385	0.38	0.506			1.361				0.656599
TEA003820.1	193	S	PREDICTED: 25.3 kDa vesicle transport protein [Ziziphus jujuba]	---	0.928337	4.94652e-06	127.97	LTS(0.072)ES(0.928)RVYADK	2	-1.0957	4					1.506	1.171			0.323															1.523	1.043	1.802	0.385	0.38	0.506			1.361					1.44391	0.649834
TEA003824.1	448	S	PREDICTED: monosaccharide-sensing protein 2 [Theobroma cacao]	---	0.95063	1.44785e-16	53.794	RGS(0.951)LVS(0.049)LPGGDVPAEGEFIQAAALVSQPALYSK	3	-0.28418	3				0.827	1.034	1.139																		1.026	1.019	0.955										0.806043	1.01472	1.19267
TEA003824.1	272	S	PREDICTED: monosaccharide-sensing protein 2 [Theobroma cacao]	---	0.999615	1.1769e-06	107.17	QS(1)SIGLVSR	2	-0.2059	7	0.91	1.258	1.237	0.713	0.562	0.486	1.526	1.327	0.981				1.126	0.53764	1.934	0.0125595								1.026	1.019	0.955										0.694932	0.551521	0.508901
TEA003824.1	261	S	PREDICTED: monosaccharide-sensing protein 2 [Theobroma cacao]	---	0.999999	3.1162e-05	87.352	LYGAEEGLS(1)WVAKPVNGR	3	-0.27864	7		1.05	0.931				1.169	1.092	0.759				1.016	0.99662										1.026	1.019	0.955
TEA003824.1	309	S	PREDICTED: monosaccharide-sensing protein 2 [Theobroma cacao]	---	0.794661	0.00378226	97.779	LPEAS(0.205)GS(0.795)MR	2	-1.1391	10	0.482	0.992	0.277	0.4	1.477	1.415	0.82	1.696	1.442				2.26	0.102898	0.532	0.33866								1.026	1.019	0.955										0.389864	1.44946	1.48168
TEA003824.1	383	S	PREDICTED: monosaccharide-sensing protein 2 [Theobroma cacao]	---	0.610919	0.00124603	50.358	DMPPPPAS(0.22)HGS(0.611)T(0.169)LGVR	2	1.6443	2				1.201					0.799															1.026	1.019	0.955										1.17057
TEA003824.1	444	S	PREDICTED: monosaccharide-sensing protein 2 [Theobroma cacao]	---	1	2.56341e-06	133.96	IYLHQEGVPGS(1)RR	2	-0.52206	44	1.199	1.661	2.453	0.551	0.671	0.637	1.17	1.533	1.166	0.323	0.323	0.313	0.728	0.27882	2.858	0.0093217	0.516	0.00038418	4.034	0.0043019				1.026	1.019	0.955										0.537037	0.658489	0.667016
TEA003824.1	273	S	PREDICTED: monosaccharide-sensing protein 2 [Theobroma cacao]	---	0.99674	1.1769e-06	138.15	QS(0.003)S(0.997)IGLVSR	2	0.075435	10	0.89	1.193	1.175	0.474	0.491	0.419	1.418	1.455	1.484				1.337	0.089561	2.354	0.00134328								1.026	1.019	0.955										0.461988	0.481845	0.438743
TEA003824.1	307	S	PREDICTED: monosaccharide-sensing protein 2 [Theobroma cacao]	---	0.809076	0.000796576	117.09	LPEAS(0.809)GS(0.191)MR	2	0.045335	3	0.809		1.104				1.393	1.149	1.206			0.34	1.306	0.139277					3.675					1.026	1.019	0.955
TEA003825.1	315	S	PREDICTED: protein PLASTID MOVEMENT IMPAIRED 1 [Theobroma cacao]	---	0.999249	0.00037617	77.229	KQS(0.999)KS(0.116)S(0.804)FS(0.095)IPS(0.986)PR	2	-1.0904	4	0.696		0.964				1.141	0.781	1.417				1.341	0.35712
TEA003825.1	39	S	PREDICTED: protein PLASTID MOVEMENT IMPAIRED 1 [Theobroma cacao]	---	1	0.0052341	109.79	HAS(1)LALPR	2	-0.24605	3	1.383	0.822	1.317		0.079		1.172	1.203	1.024				0.965	0.9476	14.861
TEA003825.1	317	S	PREDICTED: protein PLASTID MOVEMENT IMPAIRED 1 [Theobroma cacao]	---	0.462141	0.00924061	63.044	KQS(0.985)KS(0.462)S(0.463)FS(0.108)IPS(0.982)PR	2	-1.0364	0
TEA003825.1	309	S	PREDICTED: protein PLASTID MOVEMENT IMPAIRED 1 [Theobroma cacao]	---	0.99083	0.00813319	102.42	NFAS(0.009)S(0.991)IAR	2	0.66472	5	0.788		1.045					0.944	1.224				1.183	0.47036
TEA003825.1	318	S	PREDICTED: protein PLASTID MOVEMENT IMPAIRED 1 [Theobroma cacao]	---	0.803538	0.00037617	77.229	KQS(0.999)KS(0.116)S(0.804)FS(0.095)IPS(0.986)PR	2	-1.0904	3	0.722		1					0.81	1.469				1.323	0.53824
TEA003825.1	323	S	PREDICTED: protein PLASTID MOVEMENT IMPAIRED 1 [Theobroma cacao]	---	0.999836	7.87445e-06	122.34	SSFSIPS(1)PR	2	0.1516	13	1.88	1.937	0.238			0.096	0.282	1.85	0.717				0.703	0.76648	14.08
TEA003825.1	76	S	PREDICTED: protein PLASTID MOVEMENT IMPAIRED 1 [Theobroma cacao]	---	1	0.0130816	93.839	RMS(1)LS(1)PFR	2	0.011934	4	0.837	1.084	0.881				0.969	1.198	1.031				1.141	0.2539
TEA003825.1	78	S	PREDICTED: protein PLASTID MOVEMENT IMPAIRED 1 [Theobroma cacao]	---	1	0.00611927	148.52	RMS(1)LS(1)PFR	2	0.011934	11	0.94	0.987	0.869				1.026	1.235	0.943				1.146	0.20992
TEA003846.1	398	S	PREDICTED: uncharacterized RING finger protein C4G3.12c [Populus euphratica]	---	0.999151	0.0138813	50.831	RKS(0.999)PGIS(0.001)VACER	3	-0.17182	1	0.822	1.221	1.472	0.26			0.936	1.073	1.217				0.918	0.75334	4.506
TEA003849.1	131	S	senescence regulator [Medicago truncatula]	---	0.992469	0.00683618	68.972	IAS(0.992)FS(0.008)VHEGIGR	2	-0.13095	2					1
TEA003849.1	98	S	senescence regulator [Medicago truncatula]	---	1	9.15381e-07	50.271	RKDS(1)DDDVDDGEGEEAGNR	2	2.0644	1
TEA003849.1	45	S	senescence regulator [Medicago truncatula]	---	0.999913	0.0109521	133.98	SSS(1)PEFR	2	0.09412	3	0.494	0.604	0.738	1.557	2.096	2.096	0.536	0.583	0.623		0.675		0.949	0.75674	0.319	0.00168031	0.352		0.86
TEA003864.1	209	S	Alkylated DNA repair protein alkB-8-like protein [Morus notabilis]	---	0.959177	2.5812e-12	151.39	YFEEWIGS(0.003)S(0.038)S(0.959)PHAR	2	-0.32631	16		0.485		1.24	1.513	1.521		0.989	0.923	0.328			1.971		0.34		0.23		2.915
TEA003864.1	207	S	Alkylated DNA repair protein alkB-8-like protein [Morus notabilis]	---	0.333331	0.00233799	53.395	YFEEWIGS(0.333)S(0.333)S(0.333)PHAR	3	0.51128	0
TEA003864.1	208	S	Alkylated DNA repair protein alkB-8-like protein [Morus notabilis]	---	0.613285	1.60408e-05	116.06	YFEEWIGS(0.015)S(0.613)S(0.371)PHAR	2	1.1543	3	1.014		0.986
TEA003867.1	226	S	electron carrier/protein disulfide oxidoreductase [Medicago truncatula]	---	1	0.000246637	104.2	EKS(1)VVAVSSVLR	2	0.39214	13				0.787	1.054	0.977				0.971	1.161	1.05					1.129	0.282
TEA003869.1	8	T	PREDICTED: probable aquaporin PIP2-2 [Ricinus communis]	---	0.999998	4.08405e-07	121.03	EVEET(1)VVTEQEFSAK	2	0.027737	1					1																			1.224	1.188	1.33				0.738	0.782	0.738					0.841751
TEA003869.1	11	T	PREDICTED: probable aquaporin PIP2-2 [Ricinus communis]	---	0.99971	7.78251e-12	135.09	EVEETVVT(1)EQEFSAK	2	-0.88168	3				1.061	1.02	1.584						0.335					0.274							1.224	1.188	1.33				0.738	0.782	0.738				0.86683	0.858586	1.19098
TEA003869.1	282	S	PREDICTED: probable aquaporin PIP2-2 [Ricinus communis]	---	1	0.000498813	116.19	ALGS(1)FRS(1)NA	2	0.29343	31	0.017	0.021	0.021	2.464	2.861	2.702	0.013	0.016	0.016	1.216	1.398	1.255	0.763	0.051837	0.007	2.4092e-07	0.482	0.00027666	0.012	3.2779e-07				1.224	1.188	1.33				0.738	0.782	0.738				2.01307	2.40825	2.03158
TEA003869.1	285	S	PREDICTED: probable aquaporin PIP2-2 [Ricinus communis]	---	1	0.000126575	128.88	ALGS(1)FRS(1)NA	2	0.29343	42	0.02	0.028	0.026	2.445	2.876	2.758	0.015	0.02	0.013	1.199	1.367	1.232	0.649	0.054139	0.009	1.0007e-06	0.47	0.00027933	0.013	2.5084e-06				1.224	1.188	1.33				0.738	0.782	0.738				1.99755	2.42088	2.07368
TEA003875.1	449	S	PREDICTED: protein SAND [Vitis vinifera]	---	0.999914	0.000285125	135.65	LATDS(1)PERFR	3	-0.61753	19	1.171	1.331	1.366	0.972	1.271		0.753	0.896	0.919	0.807	0.597	0.917	0.664	0.0063963	1.15	0.30124	0.69	0.144016	1.106	0.47022
TEA003895.1	260	S	PREDICTED: structural maintenance of chromosomes protein 6 [Malus domestica]	---	0.558898	1.33134e-24	91.748	S(0.559)NS(0.425)EKGS(0.013)LS(0.002)S(0.001)DYIVDPHHRPSYHLGGR	4	-0.22876	1					1.516					0.743		0.741					0.489
TEA003895.1	266	S	PREDICTED: structural maintenance of chromosomes protein 6 [Malus domestica]	---	0.594529	6.64058e-25	93.542	S(0.112)NS(0.292)EKGS(0.595)LS(0.001)S(0.001)DYIVDPHHRPSYHLGGR	5	-0.5302	3	1.585	0.939	0.955								0.521
TEA003895.1	262	S	PREDICTED: structural maintenance of chromosomes protein 6 [Malus domestica]	---	0.769217	1.33134e-24	90.322	S(0.231)NS(0.769)EKGSLSSDYIVDPHHRPSYHLGGR	3	-0.11944	8		0.997					0.946	1.15	0.906				1.004
TEA003896.1	278	S	PREDICTED: protein FLX-like 2 [Ziziphus jujuba]	---	0.392044	1.05987e-14	54.167	APLPGS(0.392)GT(0.392)AAPAGGT(0.158)PS(0.055)HT(0.002)GAQSGPSSAR	3	-0.039756	0																					1.232	1.074	1.071	0.844	0.495	0.514	1.116	1.128	1.286		1.24
TEA003896.1	289	S	PREDICTED: protein FLX-like 2 [Ziziphus jujuba]	---	0.571074	3.20858e-69	129.68	APLPGSGTAAPAGGT(0.395)PS(0.571)HT(0.033)GAQS(0.001)GPSSAR	4	1.1272	1									1												1.232	1.074	1.071	0.844	0.495	0.514	1.116	1.128	1.286		1.24
TEA003896.1	280	T	PREDICTED: protein FLX-like 2 [Ziziphus jujuba]	---	0.392044	1.05987e-14	54.167	APLPGS(0.392)GT(0.392)AAPAGGT(0.158)PS(0.055)HT(0.002)GAQSGPSSAR	3	-0.039756	0																					1.232	1.074	1.071	0.844	0.495	0.514	1.116	1.128	1.286		1.24
TEA003896.1	287	T	PREDICTED: protein FLX-like 2 [Ziziphus jujuba]	---	0.991326	5.62808e-106	168.01	APLPGSGTAAPAGGT(0.991)PS(0.008)HTGAQSGPSSAR	3	-0.13046	32	1.246	1.947	1.687	0.392	0.449	0.435	1.413	1.226	1.811		0.177	0.216	0.912	0.63756	3.824	0.00065592	0.462	0.0034157	7.549	0.00118089	1.232	1.074	1.071	0.844	0.495	0.514	1.116	1.128	1.286		1.24		1.01136	1.81285	1.57516	0.464455	0.907071	0.846304
TEA003907.1	191	S	PREDICTED: nuclear pore complex protein NUP35 [Ipomoea nil]	---	1	4.3365e-31	126.68	GKGS(1)PVEAVVQPGALIILPPPR	2	-0.30148	19	1.627	2.057	1.869	0.255	0.264	0.173	1.547	1.639	1.32		0.104	0.145	0.811	0.090665	8.025	0.00015944	0.54	0.064578	12.064	0.00046236		0.848						1.064	1.088					2.42571
TEA003907.1	145	T	PREDICTED: nuclear pore complex protein NUP35 [Ipomoea nil]	---	0.902776	0.0120888	71.976	SSGPEFS(0.097)T(0.903)PK	2	0.1562	3	0.666	1.671	0.668	0.364		0.464	1.711	1.024	1.432				1.387	0.30034	2.419	0.146342						0.848						1.064	1.088					1.97052
TEA003907.1	125	S	PREDICTED: nuclear pore complex protein NUP35 [Ipomoea nil]	---	1	5.86969e-12	104.81	SDFSPESGIPDFPVS(1)PEIK	2	-2.8571	12	0.97	0.912			0.266		1.843	1.248	1.607			0.154	1.664	0.044662	3.538		0.579		10.169			0.848						1.064	1.088					1.07547
TEA003907.1	111	S	PREDICTED: nuclear pore complex protein NUP35 [Ipomoea nil]	---	0.476602	0.00141937	48.255	S(0.477)DFS(0.477)PES(0.047)GIPDFPVSPEIK	2	-2.5352	0																						0.848						1.064	1.088
TEA003907.1	114	S	PREDICTED: nuclear pore complex protein NUP35 [Ipomoea nil]	---	0.476602	0.00141937	48.255	S(0.477)DFS(0.477)PES(0.047)GIPDFPVSPEIK	2	-2.5352	0																						0.848						1.064	1.088
TEA003921.1	303	S	PREDICTED: vacuolar protein sorting-associated protein 62-like isoform X2 [Pyrus x bretschneideri]	---	0.983522	0.00413466	93.649	SVVS(0.016)RPS(0.984)LIK	2	-0.19872	2				1.111	1.554	1.881	0.219	0.236
TEA003937.1	374	S	---	---	0.98289	0.00126974	78.244	T(0.017)AS(0.983)PANIVENGQK	2	-4.4624	7	0.958		1.31				0.851	0.735	1.146				0.803	0.3536
TEA003937.1	264	S	---	---	0.91224	0.000708622	69.331	T(0.043)CS(0.912)QENKES(0.016)EISY(0.029)ELR	3	-0.39412	2	1.178	1.444	1.062				0.622		0.694				0.536	0.0153996
TEA003937.1	262	T	---	---	0.498882	0.000708622	60.489	T(0.499)CS(0.499)QENKESEISY(0.002)ELR	2	0.35818	0
TEA003951.1	149	S	PREDICTED: beta-amylase 8 isoform X1 [Vitis vinifera]	---	0.499997	0.000512943	88.385	S(0.5)S(0.5)PPPSQMGTFPVR	2	0.33868	2		1.42			0.422		0.988	1.226	0.944				0.741		3.365
TEA003951.1	194	S	PREDICTED: beta-amylase 8 isoform X1 [Vitis vinifera]	---	0.999536	3.16666e-31	162.81	IDESLS(1)PASLDSVVVAER	2	1.939	10	1.17	1.385	0.807				1.128		0.509				0.73	0.38442
TEA003951.1	192	S	PREDICTED: beta-amylase 8 isoform X1 [Vitis vinifera]	---	0.832619	4.29445e-10	110.38	IDES(0.833)LS(0.167)PASLDSVVVAER	3	0.64921	1								1
TEA003951.1	164	S	PREDICTED: beta-amylase 8 isoform X1 [Vitis vinifera]	---	0.999853	0.000633974	103.83	VGS(1)PLSSSSLK	2	1.4548	9	1.488	1.575	1.625	0.411	0.561	0.423	1.362	1.593	1.324	0.353	0.284		0.913	0.2102	3.361	0.00028226	0.685	0.090244	4.478	0.00084427
TEA003951.1	148	S	PREDICTED: beta-amylase 8 isoform X1 [Vitis vinifera]	---	0.499997	0.000512943	88.385	S(0.5)S(0.5)PPPSQMGTFPVR	2	0.33868	2		1.42			0.422		0.988	1.226	0.944				0.741		3.365
TEA003957.1	67	S	PREDICTED: probable alkaline/neutral invertase D [Citrus sinensis]	---	0.999833	1.75226e-47	188.41	ALDNFEISYS(1)PVGR	2	0.2618	10				1.214	1.243	1.118				0.825	0.788	0.811					0.678	0.00036477													1
TEA003957.1	80	S	PREDICTED: probable alkaline/neutral invertase D [Citrus sinensis]	---	0.457435	0.00344585	93.424	SVLDT(0.991)PAS(0.457)S(0.457)T(0.094)R	2	-0.35157	0																															1
TEA003957.1	17	S	PREDICTED: probable alkaline/neutral invertase D [Citrus sinensis]	---	0.993813	1.79616e-06	101.41	NVS(0.458)S(0.548)HCS(0.994)IAEIDDYDLSK	2	0.14591	8	0.149	0.593	0.681	1.307	1.571	1.293		0.494		1.165	1.373	1.373	1.041		0.341	0.123079	0.938	0.49164	0.379												1
TEA003957.1	14	S	PREDICTED: probable alkaline/neutral invertase D [Citrus sinensis]	---	0.724146	1.79616e-06	101.41	NVS(0.685)S(0.724)HCS(0.589)IAEIDDY(0.001)DLSK	3	-0.1342	6	0.127			1.111	1.336	1.1				0.99	1.168	1.168			0.107		0.938	0.49272													1
TEA003957.1	47	S	PREDICTED: probable alkaline/neutral invertase D [Citrus sinensis]	---	0.988919	0.000826291	101.61	S(0.989)LS(0.011)ELSIGLSR	2	0.43544	5				1.672	2.309	0.478				0.279	0.263						0.182	0.092984													1
TEA003957.1	79	S	PREDICTED: probable alkaline/neutral invertase D [Citrus sinensis]	---	0.773772	0.000102827	140.31	SVLDTPAS(0.774)S(0.183)T(0.043)R	2	-0.80565	5				1.445	1.636	1.422				0.848	0.527	0.122					0.332	0.143361													1
TEA003957.1	42	S	PREDICTED: probable alkaline/neutral invertase D [Citrus sinensis]	---	1	2.193e-12	173.14	QRS(1)FDER	2	0.22067	8	0.756	1.073	1.195	0.98	1.107	1.526	0.85	0.951	1.014	0.696	1.11	0.741	0.931	0.72392	0.837	0.40354	0.705	0.146903	1.105	0.48348											1
TEA003957.1	52	S	PREDICTED: probable alkaline/neutral invertase D [Citrus sinensis]	---	0.96038	0.00576005	76.358	SLS(0.003)ELS(0.96)IGLS(0.036)R	2	0.64832	6				1.569	0.868	0.817				0.706	1.041						0.805	0.57854													1
TEA003957.1	49	S	PREDICTED: probable alkaline/neutral invertase D [Citrus sinensis]	---	0.999986	5.43046e-06	129.17	SLS(1)ELSIGLSR	2	0.29977	4				1.026	1.131	1.39					0.453						0.383														1
TEA003957.1	13	S	PREDICTED: probable alkaline/neutral invertase D [Citrus sinensis]	---	0.685452	6.20821e-05	76.21	NVS(0.685)S(0.724)HCS(0.589)IAEIDDY(0.001)DLSK	3	-0.1342	6	0.362			1.073	1.29	1.062				0.956	1.128	1.128			0.317		0.938	0.49354													1
TEA003957.1	76	T	PREDICTED: probable alkaline/neutral invertase D [Citrus sinensis]	---	0.996437	0.00127156	104.95	SVLDT(0.996)PAS(0.703)S(0.25)T(0.051)R	2	0.36694	3				1.294	1.486	1.167				0.562		0.491					0.4	0.0030616													1
TEA003973.1	63	S	PREDICTED: putative germin-like protein 2-1 [Nelumbo nucifera]	---	0.911512	0.0129293	43.164	LATANDFFY(0.004)S(0.912)GLLT(0.084)PR	2	-2.1836	1	0.566		0.476		1.383	1.269			0.649			1.656	1.246		0.393	0.01048	1.249		0.392
TEA003973.1	105	Y	PREDICTED: putative germin-like protein 2-1 [Nelumbo nucifera]	---	0.999754	0.000473224	62.861	IDFAPY(1)GLNPPHTHPR	3	-0.84095	5				1.432	1.431	1.169				0.466	0.501						0.36	0.00154067
TEA003975.1	244	S	PREDICTED: heterogeneous nuclear ribonucleoprotein 1-like [Malus domestica]	---	1	1.27979e-23	162.81	KAS(1)NPPPAPAHGSNSR	3	0.38925	23	2.415	0.525	0.429	0.399	0.223	0.92	2.488	1.593	1.978	0.124	0.34	0.565	1.798	0.187722	2.185	0.40776	0.667	0.53468	5.888	0.0140837	1.062	1.001	1.132	0.977	0.819	0.908	1.204	1.264	1.258	0.732	0.954	0.69	2.27401	0.524476	0.378975	0.408393	0.272283	1.01322
TEA003975.1	286	T	PREDICTED: heterogeneous nuclear ribonucleoprotein 1-like [Malus domestica]	---	0.869667	3.54727e-26	72.553	SFNDGFGEFGGS(0.002)Y(0.001)GGFDGGFGPGPY(0.002)RT(0.87)PGGIGS(0.125)R	3	0.20333	4		0.417			1.539	1.232	0.811						1.945		0.301						1.062	1.001	1.132	0.977	0.819	0.908	1.204	1.264	1.258	0.732	0.954	0.69		0.416583			1.87912	1.35683
TEA003975.1	326	S	PREDICTED: heterogeneous nuclear ribonucleoprotein 1-like [Malus domestica]	---	0.941439	0.00837009	72.705	GES(0.056)S(0.941)LGY(0.002)S(0.001)SR	2	-0.11444	5	0.735			1.01		1.289	1.117	0.911	0.937				1.345		0.639						1.062	1.001	1.132	0.977	0.819	0.908	1.204	1.264	1.258	0.732	0.954	0.69	0.69209			1.03378		1.4196
TEA003975.1	260	S	PREDICTED: heterogeneous nuclear ribonucleoprotein 1-like [Malus domestica]	---	1	7.90717e-66	138.51	ARS(1)FNDGFGEFGGSYGGFDGGFGPGPYR	3	-0.87962	13	0.376	0.44	0.43	2.306	2.313		1	1.025	0.964	0.579	0.719	0.846	2.399	7.6648e-05	0.18	0.00081685	0.309	0.0084828	1.394	0.036562	1.062	1.001	1.132	0.977	0.819	0.908	1.204	1.264	1.258	0.732	0.954	0.69	0.354049	0.43956	0.379859	2.36029	2.82418
TEA003975.1	171	S	PREDICTED: heterogeneous nuclear ribonucleoprotein 1-like [Malus domestica]	---	0.982812	0.000728902	69.747	IFVGGVPS(0.983)AVT(0.017)EDELK	2	2.275	6	0.972	1.178	1.35	0.75			1.056	0.707	0.987				0.786	0.189484	1.556						1.062	1.001	1.132	0.977	0.819	0.908	1.204	1.264	1.258	0.732	0.954	0.69	0.915254	1.17682	1.19258	0.767656
TEA003983.1	308	S	PREDICTED: probable ADP-ribosylation factor GTPase-activating protein AGD8 [Vitis vinifera]	---	0.967745	5.14122e-11	160.93	S(0.968)IS(0.031)S(0.002)AQFYGDQSK	2	-0.23628	4			1.452			1.213				0.335					1.197		0.276							0.946		1.054												1.15085
TEA003983.1	173	S	PREDICTED: probable ADP-ribosylation factor GTPase-activating protein AGD8 [Vitis vinifera]	---	0.997235	0.000610092	114.21	QEVPNVS(0.003)AS(0.997)PK	2	1.249	9	0.8	0.851	1.034	0.997	1.174	1.174	1.045	1.023	2.039		0.432	0.431	1.53	0.190479	0.803	0.077879	0.387	0.003299	3.173	0.039843				0.946		1.054										1.05391		1.11385
TEA003983.1	310	S	PREDICTED: probable ADP-ribosylation factor GTPase-activating protein AGD8 [Vitis vinifera]	---	0.999548	1.24323e-100	220.49	SIS(1)SAQFYGDQSK	2	-0.34077	8	0.857	1.172		0.666	0.773		1.653	1.743	0.136				1.161	0.79222	1.41	0.193684								0.946		1.054										0.704017
TEA003983.1	134	S	PREDICTED: probable ADP-ribosylation factor GTPase-activating protein AGD8 [Vitis vinifera]	---	0.524122	2.8849e-10	79.69	S(0.002)S(0.002)AEDAGLPS(0.524)S(0.424)PVAS(0.015)QS(0.002)AY(0.032)VSNR	2	0.01194	1																								0.946		1.054
TEA003983.1	171	S	PREDICTED: probable ADP-ribosylation factor GTPase-activating protein AGD8 [Vitis vinifera]	---	0.732111	0.00594763	75.911	QEVPNVS(0.732)AS(0.268)PK	2	0.94638	1										1														0.946		1.054
TEA003983.1	311	S	PREDICTED: probable ADP-ribosylation factor GTPase-activating protein AGD8 [Vitis vinifera]	---	0.498488	0.0030495	70.41	S(0.001)IS(0.498)S(0.498)AQFY(0.002)GDQSK	2	-0.61434	0																								0.946		1.054
TEA003983.1	135	S	PREDICTED: probable ADP-ribosylation factor GTPase-activating protein AGD8 [Vitis vinifera]	---	0.908074	6.42056e-36	129.27	SSAEDAGLPS(0.091)S(0.908)PVASQSAY(0.001)VSNR	3	-0.50525	10	0.563	1.026	0.871		0.961	1.439	1.139						1.389		0.683	0.25134								0.946		1.054												1.36528
TEA003990.1	371	S	PREDICTED: WEB family protein At5g55860 [Vitis vinifera]	---	0.998951	2.0907e-74	202.95	KS(0.001)KS(0.999)ELEAAIAEESK	2	-0.19624	30	1.161	1.346	0.856	0.81		0.752	1.394	1.145	0.947		1.137	0.452	1.037	0.82624	1.435	0.142179	1.017	0.87124	1.463	0.29604	0.77	1.078	1.086	1.214	1.258		1.015	0.842	0.737				1.50779	1.24861	0.788214	0.667216
TEA003990.1	470	S	PREDICTED: WEB family protein At5g55860 [Vitis vinifera]	---	0.785646	0.000262318	96.143	AS(0.786)T(0.209)S(0.006)ESGAQITISR	2	-0.3437	2		1.314			0.55				1.137				0.865		2.389						0.77	1.078	1.086	1.214	1.258		1.015	0.842	0.737					1.21892			0.437202
TEA003990.1	369	S	PREDICTED: WEB family protein At5g55860 [Vitis vinifera]	---	0.720642	1.98385e-47	189.34	KS(0.721)KS(0.279)ELEAAIAEESK	3	-0.011341	19	1.241	1.438	0.915	0.865	0.792	0.803	1.49	1.223	1.012	0.523	1.214	0.482	1.036	0.8269	1.461	0.055898	0.902	0.57748	1.679	0.130744	0.77	1.078	1.086	1.214	1.258		1.015	0.842	0.737				1.61169	1.33395	0.842541	0.712521	0.629571
TEA003990.1	471	T	PREDICTED: WEB family protein At5g55860 [Vitis vinifera]	---	0.499421	0.000325392	94.61	AS(0.499)T(0.499)S(0.001)ESGAQITISR	2	0.82485	0																					0.77	1.078	1.086	1.214	1.258		1.015	0.842	0.737
TEA003990.1	12	S	PREDICTED: WEB family protein At5g55860 [Vitis vinifera]	---	0.989289	4.61447e-24	137.72	LNAT(0.011)DS(0.989)PKVVEVGEIDTR	2	1.362	16	0.661			1.394	1.446	1.864	1.272	0.678	1.105	0.395	0.675	0.509	1.541		0.422		0.336	0.0035226	1.935	0.057238	0.77	1.078	1.086	1.214	1.258		1.015	0.842	0.737				0.858442			1.14827	1.14944
TEA003990.1	628	S	PREDICTED: WEB family protein At5g55860 [Vitis vinifera]	---	1	6.34756e-09	153.23	VLLPNLS(1)GIFHR	2	-0.15494	43	1.431	2.003	1.181	0.568	0.798	0.71	1.332	1.964	1.343	0.238	0.203	0.229	1.005	0.95368	2.223	0.0129772	0.323	0.00052487	6.924	0.000144629	0.77	1.078	1.086	1.214	1.258		1.015	0.842	0.737				1.85844	1.85807	1.08748	0.467875	0.63434
TEA003990.1	644	S	PREDICTED: WEB family protein At5g55860 [Vitis vinifera]	---	0.492431	0.00866172	45.992	NQIEGGS(0.492)PS(0.492)Y(0.015)LPGERPM	2	1.5508	0																					0.77	1.078	1.086	1.214	1.258		1.015	0.842	0.737
TEA003990.1	642	S	PREDICTED: WEB family protein At5g55860 [Vitis vinifera]	---	0.992134	1.97857e-25	149.33	NQIEGGS(0.992)PS(0.008)YLPGERPM	2	-0.63438	13	1.331	1.305	1.475		0.285	0.429	1.019	1.228	0.929				0.773	0.043537	3.838	0.003397					0.77	1.078	1.086	1.214	1.258		1.015	0.842	0.737				1.72857	1.21058	1.3582		0.22655
TEA003990.1	10	T	PREDICTED: WEB family protein At5g55860 [Vitis vinifera]	---	0.617882	4.61447e-24	137.72	DRLNAT(0.618)DS(0.382)PKVVEVGEIDTR	3	-0.47614	6					1.602	0.673				1.093	0.772	0.86					0.799	0.70694			0.77	1.078	1.086	1.214	1.258		1.015	0.842	0.737								1.27345
TEA003993.1	208	T	PLATZ transcription factor family protein [Medicago truncatula]	---	0.736045	0.00550504	45.916	VQS(0.032)FT(0.022)PS(0.208)T(0.736)PPPT(0.001)VVNY(0.001)R	2	-0.97863	1	1.143	1.173	0.895				0.789						0.737
TEA003996.1	966	S	PREDICTED: E3 ubiquitin-protein ligase UPL1 isoform X1 [Vitis vinifera]	---	0.377808	3.12134e-25	77.531	QNVELEPES(0.003)ADAAVS(0.378)NAT(0.378)ERES(0.239)DDDAS(0.003)IPVVR	3	0.82854	0																								0.835	0.779	0.6				1.505	1.281
TEA003996.1	973	S	PREDICTED: E3 ubiquitin-protein ligase UPL1 isoform X1 [Vitis vinifera]	---	0.939431	4.08197e-81	134.74	QNVELEPESADAAVSNAT(0.053)ERES(0.939)DDDAS(0.007)IPVVR	4	0.11212	3				1.559	1.018					0.671		0.752					0.552	0.121744						0.835	0.779	0.6				1.505	1.281					1.86707	1.3068
TEA003996.1	3341	S	PREDICTED: E3 ubiquitin-protein ligase UPL1 isoform X1 [Vitis vinifera]	---	0.844121	0.000156146	105.19	ESAGT(0.002)SAPS(0.844)PT(0.153)K	2	0.26668	4	0.123	0.19		1.141	1.299	1.639				2.43	0.179				0.115	0.00197937	0.959	0.6827						0.835	0.779	0.6				1.505	1.281					1.36647	1.66752	2.73167
TEA003996.1	2845	S	PREDICTED: E3 ubiquitin-protein ligase UPL1 isoform X1 [Vitis vinifera]	---	1	5.2249e-11	157.88	RAS(1)S(1)ALAESLELK	2	0.53399	5				1.455	1.481	0.309				0.955	0.8						0.811	0.99894						0.835	0.779	0.6				1.505	1.281					1.74251	1.90116	0.515
TEA003996.1	2473	S	PREDICTED: E3 ubiquitin-protein ligase UPL1 isoform X1 [Vitis vinifera]	---	0.999999	0.0147524	67.102	SVAPANS(1)LAER	2	-0.72685	1				0.671	1.21	1.12																		0.835	0.779	0.6				1.505	1.281					0.803593	1.55327	1.86667
TEA003996.1	969	T	PREDICTED: E3 ubiquitin-protein ligase UPL1 isoform X1 [Vitis vinifera]	---	0.559186	2.85852e-40	101.59	QNVELEPES(0.007)ADAAVS(0.129)NAT(0.559)ERES(0.304)DDDAS(0.001)IPVVR	3	0.066068	3					1																			0.835	0.779	0.6				1.505	1.281						1.2837
TEA003996.1	2846	S	PREDICTED: E3 ubiquitin-protein ligase UPL1 isoform X1 [Vitis vinifera]	---	1	5.2249e-11	157.88	RAS(1)S(1)ALAESLELK	2	0.53399	4				1.386	1.108	0.849				0.945	0.712						0.743	0.2678						0.835	0.779	0.6				1.505	1.281					1.65988	1.42234	1.415
TEA004003.1	98	S	DUF740 family protein [Medicago truncatula]	---	0.775709	0.0017578	68.481	S(0.776)RS(0.224)LAIPFLHSR	3	0.48903	11	0.451	0.725	1.036	1.329	1.882	1.31	0.804	0.747	0.716				1.025	0.77476	0.489	0.047922
TEA004003.1	114	S	DUF740 family protein [Medicago truncatula]	---	1	0.0100278	86.699	FAEAS(1)PPVNR	2	1.6478	1			0.545	1.03	1.348	1.116		0.96					1.761		0.468
TEA004003.1	100	S	DUF740 family protein [Medicago truncatula]	---	0.999999	0.00380004	66.708	S(1)LAIPFLHSR	2	0.62447	12		0.855	0.703	1.449		1.615		0.792	0.586				0.884	0.54642	0.508	0.026055
TEA004004.1	337	S	PREDICTED: SEC14 cytosolic factor [Capsicum annuum]	---	1	0.00339217	48.968	QGS(1)FHVDFPEPNPEDAK	2	0.32159	1	0.663	0.677		1.08	1.664	1.372		0.757	0.788				1.153	0.024384	0.488	0.022576
TEA004015.1	243	Y	PREDICTED: shaggy-related protein kinase kappa isoform X1 [Juglans regia]	---	0.986746	0.000623357	134.06	GEPNVS(0.013)Y(0.987)ICSR	2	0.02551	2	1.233	1.216	1.301	0.661		0.763	1.37	1.396	1.122	0.67	0.649	0.619	1.037	0.68518	1.756	0.0025024	0.907	0.21738	2.006	0.00071652
TEA004015.1	4	T	PREDICTED: shaggy-related protein kinase kappa isoform X1 [Juglans regia]	---	0.536686	0.000146533	76.341	AS(0.033)T(0.537)S(0.43)VGHGGVGS(0.001)SR	2	0.16307	1								1
TEA004015.1	5	S	PREDICTED: shaggy-related protein kinase kappa isoform X1 [Juglans regia]	---	0.94755	1.57483e-06	93.768	AS(0.003)T(0.045)S(0.948)VGHGGVGS(0.004)SR	2	-0.28422	5			0.42	1.017	1.344	1.219									0.352
TEA004044.1	814	S	PREDICTED: receptor-like protein kinase HERK 1 [Fragaria vesca subsp. vesca]	---	0.857423	0.00577589	72.662	LDDVS(0.002)GVS(0.141)MS(0.857)R	2	0.14525	2		0.802			1.204	0.995									0.729
TEA004044.1	643	S	PREDICTED: receptor-like protein kinase HERK 1 [Fragaria vesca subsp. vesca]	---	0.75493	2.53775e-13	153.06	TGPEIDQTHVS(0.755)T(0.245)AVK	2	-0.81499	5	0.678	0.916	0.891	1.575	1.186	1.408			0.753	0.593			0.909		0.596	0.0147969	0.427		1.27
TEA004044.1	467	S	PREDICTED: receptor-like protein kinase HERK 1 [Fragaria vesca subsp. vesca]	---	0.917434	0.00827756	52.99	YSNGT(0.001)T(0.003)LS(0.023)T(0.055)VS(0.917)NLGY(0.001)R	2	3.9963	1		0.347		1.55	1.719	1.033	0.351						1.012		0.242
TEA004044.1	644	T	PREDICTED: receptor-like protein kinase HERK 1 [Fragaria vesca subsp. vesca]	---	0.648815	4.55372e-12	147.49	TGPEIDQTHVS(0.351)T(0.649)AVK	2	0.20671	2			0.937					1.063					1.134
TEA004044.1	443	S	PREDICTED: receptor-like protein kinase HERK 1 [Fragaria vesca subsp. vesca]	---	0.993347	0.0101851	78.744	NMES(0.007)LGHS(0.993)K	2	-0.67063	2				0.625	1.64	1.523					0.514	0.698					0.48	0.21038
TEA004044.1	818	S	PREDICTED: receptor-like protein kinase HERK 1 [Fragaria vesca subsp. vesca]	---	1	0.00636997	130.66	VFS(1)QLVK	2	-0.2459	13	1.265	1.413	0.977	0.959	0.877	1.035	1.481	1.264	1.154	0.461	0.484	0.631	1.067	0.61808	1.273	0.123722	0.549	0.005024	2.474	0.00171603
TEA004044.1	649	S	PREDICTED: receptor-like protein kinase HERK 1 [Fragaria vesca subsp. vesca]	---	0.999689	0.001493	83.692	GS(1)FGYLDPEYFR	2	0.99774	4			0.451	1.238	1.481	1.783	0.654	0.79				0.603	1.601		0.301		0.402		1.197
TEA004047.1	110	S	plant/T7N9-9 protein [Medicago truncatula]	---	0.993832	4.5723e-05	49.595	VHS(0.994)VDNNQICY(0.006)DHLAFR	3	3.1997	1																					0.8	0.79	0.944	0.87	1.031	1.022	0.971	0.938	1.021	1.176	1.413	1.024
TEA004050.1	204	S	mitochondrial outer membrane protein porin of 36 kDa [Solanum tuberosum]	---	0.527307	1.72251e-07	62.57	S(0.527)FS(0.468)KNENT(0.004)LTIGTQHALDPLTTVK	3	-0.25189	1												1									0.892	0.915	0.888	0.871	0.925	1.049	0.954	1.071	1.134	1.022	1.18	1.098
TEA004050.1	206	S	mitochondrial outer membrane protein porin of 36 kDa [Solanum tuberosum]	---	0.985981	7.3784e-57	145.03	S(0.014)FS(0.986)KNENTLTIGTQHALDPLTTVK	3	-0.13686	13	1.009	1.316	1.171	0.373		0.595	2.151	1.641	0.95	0.43	0.363		1.356	0.36744	2.408	0.020598	0.819	0.55208	3.987	0.024536	0.892	0.915	0.888	0.871	0.925	1.049	0.954	1.071	1.134	1.022	1.18	1.098	1.13117	1.43825	1.31869	0.428243		0.567207
TEA004050.1	94	S	mitochondrial outer membrane protein porin of 36 kDa [Solanum tuberosum]	---	0.999758	6.29747e-06	136.24	TIFS(1)FIVPDQR	2	0.10144	12	1.819	1.371	1.356	0.448	0.569	0.524	1.554	1.665	1.815	0.275	0.343	0.262	1.107	0.36056	2.95	0.0008226	0.571	0.0066041	5.72	4.4858e-05	0.892	0.915	0.888	0.871	0.925	1.049	0.954	1.071	1.134	1.022	1.18	1.098	2.03924	1.49836	1.52703	0.514351	0.615135	0.499523
TEA004050.1	211	T	mitochondrial outer membrane protein porin of 36 kDa [Solanum tuberosum]	---	0.537579	4.5157e-06	56.681	S(0.039)FS(0.418)KNENT(0.538)LT(0.005)IGTQHALDPLTTVK	4	-0.56674	1									1												0.892	0.915	0.888	0.871	0.925	1.049	0.954	1.071	1.134	1.022	1.18	1.098
TEA004085.1	568	S	PREDICTED: kanadaptin [Vitis vinifera]	---	0.997231	2.56752e-11	79.467	EEDEEEY(0.003)LS(0.997)DDDEFYDR	2	-2.1191	3				0.949	0.838	1.213																		1												0.949
TEA004085.1	720	S	PREDICTED: kanadaptin [Vitis vinifera]	---	0.803079	0.0177287	86.344	KINS(0.803)EKS(0.197)VR	2	0.16584	1	1.078	0.871	1.649				0.696	0.65	1.056				0.668	0.179538										1
TEA004093.1	2124	S	PREDICTED: protein furry homolog-like [Daucus carota subsp. sativus]	---	0.88001	0.000970643	114.76	VLVPQT(0.12)S(0.88)FK	2	0.25239	10	0.915	1.336	1.552	1.119		1.109	1.256	0.946	0.917	0.347	0.504		0.82	0.37736	1.138	0.5714	0.382	0.119862	2.443	0.0177792
TEA004123.1	149	S	PREDICTED: protein MODIFIER OF SNC1 11 isoform X2 [Vitis vinifera]	---	0.996055	0.000592353	77.969	TIEDS(0.996)PVT(0.004)EASTDVK	2	1.6559	3				2.46	0.746		0.3	0.494													0.955	0.701	0.763	1.22	2.157		0.774	0.631	0.799							2.01639	0.345851
TEA004134.1	212	S	PREDICTED: protein BONZAI 1 isoform X1 [Vitis vinifera]	---	1	0.00331734	81.278	NVS(1)VGS(1)NRPR	2	0.18673	8	1.086	1.106	1.426	0.496	0.385		0.955	1.366	1.181				0.968	0.80814	2.738	0.0064406										1
TEA004134.1	215	S	PREDICTED: protein BONZAI 1 isoform X1 [Vitis vinifera]	---	1	2.56348e-05	152.32	NVS(1)VGS(1)NRPR	2	0.18673	17	0.887	1.206	1.79	0.826	1.201	1.403	0.866	0.801	0.942	0.627	0.622	0.829	0.672	0.160823	1.132	0.7002	0.606	0.056803	1.256	0.090121						1												1.403
TEA004137.1	51	T	PREDICTED: mitogen-activated protein kinase 20 isoform X2 [Juglans regia]	---	1	0.0014893	61.532	VLNKQT(1)MQQDHGKK	3	-1.0751	1					1																							1
TEA004140.1	69	S	PREDICTED: protein MEI2-like 2 [Vitis vinifera]	---	0.955401	4.3421e-09	55.846	FFT(0.003)DS(0.029)EHCGQS(0.955)VDDGFPT(0.012)LK	3	-0.70171	4	0.922						1.078						1.169										1
TEA004142.1	129	S	---	---	1	1.65796e-15	157.7	NGDVS(1)PILTNVVPK	2	-0.09614	13				1.579	1.621	1.729				0.266	0.378	0.429					0.218	0.00044339
TEA004144.1	238	S	PREDICTED: protein EFR3 homolog B isoform X1 [Theobroma cacao]	---	0.998457	0.010345	79.23	AS(0.001)S(0.998)FSDIGK	2	-0.5266	2	0.619	0.727	0.755	1.077	1.395	1.323		1.38	1.264	0.747	0.641	1.073	1.888	0.004922	0.554	0.0041042	0.648	0.058604	1.612	0.087541
TEA004144.1	728	S	PREDICTED: protein EFR3 homolog B isoform X1 [Theobroma cacao]	---	0.999997	0.000525971	99.055	GYES(1)QEDEVAALK	2	0.5146	11	0.581	0.629	0.502	1.562	1.851	1.598	1.215	0.643	0.795	0.739	0.936	0.949	1.55	0.109803	0.342	0.00022137	0.524	0.0025792	1.011	0.93228
TEA004144.1	74	Y	PREDICTED: protein EFR3 homolog B isoform X1 [Theobroma cacao]	---	0.999839	0.003814	63.29	ITEY(1)LEQRFY(1)K	2	1.6022	1					0.195	0.188				1.407	1.699	1.511					8.037	9.5972e-05
TEA004144.1	934	S	PREDICTED: protein EFR3 homolog B isoform X1 [Theobroma cacao]	---	1	0.00782235	94.584	MSVLQS(1)FK	2	0.3056	1				1.207		0.793
TEA004144.1	80	Y	PREDICTED: protein EFR3 homolog B isoform X1 [Theobroma cacao]	---	0.999973	0.003814	63.29	ITEY(1)LEQRFY(1)K	2	1.6022	1					0.195	0.188				1.407	1.699	1.511					8.037	9.5972e-05
TEA004152.1	147	S	Vesicle-associated protein 2-1 [Morus notabilis]	---	0.996094	0.0013726	91.657	S(0.001)S(0.001)KQS(0.996)FDNS(0.002)S(0.001)MR	2	-0.26804	4	0.58							1.017	1.403				2.086								1.116	1.107	1.002		0.841		0.908	1.113	0.912				0.519713
TEA004152.1	158	S	Vesicle-associated protein 2-1 [Morus notabilis]	---	0.840655	2.57045e-05	124.62	SSS(0.152)S(0.841)S(0.007)DDNQALQR	2	0.32551	2			1																		1.116	1.107	1.002		0.841		0.908	1.113	0.912						0.998004
TEA004152.1	159	S	Vesicle-associated protein 2-1 [Morus notabilis]	---	0.92059	0.00059822	82.529	S(0.001)S(0.001)S(0.042)S(0.034)S(0.921)DDNQALQR	2	-0.33394	5	0.577	0.989					1.162	1.16	1.112				1.462	0.36672							1.116	1.107	1.002		0.841		0.908	1.113	0.912				0.517025	0.893406
TEA004152.1	136	S	Vesicle-associated protein 2-1 [Morus notabilis]	---	0.996429	1.5986e-31	138.24	VVYLSPDAAVGNS(0.996)EDEAS(0.004)K	3	1.1398	14	1.199		1.263	0.664	0.575	0.592	2.09	1.526	1.701	0.693	0.398	0.3	1.44	0.059901	2.017	0.00133514	0.76	0.25102	3.822	0.0060449	1.116	1.107	1.002		0.841		0.908	1.113	0.912				1.07437		1.26048		0.68371
TEA004152.1	157	S	Vesicle-associated protein 2-1 [Morus notabilis]	---	0.985715	2.83617e-07	136.83	S(0.001)S(0.001)S(0.986)S(0.011)S(0.002)DDNQALQR	2	1.1568	6				1.043	1.565	1.513				0.659	0.693	0.527					0.456	0.0074239			1.116	1.107	1.002		0.841		0.908	1.113	0.912								1.86088
TEA004176.1	1801	S	PREDICTED: chromatin structure-remodeling complex protein SYD isoform X1 [Citrus sinensis]	---	0.904936	0.00107992	49.988	MCQADS(0.905)PS(0.175)ES(0.92)PKLKEEVIER	3	4.4544	3	1
TEA004176.1	1805	S	PREDICTED: chromatin structure-remodeling complex protein SYD isoform X1 [Citrus sinensis]	---	0.919844	0.00107992	44.164	MCQADS(0.905)PS(0.175)ES(0.92)PKLKEEVIER	3	4.4544	1	1
TEA004179.1	136	S	PREDICTED: adaptin ear-binding coat-associated protein 1-like isoform X2 [Nicotiana tabacum]	---	1	1.63269e-21	103.35	VSAICIKPLPPPPAPLS(1)PVVGAAK	3	0.3609	14	1.08	1.581	1.294	0.848	0.967	0.887	1.028	0.924	0.795	0.625	1.104	0.866	0.695	0.054542	1.464	0.033661	0.96	0.71836	1.059	0.68846						1												0.887
TEA004179.1	66	S	PREDICTED: adaptin ear-binding coat-associated protein 1-like isoform X2 [Nicotiana tabacum]	---	0.999788	0.00105849	139.78	SSS(1)FDYSLK	2	-0.51284	13	0.402	0.542	0.583	1.681	1.705	1.547	0.682	0.686	0.724	1.398	1.061	0.99	1.37	0.047083	0.31	0.00054442	0.699	0.028342	0.607	0.0103						1												1.547
TEA004179.1	111	S	PREDICTED: adaptin ear-binding coat-associated protein 1-like isoform X2 [Nicotiana tabacum]	---	1	0.0022691	66.152	FFEQGLNNLS(1)LEEK	2	1.1885	1				1.09	1.388	1.139				0.382							0.317									1												1.139
TEA004187.1	16	S	PREDICTED: vacuolar protein sorting-associated protein 54, chloroplastic [Vitis vinifera]	---	0.808213	5.48708e-12	146.67	FLDHS(0.005)S(0.808)S(0.169)S(0.014)S(0.003)SSYSEK	2	-0.50392	2				0.842	1.158
TEA004187.1	17	S	PREDICTED: vacuolar protein sorting-associated protein 54, chloroplastic [Vitis vinifera]	---	0.920565	1.44734e-37	181.94	FLDHS(0.013)S(0.053)S(0.921)S(0.013)SSSYSEK	3	-0.78376	11	0.959	1.022	1.204			0.907	1.085	1.315	1.238	0.812	0.457		1.142	0.20292	1.171		0.7		1.911	0.056457
TEA004207.1	522	S	Putative G3BP-like protein [Morus notabilis]	---	1	0.00416794	93.203	NQGEFS(1)GRPK	2	1.1253	3				0.899	1.185	0.916
TEA004213.1	445	S	PREDICTED: calmodulin-binding receptor-like cytoplasmic kinase 2 [Vitis vinifera]	---	0.455216	4.15822e-15	134.29	ELSASDPPS(0.01)LS(0.15)S(0.455)T(0.278)S(0.107)FR	2	0.49409	0
TEA004213.1	447	S	PREDICTED: calmodulin-binding receptor-like cytoplasmic kinase 2 [Vitis vinifera]	---	0.602439	4.55211e-56	187.57	ELSASDPPSLS(0.019)S(0.075)T(0.303)S(0.602)FR	2	-0.0043876	1	1.892					0.108									17.519
TEA004213.1	27	S	PREDICTED: calmodulin-binding receptor-like cytoplasmic kinase 2 [Vitis vinifera]	---	0.998544	2.40268e-12	93.876	FAES(0.999)PCS(0.001)AYSSSSSSHNSSSGR	3	-0.22637	2	1.127	0.829	1.13				0.914						0.889
TEA004213.1	112	S	PREDICTED: calmodulin-binding receptor-like cytoplasmic kinase 2 [Vitis vinifera]	---	0.786638	8.16746e-06	132.09	SIYGNSNS(0.213)S(0.787)IR	2	1.5825	6	0.974	1.174					0.681		1.171				0.862	0.59382
TEA004213.1	446	T	PREDICTED: calmodulin-binding receptor-like cytoplasmic kinase 2 [Vitis vinifera]	---	0.623801	1.73828e-22	160.67	ELSASDPPSLS(0.041)S(0.16)T(0.624)S(0.176)FR	2	-0.10097	3		1.119					0.848	1.033					0.84
TEA004213.1	111	S	PREDICTED: calmodulin-binding receptor-like cytoplasmic kinase 2 [Vitis vinifera]	---	0.863889	8.07924e-05	151.3	SIYGNS(0.032)NS(0.864)S(0.105)IR	2	-0.92079	3	0.905	1.255	1.237					0.603					0.533
TEA004214.1	553	S	PREDICTED: uncharacterized abhydrolase domain-containing protein DDB_G0269086-like isoform X4 [Populus euphratica]	---	0.997172	0.00158386	75.548	S(0.001)T(0.001)S(0.997)GGLSIFGNGSK	2	-0.18525	7				0.86	1.456	0.934					0.749						0.691								0.695	1.006						1.298					2.09496	0.928429
TEA004214.1	551	S	PREDICTED: uncharacterized abhydrolase domain-containing protein DDB_G0269086-like isoform X4 [Populus euphratica]	---	0.485558	0.00532411	66.246	S(0.486)T(0.486)S(0.029)GGLSIFGNGSK	2	-0.053022	0																									0.695	1.006						1.298
TEA004214.1	594	S	PREDICTED: uncharacterized abhydrolase domain-containing protein DDB_G0269086-like isoform X4 [Populus euphratica]	---	1	2.86145e-29	150.04	TDGQWS(1)PK	2	1.2552	7	0.413	0.023			2.939				0.084		1.541		0.385		0.074		0.524		0.055						0.695	1.006						1.298					4.22878
TEA004214.1	552	T	PREDICTED: uncharacterized abhydrolase domain-containing protein DDB_G0269086-like isoform X4 [Populus euphratica]	---	0.485558	0.00532411	66.246	S(0.486)T(0.486)S(0.029)GGLSIFGNGSK	2	-0.053022	0																									0.695	1.006						1.298
TEA004216.1	104	T	plant/F13G24-250 protein [Medicago truncatula]	---	0.734393	8.54886e-07	119.92	PAIPS(0.052)PT(0.734)KT(0.209)VAS(0.005)AK	2	-0.088637	4	0.847								1.153				1.361								1.167	1.019	0.514				1.136	1.045	1.12				0.725793
TEA004216.1	166	S	plant/F13G24-250 protein [Medicago truncatula]	---	0.907557	1.8801e-05	133.88	FGLSLS(0.908)T(0.092)IEK	1	2.3305	6	0.82	0.768	0.775					1.312	1.325				1.674	0.00030187							1.167	1.019	0.514				1.136	1.045	1.12				0.702656	0.75368	1.50778
TEA004216.1	106	T	plant/F13G24-250 protein [Medicago truncatula]	---	0.982104	3.35572e-09	133.35	PAIPSPT(0.01)KT(0.982)VAS(0.008)AK	3	-0.090033	10	0.818		1.035					0.87	1.277				1.159	0.60742							1.167	1.019	0.514				1.136	1.045	1.12				0.700943		2.01362
TEA004216.1	167	T	plant/F13G24-250 protein [Medicago truncatula]	---	0.956288	0.00162861	142.77	FGLSLS(0.044)T(0.956)IEK	2	0.39429	1							1														1.167	1.019	0.514				1.136	1.045	1.12
TEA004236.1	251	S	PREDICTED: protein FREE1 [Vitis vinifera]	---	0.800625	0.00226127	63.894	S(0.801)RS(0.199)DLGPDLYGKR	3	0.071388	2						0.49	1.51																						1
TEA004236.1	542	S	PREDICTED: protein FREE1 [Vitis vinifera]	---	0.999812	0.000248275	102.03	SAGLRS(1)HEDLAK	3	-0.33956	8			0.004				1.472		1.525				374.625																1
TEA004236.1	253	S	PREDICTED: protein FREE1 [Vitis vinifera]	---	0.998476	4.42348e-26	171.52	S(0.001)RS(0.998)DLGPDLYGKR	2	1.516	24	1.237	1.619	1.25		0.278	0.373	1.381		1.765		0.097		1.149	0.4091	4.205	0.0027843	0.298		16.216										1
TEA004253.1	110	S	PREDICTED: beta-glucosidase 12-like [Vitis vinifera]	---	0.992451	0.018443	46.033	KY(0.008)QAS(0.992)QK	2	-0.77646	1
TEA004262.1	554	S	PREDICTED: DDT domain-containing protein DDR4-like isoform X2 [Ziziphus jujuba]	---	0.754542	0.0154128	69.92	QKQPS(0.755)PEPT(0.245)VR	2	1.5972	2		0.081		1.236	1.357	1.645	0.531			1.099	1.056	0.996	6.556		0.057		0.744	0.030996	0.506
TEA004267.1	759	S	PREDICTED: probable L-type lectin-domain containing receptor kinase II.1 [Juglans regia]	---	0.999999	3.33273e-07	109.22	NEAS(1)PEFVSFPSSVLK	2	1.1788	2							0.867	0.935	1.198														1
TEA004267.1	767	S	PREDICTED: probable L-type lectin-domain containing receptor kinase II.1 [Juglans regia]	---	0.495619	0.00369365	52.185	NEASPEFVS(0.009)FPS(0.496)S(0.496)VLK	2	1.884	0																							1
TEA004267.1	768	S	PREDICTED: probable L-type lectin-domain containing receptor kinase II.1 [Juglans regia]	---	0.804063	5.02881e-08	111.65	NEASPEFVS(0.001)FPS(0.195)S(0.804)VLK	2	0.46446	3	1.459	1.113	1.334				0.094						0.072										1												1.334
TEA004276.1	62	T	PREDICTED: histone H3.2-like [Nicotiana tabacum]	---	1	0.000370706	123.76	EIAQDFKT(1)DLR	2	1.4004	9	0.668		0.615	1.417	1.496	1.327			0.658	0.82			1.026		0.454	0.00070309	0.58		0.802													1
TEA004287.1	269	S	PREDICTED: KH domain-containing protein At4g18375 [Nicotiana sylvestris]	---	1	1.90245e-14	97.839	LHS(1)PDRFFPHDDFIPHMNNTPR	4	-1.8297	17		1.251			1.017	1.301	0.746	1.118	0.702		0.864		0.684		1.079		0.745		0.99												1
TEA004299.1	269	T	sodium/calcium exchanger family protein [Populus trichocarpa]	---	0.998556	0.00974963	67.326	QS(0.001)VGT(0.999)HHNDFK	3	0.010463	2			0.082	1.684	1.531	1.313				0.587	0.882	0.92			0.054		0.528	0.0152043									1.201	0.799
TEA004326.1	119	S	PREDICTED: nuclear pore complex protein NUP1 isoform X1 [Vitis vinifera]	---	0.976458	4.21193e-91	214.3	LKGS(0.976)S(0.024)DFDQLGPDK	2	-0.1809	7	0.939	0.952	1.044				0.763	1.033	1.269				1.044	0.8862								1												0.952
TEA004326.1	120	S	PREDICTED: nuclear pore complex protein NUP1 isoform X1 [Vitis vinifera]	---	0.5	0.00115092	60.334	LKGS(0.5)S(0.5)DFDQLGPDK	3	-0.16736	1							0.902	1.577	0.521													1
TEA004326.1	318	S	PREDICTED: nuclear pore complex protein NUP1 isoform X1 [Vitis vinifera]	---	0.728419	0.000108206	55.588	DVLHADGFASEPLIPS(0.728)PS(0.271)AK	3	-0.35886	1		1																				1												1
TEA004360.1	2	S	PREDICTED: 18.1 kDa class I heat shock protein [Vitis vinifera]	---	1	0.00139164	89.827	S(1)LIPHFFGR	2	0.017038	7	0.04	1.309	1.355	0.224	0.33	0.35	1.64	1.563	2.189				1.994	0.3402	2.991	0.80196					1.81	1.478	1.395	0.081	0.053	0.103	1.238	1.289	1.554				0.0220994	0.885656	0.971326	2.76543	6.22642	3.39806
TEA004383.1	149	S	PREDICTED: probable sucrose-phosphate synthase 1 [Juglans regia]	---	0.546682	0.000882239	56.817	IS(0.547)S(0.453)VDAMENWANQHK	2	-1.1605	2						1
TEA004383.1	150	S	PREDICTED: probable sucrose-phosphate synthase 1 [Juglans regia]	---	0.943889	7.14077e-06	106.19	IS(0.056)S(0.944)VDAMENWANQHK	2	0.36914	6				1.031	1.073					0.863	1.063	0.969					0.917	0.3398
TEA004387.1	6	T	PREDICTED: guanylate-binding protein 2 [Vitis vinifera]	---	0.95629	4.80508e-25	70.578	RLFT(0.956)KPS(0.344)GDS(0.681)PEPPS(0.016)PS(0.001)T(0.001)AT(0.001)GPAR	3	2.0273	3							0.836	1.347	0.817												0.944	0.743	0.615	1.042	1.271	1.429		0.72	1.066	1.102	0.862	1.207
TEA004387.1	955	S	PREDICTED: guanylate-binding protein 2 [Vitis vinifera]	---	0.200555	8.44861e-12	42.301	S(0.058)T(0.058)T(0.17)S(0.17)PS(0.17)KFT(0.17)QHEDGGS(0.201)VFKGDEENHS(0.002)QQTNSEDY(0.002)TK	4	-0.23055	0																					0.944	0.743	0.615	1.042	1.271	1.429		0.72	1.066	1.102	0.862	1.207
TEA004387.1	942	T	PREDICTED: guanylate-binding protein 2 [Vitis vinifera]	---	0.871345	1.71881e-33	109.44	S(0.001)T(0.001)T(0.871)S(0.12)PS(0.006)KFTQHEDGGSVFK	3	-0.2275	4		2.026		0.715			1.805	1.503		0.292	0.388	0.271	0.816		2.834		0.443		5.218	0.00179968	0.944	0.743	0.615	1.042	1.271	1.429		0.72	1.066	1.102	0.862	1.207		2.72678		0.68618
TEA004387.1	9	S	PREDICTED: guanylate-binding protein 2 [Vitis vinifera]	---	0.772605	1.40779e-24	93.505	LFT(0.188)KPS(0.773)GDS(0.04)PEPPS(0.69)PS(0.242)T(0.055)AT(0.013)GPARPIR	3	-0.45229	3	0.871			1.226	1.178	1.018	2.234	0.913		0.405	0.634	0.521	1.807		0.764		0.456	0.0048408	3.026	0.070623	0.944	0.743	0.615	1.042	1.271	1.429		0.72	1.066	1.102	0.862	1.207	0.922669			1.17658	0.926829	0.712386
TEA004387.1	12	S	PREDICTED: guanylate-binding protein 2 [Vitis vinifera]	---	0.99751	4.72132e-30	119.45	LFTKPS(0.002)GDS(0.998)PEPPSPSTATGPAR	2	-0.59222	27	0.881	0.997		0.78		1.156	0.994	1.146	1.047				1.131	0.179017	0.97	0.95512					0.944	0.743	0.615	1.042	1.271	1.429		0.72	1.066	1.102	0.862	1.207	0.933263	1.34186		0.74856		0.808957
TEA004387.1	17	S	PREDICTED: guanylate-binding protein 2 [Vitis vinifera]	---	0.690111	1.06338e-23	89.391	LFT(0.188)KPS(0.773)GDS(0.04)PEPPS(0.69)PS(0.242)T(0.055)AT(0.013)GPARPIR	3	-0.45229	5	0.96	1.204	1.063	1.351	1.298	1.121	1.065	1.006	1.212	0.447	0.699	0.574	1.017	0.84	0.856	0.144859	0.456	0.0048369	1.909	0.0093591	0.944	0.743	0.615	1.042	1.271	1.429		0.72	1.066	1.102	0.862	1.207	1.01695	1.62046	1.72846	1.29655	1.02124	0.784465
TEA004387.1	943	S	PREDICTED: guanylate-binding protein 2 [Vitis vinifera]	---	0.734264	1.71881e-33	79.489	S(0.014)T(0.014)T(0.199)S(0.734)PS(0.033)KFT(0.006)QHEDGGSVFK	3	-0.060112	1			1																		0.944	0.743	0.615	1.042	1.271	1.429		0.72	1.066	1.102	0.862	1.207			1.62602
TEA004387.1	941	T	PREDICTED: guanylate-binding protein 2 [Vitis vinifera]	---	0.167579	2.33759e-18	51.034	S(0.168)T(0.168)T(0.153)S(0.153)PS(0.153)KFT(0.153)QHEDGGS(0.053)VFKGDEENHSQQTNSEDY(0.001)TK	5	-2.0912	0																					0.944	0.743	0.615	1.042	1.271	1.429		0.72	1.066	1.102	0.862	1.207
TEA004387.1	948	T	PREDICTED: guanylate-binding protein 2 [Vitis vinifera]	---	0.273539	2.58184e-24	58.435	S(0.113)T(0.113)T(0.102)S(0.102)PS(0.102)KFT(0.274)QHEDGGS(0.195)VFKGDEENHSQQTNSEDY(0.001)TK	5	0.50077	0																					0.944	0.743	0.615	1.042	1.271	1.429		0.72	1.066	1.102	0.862	1.207
TEA004387.1	940	S	PREDICTED: guanylate-binding protein 2 [Vitis vinifera]	---	0.167579	2.33759e-18	51.034	S(0.168)T(0.168)T(0.153)S(0.153)PS(0.153)KFT(0.153)QHEDGGS(0.053)VFKGDEENHSQQTNSEDY(0.001)TK	5	-2.0912	0																					0.944	0.743	0.615	1.042	1.271	1.429		0.72	1.066	1.102	0.862	1.207
TEA004387.1	945	S	PREDICTED: guanylate-binding protein 2 [Vitis vinifera]	---	0.28211	1.85107e-23	56.527	S(0.028)T(0.028)T(0.282)S(0.282)PS(0.282)KFT(0.098)QHEDGGS(0.001)VFKGDEENHSQQTNSEDYTK	4	-0.93961	0																					0.944	0.743	0.615	1.042	1.271	1.429		0.72	1.066	1.102	0.862	1.207
TEA004387.1	965	S	PREDICTED: guanylate-binding protein 2 [Vitis vinifera]	---	0.807715	1.01905e-09	45.193	FTQHEDGGS(0.002)VFKGDEENHS(0.808)QQT(0.039)NS(0.019)EDY(0.13)T(0.002)K	4	-0.015837	1		1																			0.944	0.743	0.615	1.042	1.271	1.429		0.72	1.066	1.102	0.862	1.207		1.3459
TEA004429.1	434	S	DUF4336 domain protein [Medicago truncatula]	---	0.533423	0.00207051	57.973	T(0.025)LS(0.533)S(0.441)LDQFLVSVGAVK	2	0.61172	1	1.164	0.545	1.163				1.092	1.09	0.946				1.089	0.61292							1.051	1.104	1.066				1.096	0.964	1.217	0.502			1.10752	0.493659	1.09099
TEA004434.1	207	S	PREDICTED: paired amphipathic helix protein Sin3-like 2 [Vitis vinifera]	---	0.997534	0.000172733	55.128	FLPDAS(0.002)AAAAS(0.998)AQHVPFGR	3	0.016645	1				1.243	0.797	0.808					1.151						1.212
TEA004435.1	216	S	PREDICTED: mannose-1-phosphate guanyltransferase alpha-like [Juglans regia]	---	1	0.000124017	94.007	QVPS(1)FEALQSATR	3	0.069513	13	0.748		0.808	1.287	1.364	1.384	0.957	1.365	0.796	0.686	0.605		1.336	0.28954	0.578	0.00088034	0.48	0.00089932	1.61	0.119616				0.947						1.053						1.35903
TEA004444.1	30	S	PREDICTED: alpha-mannosidase 2 [Vitis vinifera]	---	0.240196	1.80899e-05	52.234	RGGGWTLPTSSSSS(0.002)S(0.012)S(0.133)S(0.24)S(0.24)S(0.24)PHS(0.133)K	3	0.055838	0																								1.041	0.959
TEA004444.1	29	S	PREDICTED: alpha-mannosidase 2 [Vitis vinifera]	---	0.240196	1.80899e-05	52.234	RGGGWTLPTSSSSS(0.002)S(0.012)S(0.133)S(0.24)S(0.24)S(0.24)PHS(0.133)K	3	0.055838	0																								1.041	0.959
TEA004444.1	31	S	PREDICTED: alpha-mannosidase 2 [Vitis vinifera]	---	0.418401	1.94444e-10	52.234	RGGGWTLPTSSSS(0.001)S(0.002)S(0.046)S(0.099)S(0.077)S(0.178)S(0.418)PHS(0.178)K	3	1.3111	0																								1.041	0.959
TEA004448.1	103	S	OB-fold nucleic acid binding domain containing protein [Zea mays]	---	1	0.000148114	120.92	VEVTEPAS(1)FIVK	2	0.042669	11	1.1	1.433	1.694	0.414	0.533	0.633	1.425	1.024	1.616			0.128	0.962	0.83392	2.675	0.0050392	0.243		10.586
TEA004449.1	25	S	PREDICTED: CASP-like protein 4C1 [Citrus sinensis]	---	0.999752	0.000311104	85.737	IQAQS(1)PHFHSTVSVQK	2	0.2945	5				1.568		1.909	0.286		0.45	0.905	0.82	1.062					0.534	0.0141802	0.396	0.0167156
TEA004449.1	16	S	PREDICTED: CASP-like protein 4C1 [Citrus sinensis]	---	0.999894	2.77286e-05	86.791	S(0.004)PQPLINGGGET(0.996)PS(1)PRPR	3	-1.7957	6				1.614	0.918	1.571			0.235		0.662						0.484		0.355
TEA004449.1	14	T	PREDICTED: CASP-like protein 4C1 [Citrus sinensis]	---	0.995624	0.00824379	44.625	S(0.004)PQPLINGGGET(0.996)PS(1)PRPR	3	-1.7957	1				1.008		0.992
TEA004452.1	1227	S	PREDICTED: transcription initiation factor TFIID subunit 1-like [Cicer arietinum]	---	1	0.00074699	84.365	RHGS(1)PPFISR	3	0.049355	3	0.256	0.112		1.426	1.944	1.261									0.119	0.0082048
TEA004452.1	1184	S	PREDICTED: transcription initiation factor TFIID subunit 1-like [Cicer arietinum]	---	1	0.00064675	56.017	RRS(1)PDGFNGLPELMHR	4	-0.1773	2					1.098	0.902
TEA004452.1	111	S	PREDICTED: transcription initiation factor TFIID subunit 1-like [Cicer arietinum]	---	1	3.3741e-15	120.25	RFPLVRPLS(1)PPPQEPSTR	3	0.029973	7	2.027	0.929			0.433		1.214	1.171	0.924			0.301	0.746	0.52084	3.413		0.695		3.664
TEA004454.1	15	S	PREDICTED: UDP-glucuronic acid decarboxylase 6-like [Capsicum annuum]	---	0.951775	0.00539312	40.137	AS(0.001)NGQT(0.005)T(0.041)KPPPNPS(0.952)PLR	2	1.3257	1							1														0.756	0.721	0.776	1.169	1.164	1.236	0.928	0.997	1.058	0.906	1.216	1.074
TEA004484.1	77	S	PREDICTED: protein NLRC3 isoform X1 [Prunus mume]	---	0.495739	0.0144925	45.614	S(0.009)KS(0.496)LVVRS(0.496)DGGPR	3	-0.59746	0
TEA004484.1	82	S	PREDICTED: protein NLRC3 isoform X1 [Prunus mume]	---	0.495739	0.0144925	45.614	S(0.009)KS(0.496)LVVRS(0.496)DGGPR	3	-0.59746	0
TEA004503.1	588	S	plant/F21F14-40 protein [Medicago truncatula]	---	1	0.000424195	105.5	DQLGNAS(1)S(1)GEEGRLK	2	-1.2591	11	0.29	0.236	0.224	1.762	2.581	2.28	0.228	0.303		1.047	1.05		1.062	0.7266	0.113	9.6649e-05	0.475	0.022778	0.253	0.065201	0.701	0.8	0.794	1.866	1.441	1.94	0.651	0.667	0.786	0.8	0.58	0.974	0.413695	0.295	0.282116	0.944266	1.79112	1.17526
TEA004503.1	328	S	plant/F21F14-40 protein [Medicago truncatula]	---	0.624695	1.20539e-52	139.22	EPTQAPPPAPSATAMVS(0.004)S(0.014)VPS(0.625)S(0.358)PIR	3	0.93471	28	1.213	0.892			1.099	1.536	0.829	0.414	1.326	0.793	0.763	1.136	0.814	0.55148	0.799	0.43096	0.681	0.156739	0.954	0.72282	0.701	0.8	0.794	1.866	1.441	1.94	0.651	0.667	0.786	0.8	0.58	0.974	1.73039	1.115			0.762665	0.791753
TEA004503.1	455	T	plant/F21F14-40 protein [Medicago truncatula]	---	1	0.000116245	109.04	PGVKPPPPT(1)S(1)PPPK	2	-1.057	29		1.547	0.365	0.069	0.285	1.655	2.464	0.03	1.051	1.206	0.643	1.686	1.236	0.77668	1.428	0.55808	1.76	0.26962	1.003	0.53254	0.701	0.8	0.794	1.866	1.441	1.94	0.651	0.667	0.786	0.8	0.58	0.974		1.93375	0.459698	0.0369775	0.197779	0.853093
TEA004503.1	469	S	plant/F21F14-40 protein [Medicago truncatula]	---	0.999933	4.46001e-16	112.9	T(0.004)KPLT(0.996)PPPS(1)PLTLPSAQLK	3	0.201	58	1.15	0.956	1.414	1.157	1.343	1.132	1.027	1.178	0.877	0.545	0.628	0.594	0.876	0.41936	0.969	0.75866	0.487	0.00044228	1.744	0.0043554	0.701	0.8	0.794	1.866	1.441	1.94	0.651	0.667	0.786	0.8	0.58	0.974	1.64051	1.195	1.78086	0.620043	0.931992	0.583505
TEA004503.1	363	S	plant/F21F14-40 protein [Medicago truncatula]	---	0.461432	6.22153e-05	81.016	VSAPS(0.112)S(0.417)PQPKPVS(0.505)T(0.504)S(0.461)PK	3	-0.54733	0																					0.701	0.8	0.794	1.866	1.441	1.94	0.651	0.667	0.786	0.8	0.58	0.974
TEA004503.1	353	S	plant/F21F14-40 protein [Medicago truncatula]	---	0.500321	0.00263724	43.696	VS(0.001)APS(0.5)S(0.5)PQPKPVS(0.333)T(0.333)S(0.333)PK	3	-0.29133	1		1																			0.701	0.8	0.794	1.866	1.441	1.94	0.651	0.667	0.786	0.8	0.58	0.974		1.25
TEA004503.1	567	S	plant/F21F14-40 protein [Medicago truncatula]	---	1	0	288	KNEFGGS(1)PQSLNKK	3	-0.023235	190	0.675	0.853	0.907	1.077	1.566	1.305	1.005	0.834	0.894	1.254	0.629		1.122	0.31634	0.617	0.027042	0.715	0.28314	0.968	0.9382	0.701	0.8	0.794	1.866	1.441	1.94	0.651	0.667	0.786	0.8	0.58	0.974	0.96291	1.06625	1.14232	0.57717	1.08675	0.67268
TEA004503.1	324	S	plant/F21F14-40 protein [Medicago truncatula]	---	0.538872	3.69455e-12	74.876	EPTQAPPPAPSATAMVS(0.539)S(0.482)VPS(0.518)S(0.461)PIR	3	0.57104	6	0.897	1.298										0.804									0.701	0.8	0.794	1.866	1.441	1.94	0.651	0.667	0.786	0.8	0.58	0.974	1.2796	1.6225
TEA004503.1	354	S	plant/F21F14-40 protein [Medicago truncatula]	---	0.999491	1.9372e-05	145.83	VSAPS(0.001)S(0.999)PQPK	1	0.13151	25	0.32	0.227	0.2	1.654	2.381	2.152	0.333	0.215	0.369	1.288	1.204	1.656	1.228	0.41054	0.121	0.00028	0.67	0.052244	0.221	0.00135824	0.701	0.8	0.794	1.866	1.441	1.94	0.651	0.667	0.786	0.8	0.58	0.974	0.456491	0.28375	0.251889	0.886388	1.65232	1.10928
TEA004503.1	344	S	plant/F21F14-40 protein [Medicago truncatula]	---	0.807466	6.97484e-23	163.8	ATTPVSS(0.001)S(0.009)VPS(0.183)S(0.807)PKPR	2	-0.14227	11			1.635	1.61	0.121	2.247	1.54			0.403	0.438	0.007	0.942		1.233		0.213	0.3008	5.448		0.701	0.8	0.794	1.866	1.441	1.94	0.651	0.667	0.786	0.8	0.58	0.974			2.05919	0.862808	0.0839695	1.15825
TEA004503.1	320	T	plant/F21F14-40 protein [Medicago truncatula]	---	0.401864	7.81007e-05	50.224	EPT(0.001)QAPPPAPS(0.143)AT(0.402)AMVS(0.322)S(0.322)VPS(0.405)S(0.405)PIR	2	0.65482	0																					0.701	0.8	0.794	1.866	1.441	1.94	0.651	0.667	0.786	0.8	0.58	0.974
TEA004503.1	338	S	plant/F21F14-40 protein [Medicago truncatula]	---	0.659027	0.000151111	75.611	AT(0.016)T(0.018)PVS(0.659)S(0.084)S(0.227)VPS(0.535)S(0.461)PKPR	3	0.055122	2								1													0.701	0.8	0.794	1.866	1.441	1.94	0.651	0.667	0.786	0.8	0.58	0.974
TEA004503.1	399	T	plant/F21F14-40 protein [Medicago truncatula]	---	0.999997	9.35808e-06	143.94	TAT(1)PIPSSSLR	2	0.41523	10	0.419	0.503	0.516	1.938	2.02	1.825	0.578	0.487	0.485	1.268	0.94	1.02	1.078	0.43474	0.249	4.0791e-05	0.558	0.0032954	0.48	0.0023782	0.701	0.8	0.794	1.866	1.441	1.94	0.651	0.667	0.786	0.8	0.58	0.974	0.597718	0.62875	0.649874	1.03859	1.4018	0.940722
TEA004503.1	329	S	plant/F21F14-40 protein [Medicago truncatula]	---	0.908245	1.20539e-52	139.22	EPTQAPPPAPSATAMVSS(0.002)VPS(0.09)S(0.908)PIR	3	1.1953	18		2.232		1.167	0.388	0.542		0.25	1.535	0.886			0.4		3.193		1.268		1.007		0.701	0.8	0.794	1.866	1.441	1.94	0.651	0.667	0.786	0.8	0.58	0.974		2.79		0.625402	0.269257	0.279381
TEA004503.1	325	S	plant/F21F14-40 protein [Medicago truncatula]	---	0.87376	6.48851e-31	115.05	EPTQAPPPAPSATAMVS(0.11)S(0.874)VPS(0.331)S(0.685)PIR	3	0.18801	11				1.407	1.127	1.575	0.85	0.727	0.717	0.813	0.783						0.583	0.0253	0.958	0.57122	0.701	0.8	0.794	1.866	1.441	1.94	0.651	0.667	0.786	0.8	0.58	0.974				0.754019	0.782096	0.811856
TEA004503.1	350	S	plant/F21F14-40 protein [Medicago truncatula]	---	0.99999	0.000134984	107.97	VS(1)APS(0.017)S(0.983)PQPK	2	0.15383	7	0.322	0.201	0.158	1.669	2.445	2.174	0.324	0.176	0.33	1.31	1.208	1.685	1.219	0.52718	0.108	0.00068391	0.668	0.05672	0.197	0.00197974	0.701	0.8	0.794	1.866	1.441	1.94	0.651	0.667	0.786	0.8	0.58	0.974	0.459344	0.25125	0.198992	0.894427	1.69674	1.12062
TEA004503.1	334	T	plant/F21F14-40 protein [Medicago truncatula]	---	0.499966	0.00633337	68.411	AT(0.5)T(0.5)PVS(0.003)S(0.071)S(0.569)VPS(0.225)S(0.133)PKPR	2	0.90779	1									1												0.701	0.8	0.794	1.866	1.441	1.94	0.651	0.667	0.786	0.8	0.58	0.974
TEA004503.1	50	T	plant/F21F14-40 protein [Medicago truncatula]	---	0.5	0.0112141	52.365	VRT(0.5)T(0.5)QDEINELKK	3	-0.002971	3	0.816	0.836	0.943				1.731	0.821	0.854				1.313	0.43894							0.701	0.8	0.794	1.866	1.441	1.94	0.651	0.667	0.786	0.8	0.58	0.974	1.16405	1.045	1.18766
TEA004503.1	339	S	plant/F21F14-40 protein [Medicago truncatula]	---	0.5474	9.92416e-05	96.467	AT(0.186)T(0.79)PVS(0.062)S(0.547)S(0.433)VPS(0.521)S(0.462)PKPR	2	-0.060096	1						1															0.701	0.8	0.794	1.866	1.441	1.94	0.651	0.667	0.786	0.8	0.58	0.974						0.515464
TEA004503.1	418	T	plant/F21F14-40 protein [Medicago truncatula]	---	0.854257	1.69465e-20	62.958	T(0.539)S(0.574)PPPKPVAPT(0.854)PALPPY(0.033)AINDAATTTTTTTVVTR	3	0.74003	3							0.922		0.858	1.219									0.73		0.701	0.8	0.794	1.866	1.441	1.94	0.651	0.667	0.786	0.8	0.58	0.974
TEA004503.1	589	S	plant/F21F14-40 protein [Medicago truncatula]	---	1	0.000424195	105.5	DQLGNAS(1)S(1)GEEGRLK	2	-1.2591	11	0.29	0.236	0.224	1.762	2.581	2.28	0.228	0.303		1.047	1.05		1.062	0.7266	0.113	9.6649e-05	0.475	0.022778	0.253	0.065201	0.701	0.8	0.794	1.866	1.441	1.94	0.651	0.667	0.786	0.8	0.58	0.974	0.413695	0.295	0.282116	0.944266	1.79112	1.17526
TEA004503.1	361	S	plant/F21F14-40 protein [Medicago truncatula]	---	0.505439	5.82274e-05	81.016	VSAPS(0.112)S(0.417)PQPKPVS(0.505)T(0.504)S(0.461)PK	3	-0.54733	1	1																				0.701	0.8	0.794	1.866	1.441	1.94	0.651	0.667	0.786	0.8	0.58	0.974	1.42653
TEA004503.1	465	T	plant/F21F14-40 protein [Medicago truncatula]	---	0.999713	4.46001e-16	112.9	TKPLT(1)PPPS(0.974)PLT(0.026)LPSAQLK	2	0.068713	60	1.137	0.978	1.436	1.16	1.35	1.12	1.04	1.165	0.862	0.539	0.626	0.587	0.864	0.37572	0.978	0.81556	0.483	0.00053852	1.751	0.0048036	0.701	0.8	0.794	1.866	1.441	1.94	0.651	0.667	0.786	0.8	0.58	0.974	1.62197	1.2225	1.80856	0.621651	0.936849	0.57732
TEA004503.1	456	S	plant/F21F14-40 protein [Medicago truncatula]	---	1	1.90803e-197	211.26	PGVKPPPPT(1)S(1)PPPK	2	-1.057	87	0.909	0.95	1.672	1.412	1.513	1.452	1.06	0.974	1.121	0.07	0.651	0.217	0.894	0.73162	0.807	0.32538	0.214	0.096856	3.364	0.132962	0.701	0.8	0.794	1.866	1.441	1.94	0.651	0.667	0.786	0.8	0.58	0.974	1.29672	1.1875	2.10579	0.756699	1.04997	0.748454
TEA004503.1	408	T	plant/F21F14-40 protein [Medicago truncatula]	---	0.49082	4.3585e-44	90.773	T(0.491)S(0.491)PPPKPVAPT(0.018)PALPPYAINDAATTTTTTTVVTR	3	-0.48717	1							1.036		0.964												0.701	0.8	0.794	1.866	1.441	1.94	0.651	0.667	0.786	0.8	0.58	0.974
TEA004503.1	362	T	plant/F21F14-40 protein [Medicago truncatula]	---	0.504461	5.82274e-05	81.016	VSAPS(0.112)S(0.417)PQPKPVS(0.505)T(0.504)S(0.461)PK	3	-0.54733	1	1																				0.701	0.8	0.794	1.866	1.441	1.94	0.651	0.667	0.786	0.8	0.58	0.974	1.42653
TEA004503.1	49	T	plant/F21F14-40 protein [Medicago truncatula]	---	0.5	0.0112141	52.365	VRT(0.5)T(0.5)QDEINELKK	3	-0.002971	3	0.816	0.836	0.943				1.731	0.821	0.854				1.313	0.43894							0.701	0.8	0.794	1.866	1.441	1.94	0.651	0.667	0.786	0.8	0.58	0.974	1.16405	1.045	1.18766
TEA004503.1	409	S	plant/F21F14-40 protein [Medicago truncatula]	---	0.573629	4.3585e-44	90.773	T(0.539)S(0.574)PPPKPVAPT(0.854)PALPPY(0.033)AINDAATTTTTTTVVTR	3	0.74003	1							1.036		0.964												0.701	0.8	0.794	1.866	1.441	1.94	0.651	0.667	0.786	0.8	0.58	0.974
TEA004503.1	335	T	plant/F21F14-40 protein [Medicago truncatula]	---	0.963597	1.37696e-15	135.26	AT(0.031)T(0.964)PVS(0.008)S(0.016)S(0.013)VPS(0.484)S(0.483)PKPR	3	-0.41046	25	0.163	1.389	2.505	0.729	4.142	0.837	0.164	0.078	0.183	0.528	0.589	0.693	0.105	0.103884	0.711	0.64454	0.317	0.28234	0.235	0.0057	0.701	0.8	0.794	1.866	1.441	1.94	0.651	0.667	0.786	0.8	0.58	0.974	0.232525	1.73625	3.15491	0.390675	2.87439	0.431443
TEA004503.1	340	S	plant/F21F14-40 protein [Medicago truncatula]	---	0.958588	2.00307e-35	175.19	ATTPVS(0.012)S(0.013)S(0.959)VPS(0.248)S(0.767)PKPR	2	0.34203	15	0.686	0.074	0.068		4.175		0.061		0.624	1.888	0.72	0.705	1.241	0.85746	0.066		0.265		0.31	0.191018	0.701	0.8	0.794	1.866	1.441	1.94	0.651	0.667	0.786	0.8	0.58	0.974	0.978602	0.0925	0.0856423		2.89729
TEA004503.1	343	S	plant/F21F14-40 protein [Medicago truncatula]	---	0.648859	1.37696e-15	135.26	AT(0.207)T(0.793)PVSS(0.005)S(0.041)VPS(0.649)S(0.306)PKPR	2	1.1616	30	2.779	2.52	0.057	1.026	1.167	0.186	0.512	0.323	0.522	0.572	0.602	1.735	0.253	0.7304	2.251	0.89694	1.223	0.66006	0.466	0.177236	0.701	0.8	0.794	1.866	1.441	1.94	0.651	0.667	0.786	0.8	0.58	0.974	3.96434	3.15	0.0717884	0.549839	0.809854	0.0958763
TEA004510.1	457	S	PREDICTED: YTH domain-containing family protein 2 isoform X5 [Theobroma cacao]	---	0.885698	0.010228	67.136	EGS(0.017)DS(0.053)VS(0.886)VT(0.044)ER	2	2.295	3					0.851		1.149															0.993	1.042						0.965
TEA004510.1	168	S	PREDICTED: YTH domain-containing family protein 2 isoform X5 [Theobroma cacao]	---	0.999776	0.000622732	61.096	S(1)LITNENSASADSNK	2	3.7209	2		1.22					0.468	1.312					0.73									0.993	1.042						0.965					1.2286
TEA004510.1	438	S	PREDICTED: YTH domain-containing family protein 2 isoform X5 [Theobroma cacao]	---	0.997752	0.0134208	48.907	S(0.998)FAQVVHLEDY(0.002)AK	2	-3.2866	1																						0.993	1.042						0.965
TEA004511.1	6	S	P-loop nucleoside triphosphate hydrolase superfamily protein [Medicago truncatula]	---	0.5	0.00786149	43.761	MDS(0.5)IFS(0.5)ALALQR	3	2.8006	1
TEA004511.1	3	S	P-loop nucleoside triphosphate hydrolase superfamily protein [Medicago truncatula]	---	0.590947	0.00330228	54.898	MDS(0.591)IFS(0.409)ALALQR	2	3.3237	2
TEA004519.1	3	S	PREDICTED: 26S protease regulatory subunit S10B homolog B [Vigna radiata var. radiata]	---	0.874159	4.16627e-06	134.98	S(0.126)S(0.874)EAEDAVLR	2	0.13204	10	1.314			1.43	0.513	2.033		1.076	0.269	0.743	0.655	0.966	0.512		0.991		0.595	0.42002	0.853	0.5423	0.777	0.687	0.755	1.342	1.362	1.376	0.749	0.795	0.898	1.183	1.129	0.948	1.69112			1.06557	0.376652	1.47747
TEA004519.1	2	S	PREDICTED: 26S protease regulatory subunit S10B homolog B [Vigna radiata var. radiata]	---	0.726691	2.93437e-15	153.74	S(0.727)S(0.273)EAEDAVLR	2	0.033006	7		0.38	0.939		1.548	1.583	1.385		0.904		0.51	0.752	1.735	0.33624	0.421	0.27952	0.403	0.04128	1.814	0.176756	0.777	0.687	0.755	1.342	1.362	1.376	0.749	0.795	0.898	1.183	1.129	0.948		0.55313	1.24371		1.13656	1.15044
TEA004553.1	200	T	integral membrane hemolysin-III-like protein [Arabidopsis thaliana]	---	0.572561	1.68768e-07	56.474	SSNIVQPT(0.002)DANY(0.003)LPIS(0.094)S(0.094)S(0.228)T(0.573)PPLDY(0.007)PK	3	-0.67802	3	0.864	1.184	1.156					0.796					0.745
TEA004556.1	36	S	calcium-binding EF hand family protein [Arabidopsis lyrata subsp. lyrata]	---	0.995663	0.000380489	85.087	FAAVDLNS(0.996)DGVLS(0.004)R	2	-0.12165	3	0.63	0.351	1.222		1.513		1.514	1.156				0.615	1.818	0.22952	0.485		0.406		2.171		1.086	1.05	1.167	0.945	0.99	1.035	1.227	1.172	1.117	0.697	0.809	0.705	0.58011	0.334286	1.04713		1.52828
TEA004556.1	76	S	calcium-binding EF hand family protein [Arabidopsis lyrata subsp. lyrata]	---	1	4.59525e-07	127.3	LYDS(1)IFDKFDCDK	2	0.25682	15	0.72	1.302	0.964	1.262	1.552	1.604	0.967	0.875	0.701	0.176		0.876	0.852	0.51282	0.676	0.09022	0.357	0.34974	1.612	0.5192	1.086	1.05	1.167	0.945	0.99	1.035	1.227	1.172	1.117	0.697	0.809	0.705	0.662983	1.24	0.82605	1.33545	1.56768	1.54976
TEA004557.1	877	T	PREDICTED: ATPase 11, plasma membrane-type [Theobroma cacao]	---	1	0.000471202	84.266	T(1)LHGLQVPDPK	2	0.68445	7	0.15	0.15	0.17	2.211	2.397	2.606	0.275	0.306	0.322	1.328	0.956	1.128	1.921	0.00047712	0.065	8.5709e-07	0.473	0.0020577	0.265	0.00023719				1.613	0.693	1.339	0.538		0.876	0.742	1.665	0.535				1.37074	3.45887	1.94623
TEA004557.1	943	T	PREDICTED: ATPase 11, plasma membrane-type [Theobroma cacao]	---	1	0.000308274	114.64	GLDIETIQQAYT(1)V	2	-0.20593	10	0.287	0.482	0.401	1.938	2.686	1.958	0.525	0.518	0.813	0.811	0.828	0.754	1.586	0.095398	0.178	0.00072349	0.364	0.00083658	0.776	0.140904				1.613	0.693	1.339	0.538		0.876	0.742	1.665	0.535				1.20149	3.8759	1.46229
TEA004559.1	81	T	PREDICTED: 2-aminoethanethiol dioxygenase-like [Sesamum indicum]	---	0.777503	0.0133191	83.045	AWT(0.778)NS(0.163)S(0.06)HGR	2	0.44635	1
TEA004560.1	40	S	PREDICTED: calcium-dependent protein kinase 10-like [Sesamum indicum]	---	0.939261	3.70843e-06	84.025	NHTKPNPYS(0.008)T(0.052)DS(0.939)PAPIR	3	0.44237	3					1.453	0.974				0.819		0.754					0.648	0.179418
TEA004560.1	523	S	PREDICTED: calcium-dependent protein kinase 10-like [Sesamum indicum]	---	0.999992	0.00545799	111.73	SLS(1)LNLMK	2	0.54856	8				1.085	1.05	0.865
TEA004567.1	22	T	PREDICTED: callose synthase 1 [Sesamum indicum]	---	0.475306	5.23245e-12	58.432	T(0.132)QT(0.39)T(0.475)GNLGET(0.001)MMDS(0.001)EVVPSSLVEIAPILR	3	1.3648	0																					1.261	1.048	0.938				0.978	0.828	0.947
TEA004567.1	21	T	PREDICTED: callose synthase 1 [Sesamum indicum]	---	0.414025	8.68971e-09	41.575	T(0.153)QT(0.414)T(0.414)GNLGET(0.009)MMDS(0.009)EVVPSSLVEIAPILR	3	2.8241	0																					1.261	1.048	0.938				0.978	0.828	0.947
TEA004609.1	175	S	PREDICTED: NAC domain-containing protein 72-like [Gossypium arboreum]	---	0.470834	0.0129539	54.253	NSSAQKPIS(0.137)GVS(0.392)S(0.471)K	2	-0.75013	0
TEA004611.1	215	S	PREDICTED: LOW QUALITY PROTEIN: E3 ubiquitin-protein ligase KEG [Ricinus communis]	---	1	7.85098e-48	169.44	HLQEIPRS(1)PPAS(1)PDNDLAK	3	-3.1147	10	0.758	0.757	0.754	1.939					0.874	1.032	0.974	0.912	1.156		0.39		0.502		0.899
TEA004611.1	211	S	PREDICTED: LOW QUALITY PROTEIN: E3 ubiquitin-protein ligase KEG [Ricinus communis]	---	1	7.85098e-48	169.44	HLQEIPRS(1)PPAS(1)PDNDLAK	3	-3.1147	10	0.758	0.757	0.754	1.939					0.874	1.032	0.974	0.912	1.156		0.39		0.502		0.899
TEA004613.1	542	S	PREDICTED: E3 ubiquitin-protein ligase KEG-like [Glycine max]	---	1	0.00607178	98.754	VGFPGAS(1)R	2	-0.31745	3	0.886	0.631	0.7	1.362	1.457	1.869	0.688	0.793	1.194	0.871	0.731	0.817	1.207	0.42932	0.473	0.0057355	0.516	0.0038631	1.106	0.68702						1												1.869
TEA004660.1	81	S	eukaryotic translation initiation factor-related family protein [Populus trichocarpa]	---	0.986605	2.04781e-05	75.224	NFDDKTPFLS(0.987)PS(0.013)AHIGR	3	-0.8972	3				0.842	1.158
TEA004660.1	330	S	eukaryotic translation initiation factor-related family protein [Populus trichocarpa]	---	1	2.32971e-05	136.36	ARS(1)PIFPETVER	2	0.73206	23	1.384	1.567	1.328	0.461	0.513	0.502	1.695	2.213	1.84	0.151	0.129	0.217	1.343	0.035357	2.899	5.8798e-05	0.337	0.0021196	11.565	0.000140333
TEA004660.1	310	T	eukaryotic translation initiation factor-related family protein [Populus trichocarpa]	---	0.999991	0.000108582	128.88	SLT(1)LDHGIR	2	0.49048	7	0.665	0.847	0.983		0.911	0.914	1.518	1.021	1.14				1.475	0.077955	0.911	0.45212
TEA004660.1	66	S	eukaryotic translation initiation factor-related family protein [Populus trichocarpa]	---	1	0.0050123	84.753	LRPGS(1)AGAVR	2	1.0802	7	0.756	1.105	1.439	0.483	0.461	0.404	1.596	1.802	2.438		0.237	0.278	1.768	0.05948	2.448	0.0112646	0.573	0.0087977	7.555	0.00137742
TEA004660.1	570	S	eukaryotic translation initiation factor-related family protein [Populus trichocarpa]	---	0.987659	3.3622e-31	162.43	KPAEQPKPS(0.012)S(0.988)PDNPSLR	3	-0.23326	10	0.537	0.677	1.354				1.22	0.88	1.332				1.336	0.30872
TEA004660.1	569	S	eukaryotic translation initiation factor-related family protein [Populus trichocarpa]	---	0.647773	1.53251e-14	124.94	KPAEQPKPS(0.648)S(0.352)PDNPSLR	2	-0.44091	5			0.5	0.193	0.25			0.732	3.325				4.057		2.257
TEA004674.1	10	S	PREDICTED: 1-aminocyclopropane-1-carboxylate oxidase homolog 1-like [Nicotiana tabacum]	---	0.999957	1.51322e-28	193.22	TNNS(1)FTETR	2	-0.075691	11	0.861	0.962	1.297	0.086			1.26	1.139	1.395				1.216	0.20078	12.093						1.118	1.104	1.118		0.652		1.035	0.986	0.987				0.770125	0.871377	1.16011
TEA004681.1	613	T	PREDICTED: zinc finger CCCH domain-containing protein 53 isoform X1 [Vitis vinifera]	---	0.526682	2.4243e-10	74.222	T(0.02)LS(0.454)T(0.527)GAAIPSPHSPNFFNQDR	3	1.338	3			1.16					0.84					0.724
TEA004681.1	612	S	PREDICTED: zinc finger CCCH domain-containing protein 53 isoform X1 [Vitis vinifera]	---	0.937598	1.45783e-18	110.6	T(0.008)LS(0.938)T(0.054)GAAIPSPHSPNFFNQDR	3	0.56919	2	1.026	1.138					0.836						0.773
TEA004700.1	161	S	PREDICTED: golgin subfamily A member 4-like isoform X1 [Gossypium arboreum]	---	0.539632	0.000342577	51.876	LELPQKPFHHS(0.153)NS(0.153)S(0.153)DS(0.54)PR	3	-0.80538	1		1
TEA004700.1	156	S	PREDICTED: golgin subfamily A member 4-like isoform X1 [Gossypium arboreum]	---	0.356829	0.00158191	41.115	LELPQKPFHHS(0.357)NS(0.229)S(0.229)DS(0.185)PR	4	-0.2615	0
TEA004709.1	48	S	PREDICTED: glycine-rich RNA-binding protein 2, mitochondrial-like [Populus euphratica]	---	0.976404	0.00328989	53.625	LFIGGLS(0.976)FGT(0.023)DDQSLR	2	-1.5184	2							0.882	1.118													1.329	1.042	1.217	0.603	0.709	0.674	1.478	1.303	1.322			0.324
TEA004720.1	9	T	PREDICTED: cell division cycle 20.5, cofactor of APC complex isoform X3 [Vitis vinifera]	---	1	2.62919e-16	157.84	EWT(1)GIQQFPSATQTK	2	0.75949	9	0.454	0.679	0.6	1.283	1.956	2.226	0.921	0.761	0.734	0.779	0.764	0.844	1.394	0.069281	0.317	0.0051431	0.437	0.0089834	1.012	0.92238	1.148	1.103	1.173	1.114	1.024	0.996	0.783	0.803	0.745		1.11		0.39547	0.615594	0.511509	1.15171	1.91016	2.23494
TEA004727.1	159	S	PREDICTED: ABC transporter C family member 14-like isoform X2 [Nicotiana tabacum]	---	1	0.000301115	131.12	S(1)PHTPLTR	2	-0.79853	6				1.024	1.427	1.016				0.834	0.919	0.779					0.73	0.067259
TEA004728.1	489	T	PREDICTED: E3 ubiquitin-protein ligase RDUF1-like [Juglans regia]	---	1	4.72032e-86	218.6	KDQT(1)QIVCAR	2	0.13253	23	0.485	0.521	0.682				1.311	1.32	1.68				2.554	0.0020396							0.985	0.92	1.12				0.915	1.09	0.971				0.492386	0.566304	0.608929
TEA004730.1	376	S	PREDICTED: ribulose bisphosphate carboxylase/oxygenase activase, chloroplastic-like isoform X1 [Nelumbo nucifera]	---	1	7.43521e-10	128.38	LVNS(1)KEAPPTFEQPK	2	-0.32241	12	0.979		1.237				1.223	0.889	0.672				0.838	0.46464							1.667	1.151	1.921		0.001		1.14	1.747	1.371			0.003	0.587283		0.643935
TEA004756.1	264	S	PREDICTED: protease Do-like 8, chloroplastic isoform X1 [Juglans regia]	---	0.996552	0.00338642	77.185	NPS(0.997)S(0.003)GQVVAR	2	1.3217	5																					1.35	2.168	1.11	0.038	0.045	0.028	1.496	1.381	1.384
TEA004762.1	74	S	PREDICTED: DEAD-box ATP-dependent RNA helicase 20 [Ricinus communis]	---	0.927006	3.21654e-07	73.072	NFYTESPAVAAMS(0.073)ES(0.927)EAEEYRK	3	2.3335	5	0.973	1.222	0.69				1.057	1.059					1.1	0.53806							1.154	2.245	1.189	0.516	0.943	0.507	1.268	1.457	1.006	0.538	0.559	0.617	0.843154	0.544321	0.58032
TEA004762.1	27	S	PREDICTED: DEAD-box ATP-dependent RNA helicase 20 [Ricinus communis]	---	0.563543	0.00224563	62.617	TDSGFGGAS(0.564)S(0.414)YS(0.022)GAR	2	-0.78856	2	0.95						1.116		0.934				1.079								1.154	2.245	1.189	0.516	0.943	0.507	1.268	1.457	1.006	0.538	0.559	0.617	0.823224
TEA004762.1	21	S	PREDICTED: DEAD-box ATP-dependent RNA helicase 20 [Ricinus communis]	---	0.997777	0.00097533	87.208	RT(0.001)DS(0.998)GFGGASSY(0.001)SGAR	2	0.19271	6	0.989	1.065	1.094	0.887	1.601		1.16	0.942	1.282	0.623	0.533	0.824	1.075	0.53342	0.844	0.7406	0.531	0.114059	1.709	0.025364	1.154	2.245	1.189	0.516	0.943	0.507	1.268	1.457	1.006	0.538	0.559	0.617	0.857019	0.474388	0.920101	1.71899	1.69777
TEA004762.1	28	S	PREDICTED: DEAD-box ATP-dependent RNA helicase 20 [Ricinus communis]	---	0.729003	4.11912e-15	115.57	TDSGFGGAS(0.24)S(0.729)YS(0.031)GAR	2	-0.64105	2																					1.154	2.245	1.189	0.516	0.943	0.507	1.268	1.457	1.006	0.538	0.559	0.617
TEA004762.1	36	S	PREDICTED: DEAD-box ATP-dependent RNA helicase 20 [Ricinus communis]	---	0.895179	0.000597517	102.45	S(0.048)S(0.057)S(0.895)KKDY(0.002)DGAES(0.998)PR	2	-1.3469	5	0.542	1.062	1.01	1.369	1.033	0.817	0.921	1.412	1.096		0.738		1.312	0.29682	0.812	0.43284	0.688		1.549		1.154	2.245	1.189	0.516	0.943	0.507	1.268	1.457	1.006	0.538	0.559	0.617	0.469671	0.473051	0.849453	2.6531	1.09544	1.61144
TEA004762.1	45	S	PREDICTED: DEAD-box ATP-dependent RNA helicase 20 [Ricinus communis]	---	1	4.31979e-105	228.97	DYDGAES(1)PR	2	-0.7006	43	0.035	3.597	1.75	0.357	0.394	0.407	1.233	1.533	2.147	0.141	0.2	0.207	0.913	0.57156	4.648	0.78456	0.473	0.0041153	8.965	0.00042119	1.154	2.245	1.189	0.516	0.943	0.507	1.268	1.457	1.006	0.538	0.559	0.617	0.0303293	1.60223	1.47183	0.69186	0.417815	0.802761
TEA004762.1	19	T	PREDICTED: DEAD-box ATP-dependent RNA helicase 20 [Ricinus communis]	---	0.869423	0.00805121	43.493	RT(0.869)DS(0.13)GFGGASSYSGAR	3	-1.0443	1	1.036			0.963	0.868			1.041	1.093				1.03		1.132						1.154	2.245	1.189	0.516	0.943	0.507	1.268	1.457	1.006	0.538	0.559	0.617	0.897747			1.86628	0.920467
TEA004762.1	29	Y	PREDICTED: DEAD-box ATP-dependent RNA helicase 20 [Ricinus communis]	---	0.772016	0.00853779	48.053	RT(0.125)DS(0.1)GFGGAS(0.001)S(0.001)Y(0.772)S(0.001)GAR	2	0.73715	2						1															1.154	2.245	1.189	0.516	0.943	0.507	1.268	1.457	1.006	0.538	0.559	0.617						1.97239
TEA004768.1	120	S	transmembrane protein, putative [Medicago truncatula]	---	0.950026	0.00060088	75.548	VYLS(0.04)S(0.95)PNS(0.008)T(0.002)GCNDSR	2	1.0502	3			1.098				0.999	0.903					0.866
TEA004778.1	833	S	PREDICTED: receptor-like serine/threonine-protein kinase ALE2 isoform X1 [Vitis vinifera]	---	0.499736	0.000486732	75.682	IALSAT(0.001)DLPS(0.5)AS(0.5)AR	2	-0.77766	0
TEA004778.1	845	S	PREDICTED: receptor-like serine/threonine-protein kinase ALE2 isoform X1 [Vitis vinifera]	---	1	0.00529445	81.632	IEGDEFGS(1)FRR	2	-0.48004	3				1.139	1.55	1.406			0.61		0.294						0.215		2.075
TEA004778.1	852	S	PREDICTED: receptor-like serine/threonine-protein kinase ALE2 isoform X1 [Vitis vinifera]	---	0.998943	0.000334883	133.85	HS(0.001)NS(0.999)APLR	2	-1.0693	3	0.124	0.2	0.289		2.348	2.59		0.099			1.201	1.148	0.485		0.083	0.0040636	0.476	0.0052562	0.084
TEA004778.1	835	S	PREDICTED: receptor-like serine/threonine-protein kinase ALE2 isoform X1 [Vitis vinifera]	---	0.548517	0.000486732	75.682	IALSATDLPS(0.451)AS(0.549)AR	2	-2.2601	1						1
TEA004793.1	31	S	PREDICTED: FKBP12-interacting protein of 37 kDa isoform X2 [Eucalyptus grandis]	---	0.999942	0.0145099	42.639	S(1)FGDLEDDEDDIFGSK	2	1.1825	1				0.897	1.103
TEA004821.1	33	S	PREDICTED: pentatricopeptide repeat-containing protein At3g13160, mitochondrial-like [Vitis vinifera]	---	0.999919	0.0167738	89.731	SLS(1)NDLYK	1	0.078097	2	1.035	1.559	1.73	0.218	0.196	0.623	1.809	1.33	1.298		0.201		1.026	0.85332	4.17	0.0180223	0.581		7.358					1												0.218
TEA004825.1	80	S	PREDICTED: protein indeterminate-domain 11-like isoform X2 [Nelumbo nucifera]	---	1	0.000105325	80.525	NLPGNPDPDAEVIALS(1)PK	3	-0.11939	8	1.129	1.118	1.353				0.955	0.68	0.765				0.667	0.024699
TEA004846.1	174	S	PREDICTED: RNA-binding protein CP29B, chloroplastic [Prunus mume]	---	0.999653	0.000456417	53.998	VNSGPPPPKGDS(1)PFREPR	3	0.43665	2	0.591		0.971					1.45	0.988				1.561	0.28218							1.7	1.68	1.502	0.205	0.182	0.157	1.743	1.857	1.862	0.042	0.07		0.347647		0.646471
TEA004853.1	90	S	PREDICTED: telomere repeat-binding factor 1-like isoform X2 [Juglans regia]	---	0.333325	1.48277e-33	70.71	EDENAMALS(0.333)T(0.333)VVQS(0.333)DEEIVDAKPLAVSSGSPQIGAPK	4	0.029296	0
TEA004853.1	95	S	PREDICTED: telomere repeat-binding factor 1-like isoform X2 [Juglans regia]	---	0.621286	7.62274e-41	74.476	EDENAMALS(0.187)T(0.187)VVQS(0.621)DEEIVDAKPLAVS(0.002)S(0.001)GSPQIGAPK	3	-0.55626	1							1
TEA004853.1	91	T	PREDICTED: telomere repeat-binding factor 1-like isoform X2 [Juglans regia]	---	0.333325	1.48277e-33	70.71	EDENAMALS(0.333)T(0.333)VVQS(0.333)DEEIVDAKPLAVSSGSPQIGAPK	4	0.029296	0
TEA004855.1	401	S	PREDICTED: hepatoma-derived growth factor-related protein 2-like isoform X2 [Prunus mume]	---	0.93251	0.00192218	56.339	HDLY(0.013)EEANRS(0.933)PT(0.055)PK	3	1.9631	1	0.599	1.859	0.667	1.508	1.283	1.6	0.455	0.538	0.49				0.475	0.23708	0.712	0.26446
TEA004858.1	213	S	PREDICTED: ankyrin-3 [Juglans regia]	---	1	2.607e-81	158.15	AEGS(1)EGEIAGNRPEEEGEENEEDESIKR	3	0.12857	20		0.357	0.368		2.307	2.172	0.636	0.494	1.434	0.68	0.553		2.358	0.168984	0.162	0.00034176	0.275	0.0068421	1.386	0.63352
TEA004859.1	246	S	PREDICTED: zinc finger protein-like 1 [Vitis vinifera]	---	0.999886	1.40296e-13	114.75	QNS(1)EISYYGDDEDGNQK	2	-1.3683	20	0.956	1.513	1.469	0.474	0.517	0.484	2.133	1.697	1.17	0.325	0.263		1.27	0.37298	2.67	0.0030839	0.598	0.0090607	5.669	0.0056369
TEA004859.1	233	T	PREDICTED: zinc finger protein-like 1 [Vitis vinifera]	---	0.499997	0.0102214	57.973	SASPVGPGAT(0.5)T(0.5)RK	2	2.2244	2
TEA004859.1	234	T	PREDICTED: zinc finger protein-like 1 [Vitis vinifera]	---	0.499997	0.0102214	57.973	SASPVGPGAT(0.5)T(0.5)RK	2	2.2244	2
TEA004859.1	226	S	PREDICTED: zinc finger protein-like 1 [Vitis vinifera]	---	0.989108	0.00561579	71.354	S(0.011)AS(0.989)PVGPGATTR	2	0.25195	6	0.425	0.517	0.692	1.196	2.362	1.745	0.619	0.702	0.74				1.261	0.174061	0.308	0.008762
TEA004871.1	813	S	PREDICTED: G-type lectin S-receptor-like serine/threonine-protein kinase At2g19130 [Vitis vinifera]	---	0.99943	0.000240965	99.281	STPS(0.999)PTSINS	2	-0.11037	6	0.922	1.104	1.28				0.958	0.845	0.891				0.815	0.124357
TEA004873.1	145	S	PREDICTED: disease resistance protein RPM1-like [Pyrus x bretschneideri]	---	0.950505	0.000406811	109.79	VGEAS(0.006)S(0.022)S(0.022)S(0.951)QDHQR	2	1.5974	1				0.78		1.22
TEA004873.1	261	Y	PREDICTED: disease resistance protein RPM1-like [Pyrus x bretschneideri]	---	0.828728	0.000233759	83.692	EPIPMDLS(0.086)NMS(0.086)Y(0.829)R	2	-1.2863	1				1.214	0.786
TEA004873.1	144	S	PREDICTED: disease resistance protein RPM1-like [Pyrus x bretschneideri]	---	0.582163	0.00180803	69.331	VGEAS(0.001)S(0.022)S(0.582)S(0.395)QDHQR	2	-1.0004	1
TEA004890.1	345	S	PREDICTED: outer envelope protein 64, mitochondrial [Eucalyptus grandis]	---	0.740522	0.0107543	71.806	GFHEES(0.741)T(0.259)NLK	2	-0.57316	2				1.011	1.018	1.264				0.707							0.644
TEA004903.1	166	S	PREDICTED: non-specific phospholipase C2 [Theobroma cacao]	---	0.387034	0.000391352	110.97	WFAAVPS(0.387)S(0.387)T(0.226)QPNR	2	-1.416	0
TEA004903.1	167	S	PREDICTED: non-specific phospholipase C2 [Theobroma cacao]	---	0.387034	0.000391352	110.97	WFAAVPS(0.387)S(0.387)T(0.226)QPNR	2	-1.416	0
TEA004903.1	168	T	PREDICTED: non-specific phospholipase C2 [Theobroma cacao]	---	0.626103	0.000651089	84.046	WFAAVPS(0.182)S(0.192)T(0.626)QPNR	2	-0.69778	1						1
TEA004915.1	95	S	PREDICTED: protein RNA-directed DNA methylation 3-like isoform X2 [Daucus carota subsp. sativus]	---	1	9.58979e-06	132.06	EEELS(1)EEELEK	2	-0.72684	6		0.157		1.019	1.472	1.342				0.97	1.042	0.998			0.123		0.785	0.109835
TEA004917.1	11	S	PREDICTED: protein BTR1 isoform X2 [Vitis vinifera]	---	0.998402	0.000239353	119.21	YAS(0.002)S(0.998)PEASPK	2	0.37668	7	1.2	1.127	1.189				0.898	1.221	1.127			0.237	0.923	0.4036					4.565					1.404	1.51	0.889			0.197
TEA004917.1	10	S	PREDICTED: protein BTR1 isoform X2 [Vitis vinifera]	---	0.673678	0.00519855	76.073	YAS(0.674)S(0.324)PEAS(0.002)PK	2	0.3453	1																								1.404	1.51	0.889			0.197
TEA004926.1	400	T	PREDICTED: malate dehydrogenase [NADP], chloroplastic-like [Juglans regia]	---	0.994967	0.00799336	73.138	RVT(0.995)KS(0.005)EAELLAEK	2	-0.15597	3	0.928	1.24	1.094					0.911	0.825				0.798	0.150964							1.908	1.76	1.38		0.004	0.003	1.598	1.194	1.144			0.009	0.486373	0.704545	0.792754
TEA004950.1	52	S	PREDICTED: probable 26S proteasome non-ATPase regulatory subunit 3 [Nelumbo nucifera]	---	0.939272	1.84518e-12	86.18	EQAAPS(0.939)NS(0.939)VS(0.083)S(0.029)T(0.009)GPSALQQLK	3	-0.47316	7	1.458		0.871	1.384	0.588	1.989				0.489	0.847	0.374			0.882	0.94026	0.432	0.145897												1
TEA004950.1	50	S	PREDICTED: probable 26S proteasome non-ATPase regulatory subunit 3 [Nelumbo nucifera]	---	0.939272	1.84518e-12	82.609	EQAAPS(0.939)NS(0.939)VS(0.083)S(0.029)T(0.009)GPSALQQLK	3	-0.47316	5	1.257		0.977	0.735	1.71	1.325				0.549	0.447				0.889	0.85418	0.396	0.078342												1
TEA004950.1	56	T	PREDICTED: probable 26S proteasome non-ATPase regulatory subunit 3 [Nelumbo nucifera]	---	0.393682	1.62983e-06	71.427	EQAAPS(0.052)NS(0.036)VS(0.112)S(0.394)T(0.394)GPS(0.012)ALQQLK	3	1.3397	0																														1
TEA004950.1	54	S	PREDICTED: probable 26S proteasome non-ATPase regulatory subunit 3 [Nelumbo nucifera]	---	0.753245	1.6688e-17	99.838	EQAAPS(0.002)NS(0.128)VS(0.753)S(0.092)T(0.023)GPS(0.002)ALQQLK	2	0.10077	4	0.296					1.868						0.837			0.158		0.448													1
TEA004950.1	55	S	PREDICTED: probable 26S proteasome non-ATPase regulatory subunit 3 [Nelumbo nucifera]	---	0.65053	1.0656e-14	102.97	EQAAPS(0.013)NS(0.018)VS(0.13)S(0.651)T(0.185)GPS(0.005)ALQQLK	3	0.40046	7	0.289						0.793			1.276	1.641		2.744						0.544											1
TEA004956.1	13	S	PREDICTED: calcium-transporting ATPase 4, endoplasmic reticulum-type-like [Nicotiana attenuata]	---	0.999924	0.0156932	105.94	SES(1)FGSK	2	-0.13971	1				1.533	1.545	1.734	0.08		0.106		1.041	0.961					0.624	0.0041987	0.093	0.0037399				0.906	0.979	1.115										1.69205	1.57814	1.55516
TEA004969.1	703	T	PREDICTED: phospholipase D alpha 1 [Sesamum indicum]	---	0.758914	0.000182339	45.885	ET(0.759)PKS(0.153)GEY(0.079)VPSERPENDTDY(0.009)SR	3	0.23081	1							1														1.172	1.116	1.15	0.896	0.823	0.933	0.863	0.933	0.949	0.877	1.118	1.17
TEA004969.1	706	S	PREDICTED: phospholipase D alpha 1 [Sesamum indicum]	---	0.971671	1.33667e-05	64.845	ET(0.026)PKS(0.972)GEY(0.002)VPSERPENDTDYSR	3	-0.21112	2		1.236	1.344	0.263				0.941	1.215				0.836	0.29924	4.905						1.172	1.116	1.15	0.896	0.823	0.933	0.863	0.933	0.949	0.877	1.118	1.17		1.10753	1.1687	0.293527
TEA004969.1	555	S	PREDICTED: phospholipase D alpha 1 [Sesamum indicum]	---	0.999999	5.55507e-07	89.015	SIDGGAAFGFPES(1)PEDAAK	2	2.6084	8	1.196	1.299	1.524	0.9			1.283	1.107	1.023	0.561	0.581	0.526	0.849	0.169616	1.489		0.618		2.046	0.0006004	1.172	1.116	1.15	0.896	0.823	0.933	0.863	0.933	0.949	0.877	1.118	1.17	1.02048	1.16398	1.32522	1.00446
TEA004994.1	376	S	PREDICTED: rhodanese-like domain-containing protein 4, chloroplastic [Prunus mume]	---	0.495592	3.78212e-08	53.255	ALPAPGES(0.496)S(0.496)PAT(0.006)T(0.002)ENTVQK	3	0.95042	0																					1.197	1.364	1.671			0.002	1.261	2.204	1.281	0.005	0.015
TEA004994.1	377	S	PREDICTED: rhodanese-like domain-containing protein 4, chloroplastic [Prunus mume]	---	0.924257	3.78212e-08	81.884	ALPAPGES(0.055)S(0.924)PAT(0.018)T(0.002)ENTVQK	2	-0.11281	3	0.761		1.164				1.105		0.97				1.078	0.70978							1.197	1.364	1.671			0.002	1.261	2.204	1.281	0.005	0.015		0.635756		0.696589
TEA004997.1	1286	S	PREDICTED: protein-tyrosine-phosphatase MKP1 [Vitis vinifera]	---	0.999981	0.00240144	105.46	DVS(1)PSFLSR	2	-0.40176	5		0.684	0.7		1.362	1.053		1.154		1.043		1.005	1.668		0.573	0.051235	0.848	0.35116	1.127		0.54	0.594	0.451	1.387	1.694	1.524	0.626	0.422	0.692	1.348	1.242	1.48		1.15152	1.55211		0.804014	0.690945
TEA004997.1	933	S	PREDICTED: protein-tyrosine-phosphatase MKP1 [Vitis vinifera]	---	0.541535	0.00053967	85.493	VHAFPLS(0.345)PS(0.542)S(0.113)LLR	2	-0.24106	1									1												0.54	0.594	0.451	1.387	1.694	1.524	0.626	0.422	0.692	1.348	1.242	1.48
TEA004997.1	931	S	PREDICTED: protein-tyrosine-phosphatase MKP1 [Vitis vinifera]	---	0.850747	0.00043261	107.82	VHAFPLS(0.851)PS(0.064)S(0.086)LLR	2	0.76184	5	0.831	1.188	0.875	0.923			1.183						1.226		1.045						0.54	0.594	0.451	1.387	1.694	1.524	0.626	0.422	0.692	1.348	1.242	1.48	1.53889	2	1.94013	0.665465
TEA005010.1	40	S	PREDICTED: beta-amyrin 28-oxidase [Theobroma cacao]	---	0.619196	0.00703514	85.271	SHNES(0.619)IQES(0.127)T(0.127)T(0.127)K	3	1.1744	2			1
TEA005010.1	46	T	PREDICTED: beta-amyrin 28-oxidase [Theobroma cacao]	---	0.287715	0.00703514	85.271	SHNES(0.137)IQES(0.288)T(0.288)T(0.288)K	2	-0.86378	0
TEA005010.1	45	T	PREDICTED: beta-amyrin 28-oxidase [Theobroma cacao]	---	0.287715	0.00703514	85.271	SHNES(0.137)IQES(0.288)T(0.288)T(0.288)K	2	-0.86378	0
TEA005010.1	44	S	PREDICTED: beta-amyrin 28-oxidase [Theobroma cacao]	---	0.287715	0.00703514	85.271	SHNES(0.137)IQES(0.288)T(0.288)T(0.288)K	2	-0.86378	0
TEA005017.1	383	T	PREDICTED: UPF0496 protein At4g34320-like [Juglans regia]	---	1	0.00159367	147.62	IIKYPT(1)NN	2	-0.30703	5	0.542	0.692	0.676	1.227	1.519	1.576	1.048	0.921	1.079	0.919	0.755	1.046	1.596	0.0068374	0.442	0.00177522	0.629	0.0191639	1.121	0.32164
TEA005020.1	594	S	hydroxyproline-rich glycoprotein family protein [Medicago truncatula]	---	0.999415	0.0029226	96.745	SFS(0.999)IPSSNQR	2	-0.012862	8	0.928	0.979	1.158	0.949	1.343	0.951	1.265	1.292	1.525	0.644	0.481	0.485	1.332	0.032098	0.945	0.74118	0.496	0.0097554	2.535	0.00114277
TEA005021.1	391	T	PREDICTED: pto-interacting protein 1 isoform X2 [Sesamum indicum]	---	0.996755	0.0051924	80.737	PGPAS(0.003)ET(0.997)PNL	2	-0.40895	6	1.045	1.108	1.126		1.127		0.848	0.959	0.787				0.791	0.0186217	0.97						0.573	0.453	0.606	1.369	1.374	1.587	0.542	0.626	0.703	1.257	1.551	1.358	1.82373	2.44592	1.85809		0.820233
TEA005021.1	88	S	PREDICTED: pto-interacting protein 1 isoform X2 [Sesamum indicum]	---	0.957742	8.47721e-08	125.45	VYYGLLT(0.042)S(0.958)GLAAAIK	2	0.16784	6	0.425			1.448	1.865	1.601	0.756	0.512	0.394				1.304		0.259						0.573	0.453	0.606	1.369	1.374	1.587	0.542	0.626	0.703	1.257	1.551	1.358	0.74171			1.05771	1.35735	1.00882
TEA005037.1	77	S	PREDICTED: squamosa promoter-binding-like protein 12 [Prunus mume]	---	0.803163	0.00269453	60.134	S(0.074)S(0.074)S(0.803)S(0.045)CS(0.004)EETNLGNEK	2	-0.8084	2	0.727							1.328	1.121		0.824		1.684						1.486
TEA005037.1	75	S	PREDICTED: squamosa promoter-binding-like protein 12 [Prunus mume]	---	0.321685	0.00601301	52.42	S(0.322)S(0.322)S(0.258)S(0.097)CS(0.001)EETNLGNEK	2	-2.4121	0
TEA005037.1	955	S	PREDICTED: squamosa promoter-binding-like protein 12 [Prunus mume]	---	0.999872	0.00103878	122.98	VAS(1)FHTEK	2	-0.24733	5	0.951		1.454		0.281		1.111	1.32	1.553			0.329	1.104	0.6162	4.279		1.171		4.036
TEA005037.1	76	S	PREDICTED: squamosa promoter-binding-like protein 12 [Prunus mume]	---	0.321685	0.00601301	52.42	S(0.322)S(0.322)S(0.258)S(0.097)CS(0.001)EETNLGNEK	2	-2.4121	0
TEA005039.1	570	S	PREDICTED: CBS domain-containing protein CBSCBSPB1 [Ziziphus jujuba]	---	0.999985	0.000362808	82.609	S(1)LPFPSSSLPNTFAFK	2	3.5442	7	0.374	0.406	0.336		3.005		0.463			1.181	1.086	1.15	1.245		0.124		0.379		0.406
TEA005048.1	238	T	PREDICTED: SWR1-complex protein 4 [Theobroma cacao]	---	1	0.000591391	57.973	DILGLPKT(1)PLPLPQEK	3	0.23675	2	0.865	0.962						1.173					1.284
TEA005053.1	128	S	PREDICTED: acetyl-coenzyme A synthetase, chloroplastic/glyoxysomal [Vitis vinifera]	---	0.975004	0.00073096	56.719	HMDS(0.998)IAS(0.975)MPS(0.027)GAGK	2	0.086057	4				0.187		1.813															1.046	0.997	0.912	0.915	0.887	0.869	0.905	0.898	0.882	1.23	1.207	1.252				0.204372		2.08631
TEA005053.1	125	S	PREDICTED: acetyl-coenzyme A synthetase, chloroplastic/glyoxysomal [Vitis vinifera]	---	0.999984	2.92967e-129	227.41	HMDS(1)IASMPSGAGK	2	-1.4383	48	0.629	0.791	0.922	1.119	1.243	1.409	0.827	0.7	0.96	1.252	1.21	0.938	1.062	0.67948	0.621	0.020183	0.902	0.3961	0.731	0.072184	1.046	0.997	0.912	0.915	0.887	0.869	0.905	0.898	0.882	1.23	1.207	1.252	0.601338	0.79338	1.01096	1.22295	1.40135	1.6214
TEA005061.1	173	S	PREDICTED: protein SRC2-like [Ziziphus jujuba]	---	0.730276	0.00237651	79.837	VLNECNGS(0.73)S(0.135)S(0.135)PEKK	2	-0.55576	3			0.947						1.053				1.112
TEA005061.1	174	S	PREDICTED: protein SRC2-like [Ziziphus jujuba]	---	0.431325	0.0128181	70.784	VLNECNGS(0.137)S(0.431)S(0.431)PEK	2	0.46207	0
TEA005061.1	175	S	PREDICTED: protein SRC2-like [Ziziphus jujuba]	---	0.431325	0.0128181	70.784	VLNECNGS(0.137)S(0.431)S(0.431)PEK	2	0.46207	0
TEA005064.1	59	S	PREDICTED: receptor-like protein kinase HERK 1 isoform X1 [Jatropha curcas]	---	1	0.00492409	112.83	DVVELS(1)LR	2	0.053477	5				1.819	0.915	1.363				0.512	1.03	0.362					0.465	0.087477						0.909		1.091										2.0011		1.24931
TEA005066.1	650	S	PREDICTED: potassium transporter 4 [Theobroma cacao]	---	0.800727	0.00523939	112.83	MAVIS(0.017)S(0.801)T(0.182)R	2	-0.18849	4		0.929	1.126				1.132	1.043	0.771				0.956	0.76824
TEA005066.1	693	S	PREDICTED: potassium transporter 4 [Theobroma cacao]	---	1	2.75027e-44	194.98	SCYDDES(1)PQMR	2	-0.33476	8	0.757	0.951	1.491				0.745	1.049	1.008				0.876	0.67258
TEA005066.1	679	S	PREDICTED: potassium transporter 4 [Theobroma cacao]	---	0.967788	0.00371379	115.7	S(0.968)LT(0.032)LQSLR	2	-0.19008	10	0.747	0.828	0.873	1.175	1.056	0.834	0.916	1.24	1.804		0.527		1.618	0.091779	0.799	0.1228	0.516		2.505
TEA005067.1	450	S	PREDICTED: squamosa promoter-binding-like protein 1 [Juglans regia]	---	0.460405	3.87553e-06	40.067	GHHGGQES(0.46)S(0.46)PPQT(0.052)S(0.02)GNT(0.004)GS(0.002)T(0.001)STQSLSSSSR	3	-1.4482	0
TEA005067.1	451	S	PREDICTED: squamosa promoter-binding-like protein 1 [Juglans regia]	---	0.512799	2.62693e-14	49.967	GHHGGQES(0.174)S(0.513)PPQT(0.17)S(0.087)GNT(0.032)GS(0.014)T(0.005)S(0.002)T(0.001)QSLSSSSR	3	4.3856	1
TEA005070.1	159	S	PREDICTED: heavy metal-associated isoprenylated plant protein 32 [Vitis vinifera]	---	1	2.53628e-05	85.53	INS(1)FIPNVNDASLDHQR	3	0.10998	8				1.261	1.794	1.594	0.174			0.759	1.015	0.402					0.468	0.048915	0.24
TEA005070.1	146	S	PREDICTED: heavy metal-associated isoprenylated plant protein 32 [Vitis vinifera]	---	1	9.23544e-05	89.358	RLS(1)NLAPVPHIPR	3	-0.65681	8				2.234	2.035	1.635	0.204	0.193		0.726	0.517	0.456					0.288	0.0016619	0.351	0.0107034
TEA005094.1	64	S	PREDICTED: pheophorbide a oxygenase, chloroplastic [Citrus sinensis]	---	0.239184	2.91192e-15	44.413	VAAPPPT(0.19)T(0.19)AAEEQS(0.19)QS(0.19)LS(0.239)DGVEIETQDHEESSSSK	3	0.5685	0																					0.959	1.024	1.005				1.018	1.025	0.969
TEA005101.1	875	S	PREDICTED: villin-4 [Ziziphus jujuba]	---	0.987141	0.000113386	87.676	SAAIAALT(0.013)AS(0.987)FEQRPR	3	-0.38378	3				0.786	1.214																0.631	0.605	0.708	1.647	1.987	1.805	0.454	0.567	0.429	1.183	1.003	0.982				0.477231	0.610971
TEA005101.1	892	S	PREDICTED: villin-4 [Ziziphus jujuba]	---	1	2.57709e-05	130.66	SIKVS(1)PEAPK	2	0.59326	11	0.898	0.866	1.165	1.577	1.201	1.596	0.943	0.851	1.004	0.456	0.443		0.955	0.72874	0.67	0.038042	0.308	0.0023205	2.075	0.00140122	0.631	0.605	0.708	1.647	1.987	1.805	0.454	0.567	0.429	1.183	1.003	0.982	1.42314	1.4314	1.64548	0.957498	0.604429	0.884211
TEA005101.1	808	S	PREDICTED: villin-4 [Ziziphus jujuba]	---	0.996583	0.0050123	84.753	S(0.002)RS(0.997)MS(0.501)FS(0.501)PDRVR	2	-0.0068652	5	0.761	1.732	0.734	1.307	1.771	1.745	0.664	0.566			0.244	0.476	0.572	0.28328	0.669	0.184319	0.224	0.0117775	1.708	0.22956	0.631	0.605	0.708	1.647	1.987	1.805	0.454	0.567	0.429	1.183	1.003	0.982	1.20602	2.86281	1.03672	0.793564	0.891293	0.966759
TEA005101.1	841	S	PREDICTED: villin-4 [Ziziphus jujuba]	---	0.99982	0.000445688	116.71	NLS(1)TPPPIVGK	2	-0.17248	12	1.112	1.159	0.969	1.493	1.579	1.654	0.888	0.15	0.938	0.64	0.734	0.685	0.61	0.33204	0.686	0.0035406	0.436	7.6539e-05	0.96	0.65338	0.631	0.605	0.708	1.647	1.987	1.805	0.454	0.567	0.429	1.183	1.003	0.982	1.76228	1.9157	1.36864	0.906497	0.794665	0.916343
TEA005101.1	812	S	PREDICTED: villin-4 [Ziziphus jujuba]	---	0.999999	2.58741e-05	142.83	S(0.005)MS(0.995)FS(1)PDRVR	2	0.30551	33	1.213	1.321	1.61	0.817	0.995	1.049	1.28	1.041	1.167	0.464	0.464	0.578	0.842	0.176639	1.448	0.031099	0.526	0.0037032	2.316	0.00087941	0.631	0.605	0.708	1.647	1.987	1.805	0.454	0.567	0.429	1.183	1.003	0.982	1.92235	2.18347	2.27401	0.496053	0.500755	0.581163
TEA005101.1	810	S	PREDICTED: villin-4 [Ziziphus jujuba]	---	0.998142	0.0112053	82.481	S(0.002)MS(0.998)FS(1)PDRVR	2	0.18735	8	1.187	1.571	1.272	1	1.08	1.374	1.161	0.889	0.981	0.497	0.352	0.637	0.752	0.068822	1.167	0.28746	0.43	0.0118353	2.04	0.0176029	0.631	0.605	0.708	1.647	1.987	1.805	0.454	0.567	0.429	1.183	1.003	0.982	1.88114	2.59669	1.79661	0.607165	0.543533	0.761219
TEA005101.1	822	S	PREDICTED: villin-4 [Ziziphus jujuba]	---	1	7.1969e-47	164.83	S(1)PAFNALAATFESSNAR	2	1.2029	49	1.238	1.166	1.677	0.809	1.296	1.084	1.33	1.134	1.08	0.357	0.194	0.636	0.868	0.3634	1.28	0.22874	0.372	0.042643	2.986	0.025981	0.631	0.605	0.708	1.647	1.987	1.805	0.454	0.567	0.429	1.183	1.003	0.982	1.96197	1.92727	2.36864	0.491196	0.65224	0.600554
TEA005102.1	263	S	PREDICTED: protein usf-like [Gossypium hirsutum]	---	1	1.66617e-53	149.47	NAHAFMNKS(1)PEGVER	3	0.26639	13	1.184	0.938	1.058		0.522	0.467	1.426	1.406					1.336	0.043061	2.144	0.0042389					0.951	0.971	0.823	1.209	1.074	1.231	1.141	0.921	0.904	0.915	0.932	0.929	1.24501	0.966014	1.28554		0.486034	0.379366
TEA005118.1	1561	S	PREDICTED: LOW QUALITY PROTEIN: brefeldin A-inhibited guanine nucleotide-exchange protein 1 [Malus domestica]	---	0.787953	2.4515e-14	133.95	KETQFNDDQS(0.182)S(0.788)PS(0.011)S(0.018)R	2	-0.36651	1					1.476	2.027	0.299	0.274		0.925							0.528		0.31
TEA005118.1	1135	S	PREDICTED: LOW QUALITY PROTEIN: brefeldin A-inhibited guanine nucleotide-exchange protein 1 [Malus domestica]	---	1	0.000590951	66.152	KKGS(1)LQNPAVAAVVR	3	-0.57552	1				1.525	1.698	1.197	0.531	0.372			0.678						0.46		0.666
TEA005118.1	1560	S	PREDICTED: LOW QUALITY PROTEIN: brefeldin A-inhibited guanine nucleotide-exchange protein 1 [Malus domestica]	---	0.493484	2.4515e-14	110.74	KET(0.007)QFNDDQS(0.493)S(0.493)PS(0.005)S(0.001)R	2	-1.6781	0
TEA005133.1	165	S	PREDICTED: putative disease resistance protein At1g50180 isoform X1 [Vitis vinifera]	---	0.529678	6.06304e-06	93.804	RS(0.53)Y(0.05)T(0.421)HIVEEDVVGTEEDVK	3	-3.0342	1						1
TEA005133.1	167	T	PREDICTED: putative disease resistance protein At1g50180 isoform X1 [Vitis vinifera]	---	0.806715	6.06304e-06	93.804	S(0.167)Y(0.026)T(0.807)HIVEEDVVGTEEDVK	3	1.1191	5		0.61						1.257			1.133		2.061						1.109
TEA005134.1	79	S	PREDICTED: ankyrin repeat domain-containing protein 2 [Jatropha curcas]	---	1	1.59621e-147	239.98	IGTAENKS(1)PK	2	0.27997	11	0.157	0.037	0.033	0.41	0.361	1.379	0.18	0.111	0.156	0.403	0.879	7.894	1.969	0.149558	0.106	0.024335	4.268	0.42696	0.049	0.065881			0.525	1.429	1.879		0.167								0.0628571	0.286914	0.192123
TEA005153.1	199	S	PREDICTED: DNA damage-inducible protein 1 isoform X2 [Nicotiana sylvestris]	---	0.997354	0.000191105	52.898	TQTEGS(0.002)APNRS(0.997)QGPEFEAK	3	2.7866	1	0.504				2.021	1.081	0.393						0.78		0.325																1
TEA005153.1	187	S	PREDICTED: DNA damage-inducible protein 1 isoform X2 [Nicotiana sylvestris]	---	0.975021	6.14589e-05	73.498	ENS(0.975)RT(0.025)QTEGSAPNR	2	-0.83859	1																															1
TEA005183.1	101	T	PREDICTED: serine/threonine-protein kinase SRK2E isoform X2 [Gossypium hirsutum]	---	0.496061	0.00893557	45.469	S(0.496)T(0.496)VGT(0.007)PAY(0.001)IAPEVLLK	2	2.3925	0
TEA005183.1	96	S	PREDICTED: serine/threonine-protein kinase SRK2E isoform X2 [Gossypium hirsutum]	---	1	0.00103946	116.74	HSVLHS(1)QPK	2	-2.3278	3	0.393	0.383	0.16	2.106	1.501	1.924	0.257		0.438			1.838	1.114	0.75028	0.169	0.0041171	0.997		0.189
TEA005183.1	100	S	PREDICTED: serine/threonine-protein kinase SRK2E isoform X2 [Gossypium hirsutum]	---	0.496061	0.00893557	45.469	S(0.496)T(0.496)VGT(0.007)PAY(0.001)IAPEVLLK	2	2.3925	0
TEA005192.1	56	T	PREDICTED: methylesterase 17-like isoform X1 [Gossypium arboreum]	---	1	0.0181938	98.182	VQIPEKT(1)VR	2	-0.7861	2	0.7	1.097	1.081				1.353	0.886	0.882				1.084	0.71352
TEA005225.1	12	S	PREDICTED: histone H1-like isoform X1 [Ipomoea nil]	---	0.99997	5.96229e-19	66.972	ATEEVAVAVES(1)VPEPEVAEPAAEEEPAAK	3	-0.063383	5				0.98	1.149	1.273				0.875	0.972	0.751					0.764	0.065099				0.331	0.238	1.121	1.254	2.548	0.353		0.434		1.721					0.874219	0.916268	0.499608
TEA005237.1	145	S	pyruvate dehydrogenase E1 component subunit alpha, mitochondrial [Solanum lycopersicum]	---	0.594514	3.06214e-05	101.05	YHGHS(0.405)MS(0.595)DPGSTYR	3	0.27566	3	0.846											1.154
TEA005237.1	151	Y	pyruvate dehydrogenase E1 component subunit alpha, mitochondrial [Solanum lycopersicum]	---	0.660287	0.00216438	67.902	Y(0.042)HGHS(0.288)MS(0.008)DPGS(0.001)TY(0.66)R	2	-0.00073769	1												1
TEA005237.1	143	S	pyruvate dehydrogenase E1 component subunit alpha, mitochondrial [Solanum lycopersicum]	---	0.999577	1.18448e-52	181.51	YHGHS(1)MSDPGSTYR	3	-0.37042	100	1.63	1.923	1.527	0.903	0.932	1.31	0.725	0.703	1.192	0.451	0.567	0.137	0.516	0.020259	1.615	0.023578	0.367	0.065319	2.268	0.114364
TEA005248.1	74	S	PREDICTED: uncharacterized GTP-binding protein At5g64813 [Nicotiana attenuata]	---	0.414531	0.000132792	76.826	HTTYGNSGS(0.058)S(0.38)S(0.148)NS(0.415)IK	3	-0.1469	0																							1
TEA005248.1	238	S	PREDICTED: uncharacterized GTP-binding protein At5g64813 [Nicotiana attenuata]	---	0.774597	2.56509e-142	238.64	S(0.775)S(0.225)ESLSNEDQLYK	2	0.73493	6	1.095	1.153	1.287	0.187			1.223	1.567	1.391			0.097	1.183	0.12736	6.301		0.519		14.368				1												1.287
TEA005248.1	70	S	PREDICTED: uncharacterized GTP-binding protein At5g64813 [Nicotiana attenuata]	---	0.398057	0.000597958	76.378	HTTYGNS(0.091)GS(0.398)S(0.398)S(0.091)NS(0.021)IK	2	-1.4533	0																							1
TEA005248.1	71	S	PREDICTED: uncharacterized GTP-binding protein At5g64813 [Nicotiana attenuata]	---	0.963484	5.63548e-152	233.79	HTTYGNSGS(0.024)S(0.963)S(0.012)NS(0.001)IK	2	-0.47909	10	0.965	0.912	1.789		0.312	0.298	1.237	1.17	1.317				1.016	0.79806	4.007	0.0172368							1												1.789
TEA005248.1	241	S	PREDICTED: uncharacterized GTP-binding protein At5g64813 [Nicotiana attenuata]	---	0.999991	8.25375e-41	188.59	SSES(1)LSNEDQLYK	2	0.55123	7	0.739	0.892	1.062		0.358	0.339	1.327	1.47	1.812				1.711	0.0178622	2.576	0.006381							1												1.062
TEA005248.1	239	S	PREDICTED: uncharacterized GTP-binding protein At5g64813 [Nicotiana attenuata]	---	0.5	1.31179e-100	220.27	S(0.5)S(0.5)ESLSNEDQLYK	2	0.51299	5	0.834		0.98				0.932	1.194	1.06				1.171	0.25202									1												0.98
TEA005248.1	153	S	PREDICTED: uncharacterized GTP-binding protein At5g64813 [Nicotiana attenuata]	---	0.999481	1.25202e-21	167.93	EGT(0.001)RGS(0.999)S(1)GNLVDAAR	2	0.7322	25	1.495	1.44	1.646	0.546	0.679	0.523	1.434	1.611	1.669	0.17	0.444	0.341	1.029	0.66712	2.621	0.00042211	0.546	0.086457	4.936	0.028861			1												1.646
TEA005248.1	154	S	PREDICTED: uncharacterized GTP-binding protein At5g64813 [Nicotiana attenuata]	---	0.99976	1.37848e-05	111.4	EGT(0.001)RGS(0.999)S(1)GNLVDAAR	2	0.7322	10	0.965	1.112	1.19	0.838	1.217	0.806	1.247	1.286	1.399	0.499		0.44	1.204	0.056499	1.142	0.3689	0.492	0.029183	2.792	0.00053981			1												1.19
TEA005248.1	150	T	PREDICTED: uncharacterized GTP-binding protein At5g64813 [Nicotiana attenuata]	---	0.868566	1.29785e-06	112.07	EGT(0.869)RGS(0.12)S(0.011)GNLVDAAR	3	0.2644	3			1.58		0.403	0.315	1.557	1.843	1.716	0.187	0.397		1.079		4.401		0.813	0.56808	5.84	0.130084			1												1.58
TEA005250.1	94	S	Smr (small MutS-related) domain protein [Medicago truncatula]	---	0.99769	4.34474e-07	159.52	SIS(0.998)S(0.002)VLLPDVK	2	0.13377	12	1.152	1.441	1.186	0.803	1.443	1.323	0.75	0.923	0.969	0.698	0.666	0.647	0.699	0.027143	1.059	0.6919	0.563	0.098204	1.314	0.030603
TEA005265.1	37	S	PREDICTED: protein MARD1 [Juglans regia]	---	0.699609	0.0026745	78.69	LFTGFAS(0.3)NES(0.7)LR	2	-0.061142	2	1.261		1.148				0.751	1.029	0.811				0.717	0.075262
TEA005270.1	786	S	PREDICTED: twinkle homolog protein, chloroplastic/mitochondrial isoform X1 [Juglans regia]	---	0.280275	1.16867e-07	55.302	S(0.24)S(0.24)S(0.24)FREES(0.28)NFLSDLKENEK	3	1.0465	0
TEA005270.1	781	S	PREDICTED: twinkle homolog protein, chloroplastic/mitochondrial isoform X1 [Juglans regia]	---	0.352525	0.000282654	51.938	S(0.3)S(0.3)S(0.353)FREES(0.048)NFLSDLKENEK	3	-3.2322	0
TEA005278.1	321	S	PREDICTED: probable protein phosphatase 2C 21 [Theobroma cacao]	---	1	1.87733e-51	165.47	KPLNSGVSSNEQPVLLS(1)PR	2	-0.27111	25	1.087	1.504	1.292	0.352	0.438	0.383	1.593	1.235	1.799			0.317	1.192	0.3016	3.31	0.00046093	0.811		4.865
TEA005278.1	125	S	PREDICTED: probable protein phosphatase 2C 21 [Theobroma cacao]	---	0.999998	0.00329755	69.485	VGS(1)MIEGLIWSPR	2	-0.63775	1							1.027				0.973								1.055
TEA005278.1	133	S	PREDICTED: probable protein phosphatase 2C 21 [Theobroma cacao]	---	1	1.36284e-07	148.52	VGSMIEGLIWS(1)PR	2	-1.4134	6		0.828	0.614	1.268	0.751	0.878	1.672	1.201	1.072	0.716			1.824	0.062703	0.747	0.31134	0.741		1.837
TEA005293.1	685	S	enhancer of mRNA-decapping-like protein [Medicago truncatula]	---	0.999493	3.85585e-07	159.28	SDS(0.999)SVLR	2	0.26726	12	0.438	0.525	0.429	1.784	2.291	2.138	0.404	0.509	0.483		0.952	1.048	1.003	0.98208	0.224	0.000104679	0.483	0.0058779	0.465	0.0042027	0.552	0.38		1.604	1.779	1.191		0.548	0.349	1.022	1.224	1.351	0.793478	1.38158		1.11222	1.2878	1.79513
TEA005293.1	1182	S	enhancer of mRNA-decapping-like protein [Medicago truncatula]	---	0.999999	0.00217051	118.6	TIS(1)PAIEK	2	0.55287	7	0.719	0.769	0.944	1.38	1.873	1.732	0.886	0.509	0.735		0.586	0.867	0.876	0.45296	0.488	0.0043159	0.437	0.020964	0.977	0.9155	0.552	0.38		1.604	1.779	1.191		0.548	0.349	1.022	1.224	1.351	1.30254	2.02368		0.860349	1.05284	1.45424
TEA005293.1	795	T	enhancer of mRNA-decapping-like protein [Medicago truncatula]	---	0.992054	8.00073e-06	102.98	S(0.008)PT(0.992)NGFEPGPVLDDR	2	1.0118	8				1.283	0.893	1.329					0.705	0.79					0.64	0.083637			0.552	0.38		1.604	1.779	1.191		0.548	0.349	1.022	1.224	1.351				0.799875	0.501967	1.11587
TEA005293.1	726	S	enhancer of mRNA-decapping-like protein [Medicago truncatula]	---	0.915882	0.000735302	63.225	LSVNDS(0.015)GS(0.916)ES(0.067)APIT(0.002)ITR	2	-0.067815	1					1																0.552	0.38		1.604	1.779	1.191		0.548	0.349	1.022	1.224	1.351					0.562114
TEA005293.1	771	S	enhancer of mRNA-decapping-like protein [Medicago truncatula]	---	0.502892	4.21986e-16	76.889	PIS(0.001)LPT(0.006)VS(0.163)S(0.163)NNDVS(0.503)CIAS(0.179)PPLPLS(0.986)PK	4	0.057959	1			0.654	1.536			0.809						1.237		0.426						0.552	0.38		1.604	1.779	1.191		0.548	0.349	1.022	1.224	1.351				0.957606
TEA005293.1	793	S	enhancer of mRNA-decapping-like protein [Medicago truncatula]	---	0.961839	1.46215e-21	119.45	LS(0.02)GFRS(0.962)PT(0.018)NGFEPGPVLDDR	2	0.67559	31	0.602	0.571	0.559	1.813	0.329	1.831	0.447			1.438	1.192	1.218	0.774		0.436	0.41714	0.969	0.74272	0.348		0.552	0.38		1.604	1.779	1.191		0.548	0.349	1.022	1.224	1.351	1.09058	1.50263		1.1303	0.184935	1.53736
TEA005293.1	932	S	enhancer of mRNA-decapping-like protein [Medicago truncatula]	---	0.999883	5.84025e-45	103.66	VVGETGSSQNNEIGSQVES(1)PNLVPENK	3	0.58232	9				1.31	1.216	1.654			0.26	0.814	0.844	0.903					0.613	0.0077994	0.305		0.552	0.38		1.604	1.779	1.191		0.548	0.349	1.022	1.224	1.351				0.816708	0.68353	1.38875
TEA005293.1	3	S	enhancer of mRNA-decapping-like protein [Medicago truncatula]	---	1	4.07567e-05	86.748	AS(1)PGNQNQPGGPFDMHK	2	1.1049	5				1.321	1.301	1.032				0.753	0.862	0.731					0.642	0.0096994			0.552	0.38		1.604	1.779	1.191		0.548	0.349	1.022	1.224	1.351				0.823566	0.73131	0.866499
TEA005293.1	775	S	enhancer of mRNA-decapping-like protein [Medicago truncatula]	---	0.997172	3.96122e-24	91.437	PISLPTVSSNNDVS(0.003)CIAS(0.997)PPLPLS(1)PK	3	-0.43391	14	0.814	1.067		0.828	1.405	0.971	0.752	1.068	0.783	1.269	0.969	1.074	0.923	0.6636	0.881	0.65668	1.034	0.78106	0.786	0.142795	0.552	0.38		1.604	1.779	1.191		0.548	0.349	1.022	1.224	1.351	1.47464	2.80789		0.516209	0.78977	0.815281
TEA005293.1	1337	T	enhancer of mRNA-decapping-like protein [Medicago truncatula]	---	0.5	2.07781e-14	63.095	AVNPLVT(0.5)QLS(0.5)NGPLGGLHDK	3	-1.1539	5					1.702			0.706	0.592												0.552	0.38		1.604	1.779	1.191		0.548	0.349	1.022	1.224	1.351					0.956717
TEA005293.1	928	S	enhancer of mRNA-decapping-like protein [Medicago truncatula]	---	0.499986	2.3151e-13	69.084	VVGETGSSQNNEIGS(0.5)QVES(0.5)PNLVPENK	3	1.2404	1											1										0.552	0.38		1.604	1.779	1.191		0.548	0.349	1.022	1.224	1.351
TEA005293.1	765	S	enhancer of mRNA-decapping-like protein [Medicago truncatula]	---	0.39197	4.21986e-16	76.889	PIS(0.004)LPT(0.057)VS(0.392)S(0.392)NNDVS(0.153)CIAS(0.021)PPLPLS(0.981)PK	3	-0.47411	0																					0.552	0.38		1.604	1.779	1.191		0.548	0.349	1.022	1.224	1.351
TEA005293.1	766	S	enhancer of mRNA-decapping-like protein [Medicago truncatula]	---	0.527136	3.2804e-24	92.349	PIS(0.002)LPT(0.067)VS(0.4)S(0.527)NNDVS(0.004)CIASPPLPLS(1)PK	3	-0.62118	1	1.083	1.368	1.154	0.843				0.829	0.818		0.905		0.685	0.025643	1.425		1.074		0.91		0.552	0.38		1.604	1.779	1.191		0.548	0.349	1.022	1.224	1.351	1.96196	3.6		0.525561
TEA005293.1	949	S	enhancer of mRNA-decapping-like protein [Medicago truncatula]	---	0.999986	2.66868e-07	122.49	VFCSQAS(1)DLGIEMAR	2	-4.1796	7		0.707				1.293									0.547						0.552	0.38		1.604	1.779	1.191		0.548	0.349	1.022	1.224	1.351		1.86053				1.08564
TEA005293.1	724	S	enhancer of mRNA-decapping-like protein [Medicago truncatula]	---	0.970865	3.90966e-05	95.195	LSVNDS(0.971)GS(0.027)ES(0.002)APITITR	2	0.30882	1				1.459		1.497				0.709	0.732	0.604					0.461	0.0020997			0.552	0.38		1.604	1.779	1.191		0.548	0.349	1.022	1.224	1.351				0.909601		1.25693
TEA005293.1	789	S	enhancer of mRNA-decapping-like protein [Medicago truncatula]	---	0.999999	1.2026e-05	104.3	LSGKLS(1)GFR	2	-0.20437	13	0.705	1.269	0.711	1.49	1.345	1.595	0.873	0.823	0.821	0.917	0.762	0.689	0.937	0.90946	0.606	0.055181	0.535	0.002916	1.063	0.47556	0.552	0.38		1.604	1.779	1.191		0.548	0.349	1.022	1.224	1.351	1.27717	3.33947		0.928928	0.756043	1.33921
TEA005293.1	781	S	enhancer of mRNA-decapping-like protein [Medicago truncatula]	---	0.999995	1.11136e-39	114.6	PISLPTVSSNNDVS(0.006)CIAS(0.993)PPLPLS(1)PK	3	-0.96437	39	0.948	0.973	0.675	0.966	1.351	1.037	0.8	1.139	1.035	1.174	0.984	0.917	1.146	0.43082	0.774	0.17216	0.917	0.55158	0.967	0.77816	0.552	0.38		1.604	1.779	1.191		0.548	0.349	1.022	1.224	1.351	1.71739	2.56053		0.602244	0.759415	0.870697
TEA005293.1	1340	S	enhancer of mRNA-decapping-like protein [Medicago truncatula]	---	0.999978	2.94674e-33	104.53	AVNPLVTQLS(1)NGPLGGLHDK	3	-2.1291	25	0.707	0.752	0.541	1.633	1.983	1.52	0.761	0.976	0.658			0.469	1.198	0.31292	0.389	0.00181589	0.274		1.702		0.552	0.38		1.604	1.779	1.191		0.548	0.349	1.022	1.224	1.351	1.2808	1.97895		1.01808	1.11467	1.27624
TEA005306.1	292	S	PREDICTED: splicing factor, suppressor of white-apricot homolog isoform X1 [Vitis vinifera]	---	0.99573	0.000452951	134.2	HLS(0.996)PS(0.004)KEK	2	-0.16134	1	0.198	0.079	0.187	1.433	1.217	2.149	0.082		0.123	1.694	2.672	1.167	0.663	0.45436	0.097	0.0022201	1.153	0.71626	0.056	0.003679
TEA005315.1	509	S	PREDICTED: hsp70-Hsp90 organizing protein 3-like [Ipomoea nil]	---	1	1.72689e-14	148.21	GDLS(1)PEELKER	2	-0.73621	11	1.596	1.854	2.263	0.343	0.526	0.516	1.418	1.723		0.29	0.264	0.208	0.825	0.299	4.125	0.00116225	0.55	0.026222	6.183	0.00112041	1.115	1.215	1.294	0.877	0.877	0.733	1.022	1.008	0.986	0.717	0.913	1.242	1.43139	1.52593	1.74884	0.391106	0.599772	0.703956
TEA005334.1	50	S	PREDICTED: probable WRKY transcription factor 31 isoform X2 [Juglans regia]	---	0.979916	3.24989e-22	152.94	EEQAAPS(0.98)PS(0.02)HENR	2	-0.13513	8	0.071			0.869	1.457	2.085				0.641	0.782	1.096			0.048		0.571	0.15438
TEA005356.1	182	S	PREDICTED: zinc finger CCCH domain-containing protein 18 isoform X3 [Citrus sinensis]	---	0.97814	0.00025708	112.45	S(0.978)PS(0.022)LPEFPVK	2	-0.07098	6	0.964	1.003	1.182				1.011		0.84				0.882	0.3198
TEA005356.1	184	S	PREDICTED: zinc finger CCCH domain-containing protein 18 isoform X3 [Citrus sinensis]	---	0.987944	0.00952825	74.89	RS(0.012)PS(0.988)LPEFPVK	2	-0.36184	5	1.038	1.152	1.49				0.776	0.758	0.786				0.63	0.05308
TEA005358.1	41	S	PREDICTED: probable WRKY transcription factor 20 isoform X1 [Vitis vinifera]	---	0.991363	1.70731e-30	125.23	S(0.009)QS(0.991)PNAEVSVSQCNEEGKTEK	3	-0.033438	7	1.138	1.297	1.418				1.021	0.521	0.605				0.557	0.043242
TEA005373.1	221	S	PREDICTED: probable ADP-ribosylation factor GTPase-activating protein AGD14 isoform X1 [Vitis vinifera]	---	0.999991	8.45947e-05	124.6	SDTQS(1)PNFQR	2	-0.083635	11	0.765	0.86	0.961	1.252	1.466	1.519	0.814	0.823	1.1	0.76	0.805	0.875	1.058	0.68886	0.61	0.005064	0.576	0.00158371	1.122	0.37472
TEA005373.1	272	S	PREDICTED: probable ADP-ribosylation factor GTPase-activating protein AGD14 isoform X1 [Vitis vinifera]	---	0.807328	5.08262e-06	96.848	T(0.154)AS(0.807)S(0.036)GS(0.002)FGSFDSNSMSLK	2	-2.2074	1					1
TEA005373.1	181	S	PREDICTED: probable ADP-ribosylation factor GTPase-activating protein AGD14 isoform X1 [Vitis vinifera]	---	0.816545	0.000159193	158.3	ISS(0.001)FFS(0.817)PS(0.182)R	2	-0.10166	2	1.599										0.401
TEA005373.1	178	S	PREDICTED: probable ADP-ribosylation factor GTPase-activating protein AGD14 isoform X1 [Vitis vinifera]	---	0.999189	0.000424961	125.97	ISS(0.999)FFSPSR	2	-0.17424	9		1.294	1.389	0.9		1.041	1.025	1.56	0.877	0.428		0.487	0.86	0.4787	1.382	0.056543	0.471	0.0163554	2.522	0.028998
TEA005373.1	230	S	PREDICTED: probable ADP-ribosylation factor GTPase-activating protein AGD14 isoform X1 [Vitis vinifera]	---	0.986019	0.00758822	73.386	DIIS(0.986)PPY(0.014)QTSR	2	-0.66318	4	0.725	1.321	0.933	0.995	0.968	1.058									0.986	0.8266
TEA005373.1	199	S	PREDICTED: probable ADP-ribosylation factor GTPase-activating protein AGD14 isoform X1 [Vitis vinifera]	---	1	0.000270041	92.19	FANEGS(1)NPR	2	-0.90141	5				1.074	1.593	1.264	0.069
TEA005373.1	270	T	PREDICTED: probable ADP-ribosylation factor GTPase-activating protein AGD14 isoform X1 [Vitis vinifera]	---	0.537942	1.43326e-06	102.45	T(0.538)AS(0.442)S(0.02)GSFGSFDSNSMSLK	2	-2.1495	1	0.146							1.434	1.421				9.777
TEA005398.1	104	S	PREDICTED: receptor-like cytosolic serine/threonine-protein kinase RBK2 [Nicotiana tabacum]	---	0.5	0.010877	57.225	ENAALS(0.5)NT(0.5)VRK	2	0.25343	1					0.142							1.858					13.085				1.248	0.92	1.126				0.958	0.849	0.899
TEA005398.1	271	S	PREDICTED: receptor-like cytosolic serine/threonine-protein kinase RBK2 [Nicotiana tabacum]	---	0.564813	8.80692e-26	80.729	SSSVPSSQHGSMS(0.001)S(0.001)MDAGS(0.565)QS(0.434)GR	3	-0.37108	1	1																				1.248	0.92	1.126				0.958	0.849	0.899				0.801282
TEA005398.1	225	S	PREDICTED: receptor-like cytosolic serine/threonine-protein kinase RBK2 [Nicotiana tabacum]	---	0.864326	1.14926e-18	129.27	FT(0.808)PPGS(0.192)PPILSAS(0.013)VS(0.864)PT(0.123)R	2	0.26119	57	1.652	1.736	1.281	0.127	0.235	0.044	1.986	1.854	2.64	0.203	0.06	0.183	1.388	0.086522	11.5	0.0060442	1.099	0.79206	14.529	0.0023169	1.248	0.92	1.126				0.958	0.849	0.899				1.32372	1.88696	1.13766
TEA005398.1	204	S	PREDICTED: receptor-like cytosolic serine/threonine-protein kinase RBK2 [Nicotiana tabacum]	---	0.866531	0.000238654	98.175	VSQGLLLAS(0.867)QAS(0.567)T(0.567)PR	2	1.2068	1																					1.248	0.92	1.126				0.958	0.849	0.899
TEA005398.1	241	S	PREDICTED: receptor-like cytosolic serine/threonine-protein kinase RBK2 [Nicotiana tabacum]	---	0.999973	0.000272699	135.87	SIS(1)FSTTR	2	0.031442	12	1.368	1.6	1.833	0.098	0.114	0.124	2.462	2.215	2.006	0.057	0.062	0.062	1.392	0.031655	14.289	1.84094e-05	0.539	0.00116337	36.923	3.2474e-07	1.248	0.92	1.126				0.958	0.849	0.899				1.09615	1.73913	1.62789
TEA005398.1	207	S	PREDICTED: receptor-like cytosolic serine/threonine-protein kinase RBK2 [Nicotiana tabacum]	---	0.672932	6.55237e-10	127.32	VSQGLLLAS(0.047)QAS(0.673)T(0.28)PR	2	0.20262	4	1.39	1.404					0.207	0.999					0.432	0.38934							1.248	0.92	1.126				0.958	0.849	0.899				1.11378	1.52609
TEA005398.1	239	S	PREDICTED: receptor-like cytosolic serine/threonine-protein kinase RBK2 [Nicotiana tabacum]	---	0.989385	1.41181e-07	167.1	S(0.989)IS(0.011)FSTTR	2	-0.15216	4	1.442	1.996	1.459	0.085	0.097	0.107	1.177	1.184	1.453				0.779	0.128103	16.945	2.1619e-05					1.248	0.92	1.126				0.958	0.849	0.899				1.15545	2.16957	1.29574
TEA005398.1	227	T	PREDICTED: receptor-like cytosolic serine/threonine-protein kinase RBK2 [Nicotiana tabacum]	---	0.608305	1.84171e-05	74.053	FTPPGSPPILS(0.001)AS(0.005)VS(0.386)PT(0.608)R	3	0.33592	1							1														1.248	0.92	1.126				0.958	0.849	0.899
TEA005398.1	208	T	PREDICTED: receptor-like cytosolic serine/threonine-protein kinase RBK2 [Nicotiana tabacum]	---	0.679755	0.011808	48.616	VSQGLLLAS(0.072)QAS(0.248)T(0.68)PR	2	0.061195	2									1												1.248	0.92	1.126				0.958	0.849	0.899
TEA005398.1	119	S	PREDICTED: receptor-like cytosolic serine/threonine-protein kinase RBK2 [Nicotiana tabacum]	---	0.999996	0.000613201	117.08	DVSKLES(1)FKK	2	0.3206	10	1.473	1.207	1.534	0.568	0.557	0.557	1.175	1.486	1.207			0.236	0.918	0.45846	2.505	0.0065641	0.421		5.463		1.248	0.92	1.126				0.958	0.849	0.899				1.18029	1.31196	1.36234
TEA005398.1	212	T	PREDICTED: receptor-like cytosolic serine/threonine-protein kinase RBK2 [Nicotiana tabacum]	---	1	1.1947e-14	122.59	FT(1)PPGS(1)PPILS(0.002)AS(0.028)VS(0.806)PT(0.164)R	2	-0.75747	29	0.563	1.288	2.029				0.515	0.193	2.122	0.29			0.729	0.45878					3.253		1.248	0.92	1.126				0.958	0.849	0.899				0.451122	1.4	1.80195
TEA005398.1	106	T	PREDICTED: receptor-like cytosolic serine/threonine-protein kinase RBK2 [Nicotiana tabacum]	---	0.5	0.010877	57.225	ENAALS(0.5)NT(0.5)VRK	2	0.25343	1					0.142							1.858					13.085				1.248	0.92	1.126				0.958	0.849	0.899
TEA005398.1	255	S	PREDICTED: receptor-like cytosolic serine/threonine-protein kinase RBK2 [Nicotiana tabacum]	---	0.486783	6.81333e-10	76.152	S(0.023)S(0.023)S(0.487)VPS(0.148)S(0.148)QHGS(0.165)MS(0.005)S(0.001)MDAGSQSGR	3	-0.25001	0																					1.248	0.92	1.126				0.958	0.849	0.899
TEA005398.1	273	S	PREDICTED: receptor-like cytosolic serine/threonine-protein kinase RBK2 [Nicotiana tabacum]	---	0.80909	1.18918e-42	139.21	SSSVPSS(0.001)QHGS(0.008)MS(0.135)S(0.016)MDAGS(0.032)QS(0.809)GR	3	-0.07918	6	0.863	0.892	0.938		1.349	0.828			1.13				1.259		0.825	0.62502					1.248	0.92	1.126				0.958	0.849	0.899				0.691506	0.969565	0.833037
TEA005398.1	177	S	PREDICTED: receptor-like cytosolic serine/threonine-protein kinase RBK2 [Nicotiana tabacum]	---	0.999606	1.04119e-41	137.62	SQLS(1)EMGNSYSEDHEPDGSRPR	3	-0.43726	6	0.55	0.702					1.418	1.038	1.292				1.996	0.0193243							1.248	0.92	1.126				0.958	0.849	0.899				0.440705	0.763043
TEA005398.1	216	S	PREDICTED: receptor-like cytosolic serine/threonine-protein kinase RBK2 [Nicotiana tabacum]	---	1	1.14926e-18	129.27	FT(1)PPGS(1)PPILSAS(0.012)VS(0.732)PT(0.256)R	2	-0.66309	50	1.344	1.534	1.849			0.064	0.248	1.329	2.323	0.191		0.117	0.825	0.51304	24.62		2.406		8.442	0.133722	1.248	0.92	1.126				0.958	0.849	0.899				1.07692	1.66739	1.6421
TEA005398.1	223	S	PREDICTED: receptor-like cytosolic serine/threonine-protein kinase RBK2 [Nicotiana tabacum]	---	0.548654	4.35781e-05	74.364	FT(0.998)PPGS(0.002)PPILS(0.073)AS(0.549)VS(0.304)PT(0.074)R	2	1.0954	3								0.584	1.416												1.248	0.92	1.126				0.958	0.849	0.899
TEA005414.1	290	S	PREDICTED: 40S ribosomal protein S6 [Musa acuminata subsp. malaccensis]	---	0.999386	0.00104026	109.13	SKLS(0.999)AASKPSVAA	2	-0.24795	10	0.981	1.343	1.293	1.048	1.122	1.256	1.098	1.422	0.908	0.551	0.462	0.515	0.948	0.72694	1.056	0.69324	0.446	0.00039651	2.243	0.0047432												1
TEA005444.1	162	S	transmembrane protein, putative [Medicago truncatula]	---	0.572503	1.12272e-07	68.42	S(0.573)NS(0.427)KVGAEPDLGASEPVRK	3	0.21222	2						1.444				0.563	1.375	0.618					0.59
TEA005444.1	164	S	transmembrane protein, putative [Medicago truncatula]	---	0.822834	1.12272e-07	68.42	S(0.177)NS(0.823)KVGAEPDLGASEPVRK	3	1.6689	3				1.004				0.996
TEA005475.1	267	S	PREDICTED: nuclear poly(A) polymerase 1 [Vitis vinifera]	---	0.999871	0.00139491	84.753	SSGS(1)PDAAMNGK	2	-0.79251	1	0.894	0.922	1.088				0.863	1.187	1.047				1.066	0.61942
TEA005478.1	2	S	PREDICTED: uncharacterized PKHD-type hydroxylase At1g22950 [Cucumis sativus]	---	1	0.00482512	82.417	S(1)LDGAVER	2	0.025105	6	0.549		0.823	1.256	1.132	1.239									0.567	0.033324														1
TEA005483.1	368	S	PREDICTED: GDP-mannose 3,5-epimerase 2 [Juglans regia]	---	0.999979	0.000390603	79.565	VVGTQAPVQLGS(1)LR	2	0.25241	4				1.647	1.784	1.503				0.337	0.273	0.456					0.216	0.000583						1.263	1.55	1.196	0.585			0.72	0.828	0.857				1.30404	1.15097	1.25669
TEA005498.1	333	S	PREDICTED: SUMO-activating enzyme subunit 1B-1-like [Nicotiana tabacum]	---	0.494499	0.0078454	59.345	GIIEDIS(0.011)KPDS(0.494)GS(0.494)	2	0.9235	0																					0.48	0.583	0.663	1.154	1.293	1.492	0.82	0.464	0.512	1.689	1.938	0.912
TEA005498.1	335	S	PREDICTED: SUMO-activating enzyme subunit 1B-1-like [Nicotiana tabacum]	---	0.494499	0.0078454	59.345	GIIEDIS(0.011)KPDS(0.494)GS(0.494)	2	0.9235	0																					0.48	0.583	0.663	1.154	1.293	1.492	0.82	0.464	0.512	1.689	1.938	0.912
TEA005502.1	354	S	PREDICTED: vacuolar protein sorting-associated protein 9A isoform X1 [Vitis vinifera]	---	0.860842	0.000544521	51.554	DQRPLHEVPS(0.861)MT(0.139)DLENK	3	0.019965	1				1.177							0.823						0.699							1												1.177
TEA005509.1	330	T	PREDICTED: chaperone protein dnaJ 10 [Prunus mume]	---	0.617921	6.7393e-07	78.976	ENS(0.382)LRHET(0.618)ANMVDADTSSK	3	-0.16513	5	0.764		0.36		0.643			1.663	1.57				2.876	0.096445	0.874						0.57	0.719	0.784	0.742	0.892	0.926	0.777	0.932	0.953	1.144	2.687	0.874	1.34035		0.459184		0.720852
TEA005509.1	325	S	PREDICTED: chaperone protein dnaJ 10 [Prunus mume]	---	0.99977	1.27342e-65	180.56	ENS(1)LRHETANMVDADTSSK	2	0.26008	31		0.505		0.723	1.151	1.038	1.589	1.692	1.296	0.838	0.625	0.543	3.021		0.52		0.689	0.123499	2.282	0.0052226	0.57	0.719	0.784	0.742	0.892	0.926	0.777	0.932	0.953	1.144	2.687	0.874		0.702364		0.974394	1.29036	1.12095
TEA005511.1	27	S	ATPase family AAA domain-containing protein 1-A [Morus notabilis]	---	1	1.56548e-18	177.64	SSSSEDKPLS(1)PK	2	0.75636	17	1.145	1.245	1.902	0.872	0.824	0.931	0.99	1.206	1.233	0.542	0.472	0.638	0.799	0.30182	1.634	0.044222	0.629	0.0074644	2.076	0.0027789
TEA005511.1	20	S	ATPase family AAA domain-containing protein 1-A [Morus notabilis]	---	0.507328	0.0125939	65.374	S(0.001)S(0.003)S(0.507)S(0.095)EDKPLS(0.394)PKR	2	-0.52499	1								0.933	1.067
TEA005524.1	83	T	PREDICTED: ultraviolet-B receptor UVR8 isoform X1 [Theobroma cacao]	---	0.416298	0.00109175	49.765	LIT(0.151)WGS(0.416)T(0.416)DDLGQS(0.001)Y(0.016)VTSGK	2	0.18553	0
TEA005524.1	171	S	PREDICTED: ultraviolet-B receptor UVR8 isoform X1 [Theobroma cacao]	---	0.996963	1.87996e-09	109.42	HSSFLAEQVS(0.997)PRPQGS(0.003)R	3	-0.12188	8	0.529	0.511	1.306				1.258	1.464	0.932				1.558	0.190281
TEA005524.1	82	S	PREDICTED: ultraviolet-B receptor UVR8 isoform X1 [Theobroma cacao]	---	0.771826	4.44963e-06	80.702	LIT(0.004)WGS(0.772)T(0.222)DDLGQSY(0.001)VTSGK	2	0.36725	2	1.152	0.987	0.853					1.008					1.011
TEA005524.1	79	T	PREDICTED: ultraviolet-B receptor UVR8 isoform X1 [Theobroma cacao]	---	0.366512	0.000879608	59.372	LIT(0.367)WGS(0.313)T(0.313)DDLGQSY(0.007)VTSGK	2	0.1874	0
TEA005532.1	67	S	PREDICTED: protein saal1 [Vitis vinifera]	---	0.999511	7.95261e-08	51.301	NGNKS(1)PEVDAYDASSQGSK	3	-0.38779	2					1.209	0.791
TEA005537.1	345	T	PREDICTED: metalloendoproteinase 4-MMP [Vitis vinifera]	---	0.98366	0.000775056	77.42	S(0.044)Y(0.972)VEVT(0.984)KGAQPK	2	-2.4117	1										0.326	1.1	1.574
TEA005537.1	341	Y	PREDICTED: metalloendoproteinase 4-MMP [Vitis vinifera]	---	0.972074	0.000775056	77.42	S(0.044)Y(0.972)VEVT(0.984)KGAQPK	2	-2.4117	1										0.326	1.1	1.574
TEA005545.1	89	T	PREDICTED: U4/U6.U5 small nuclear ribonucleoprotein 27 kDa protein [Vitis vinifera]	---	1	0.00191484	60.062	HQPHRT(1)PS(1)PDPPR	3	0.42928	1
TEA005545.1	91	S	PREDICTED: U4/U6.U5 small nuclear ribonucleoprotein 27 kDa protein [Vitis vinifera]	---	1	0.00191484	60.062	HQPHRT(1)PS(1)PDPPR	3	0.42928	1
TEA005560.1	253	S	PREDICTED: cinnamoyl-CoA reductase 1 [Vitis vinifera]	---	1	2.94405e-05	125.98	S(1)LGLEFIPLK	2	0.072283	14	0.601	0.785	0.765	0.915	1.658	1.081	1.845	1.079	1.242	0.578	0.724	0.728	1.937	0.024237	0.589	0.062036	0.556	0.043577	2.052	0.017123	0.818	0.635	0.963	1.07	1.295	1.176	0.976	0.849	0.972	1.128	1.117		0.734719	1.23622	0.794393	0.85514	1.28031	0.919218
TEA005574.1	267	S	PREDICTED: phosphoinositide phospholipase C 4 [Theobroma cacao]	---	0.512514	0.00769967	59.983	EYLEAES(0.975)FKGNS(0.513)S(0.512)QK	2	-1.2048	1				1.202		0.798
TEA005574.1	262	S	PREDICTED: phosphoinositide phospholipase C 4 [Theobroma cacao]	---	0.99998	8.4684e-12	141.85	EYLEAES(1)FKGNSSQK	2	0.018996	10				1.614	0.79	1.708				0.715	0.428	0.745					0.459	0.069537
TEA005574.1	268	S	PREDICTED: phosphoinositide phospholipase C 4 [Theobroma cacao]	---	0.512497	0.00769967	59.983	EYLEAES(0.975)FKGNS(0.513)S(0.512)QK	2	-1.2048	1				1.202		0.798
TEA005600.1	194	S	PREDICTED: probable receptor-like protein kinase At1g49730 [Vitis vinifera]	---	0.795386	5.03509e-05	64.589	LSSHGNDITLPQS(0.795)S(0.187)PS(0.016)KDY(0.001)R	3	1.3395	2		1.207			0.925			0.966	0.902				0.774		1.305
TEA005600.1	195	S	PREDICTED: probable receptor-like protein kinase At1g49730 [Vitis vinifera]	---	0.466526	0.000143104	50.77	LSSHGNDITLPQS(0.467)S(0.467)PS(0.066)KDY(0.001)R	3	-1.514	0
TEA005608.1	48	S	PREDICTED: transcription factor TBF1-like [Juglans regia]	---	0.99998	1.50156e-26	145.6	TES(1)EEIKEEQR	2	-0.082046	5				1.553	0.259	1.188
TEA005624.1	6	T	PREDICTED: probable calcium-binding protein CML44 [Juglans regia]	---	1	0.00273279	44.641	MS(1)PLNT(1)NDLKRIFEK	2	-0.21231	1										1.927		0.073
TEA005624.1	2	S	PREDICTED: probable calcium-binding protein CML44 [Juglans regia]	---	1	0.00273279	44.641	MS(1)PLNT(1)NDLKRIFEK	2	-0.21231	2										2.592	0.321	0.087
TEA005652.1	152	S	PREDICTED: transcription factor VIP1 [Vitis vinifera]	---	0.906273	3.45952e-39	123.51	HS(0.093)NS(0.906)MDGS(0.001)MSSFEADSSVMIDGVKK	3	-1.3974	10	0.788	0.705	0.426				1.443	1.637					2.408	0.035277							0.848	0.809	0.902				1.008	1.169	1.265				0.929245	0.871446	0.472284
TEA005652.1	109	S	PREDICTED: transcription factor VIP1 [Vitis vinifera]	---	0.743834	1.90808e-09	47.59	S(0.24)LS(0.744)VGADFFEGLEFT(0.012)S(0.005)GDGAAVAAESER	3	3.4977	1																					0.848	0.809	0.902				1.008	1.169	1.265
TEA005652.1	26	T	PREDICTED: transcription factor VIP1 [Vitis vinifera]	---	1	3.04486e-37	168.79	TDIDQMPDT(1)PNRGAHHR	3	0.31419	53	0.62	1.96	0.919	0.719	0.583	0.748	1.75	0.983	2.908	0.332	0.235	0.243	1.612	0.33896	1.707	0.28878	0.395	0.0022434	6.964	0.0050015	0.848	0.809	0.902				1.008	1.169	1.265				0.731132	2.42274	1.01885
TEA005652.1	150	S	PREDICTED: transcription factor VIP1 [Vitis vinifera]	---	0.530391	1.83863e-09	69.385	HS(0.53)NS(0.452)MDGS(0.017)MSSFEADSSVMIDGVKK	3	-1.2698	1								1													0.848	0.809	0.902				1.008	1.169	1.265
TEA005654.1	110	S	PREDICTED: transcription factor VIP1-like [Populus euphratica]	---	0.939241	4.18279e-07	82.885	QQHQTPNAQPQQS(0.939)FS(0.061)DFNQR	3	0.43906	3						0.883			1.117												1.138	0.73	1.242	0.555	0.588	0.646	1.423	1.392	1.285									1.36687
TEA005658.1	6	S	PREDICTED: serine decarboxylase [Juglans regia]	---	0.927105	0.000530718	70.783	MEGT(0.011)VS(0.927)VLS(0.061)NVS(0.001)K	2	-0.40143	2				0.963	0.957	1.08																		1.026	1.238	0.871				0.995	1.172	0.698				0.938596	0.773021	1.23995
TEA005658.1	9	S	PREDICTED: serine decarboxylase [Juglans regia]	---	0.497717	0.000157152	54.559	MEGTVS(0.001)VLS(0.498)NVS(0.498)KVELLS(0.003)K	3	-2.2366	0																								1.026	1.238	0.871				0.995	1.172	0.698
TEA005658.1	12	S	PREDICTED: serine decarboxylase [Juglans regia]	---	0.497717	0.000157152	54.559	MEGTVS(0.001)VLS(0.498)NVS(0.498)KVELLS(0.003)K	3	-2.2366	0																								1.026	1.238	0.871				0.995	1.172	0.698
TEA005670.1	77	S	PREDICTED: regulatory protein NPR5 [Vitis vinifera]	---	0.681172	1.0605e-27	138.98	IGAAGGGLAS(0.681)S(0.319)PR	2	0.16979	4	1.62					0.475	0.904						0.558		3.411
TEA005670.1	78	S	PREDICTED: regulatory protein NPR5 [Vitis vinifera]	---	0.756744	1.24394e-07	140.3	IGAAGGGLAS(0.243)S(0.757)PR	2	0.74737	6	1.813	1.266	1.246	0.696	0.409	0.532		1.071	0.966				0.706	0.132961	2.642	0.0075554
TEA005692.1	588	S	colon cancer-associated Mic1-like protein [Medicago truncatula]	---	0.451801	1.50745e-09	71.06	AEKS(0.083)S(0.452)PS(0.452)GVPQT(0.013)NSSSTIADDSTSR	3	-0.77446	0																					1.15	1.224	1.312	0.818	0.904	0.876	0.948	1.069	0.887	0.853	0.784	1.175
TEA005692.1	613	S	colon cancer-associated Mic1-like protein [Medicago truncatula]	---	0.999958	8.86963e-05	69.779	S(1)VKHESAGGVHNESMNR	3	0.91029	3				1.18		1.134					0.686						0.593				1.15	1.224	1.312	0.818	0.904	0.876	0.948	1.069	0.887	0.853	0.784	1.175				1.44254		1.29452
TEA005692.1	626	S	colon cancer-associated Mic1-like protein [Medicago truncatula]	---	1	3.47099e-129	204.78	HESAGGVHNES(1)MNR	2	-1.895	21	1.24	1.266	0.658	1.197	1.066	0.994	0.756		1.228		0.595		0.941	0.89396	0.971	0.77278	0.548		1.667		1.15	1.224	1.312	0.818	0.904	0.876	0.948	1.069	0.887	0.853	0.784	1.175	1.07826	1.03431	0.501524	1.46333	1.1792	1.1347
TEA005692.1	632	T	colon cancer-associated Mic1-like protein [Medicago truncatula]	---	0.995201	2.9411e-66	181.87	S(0.005)LT(0.995)FSALDSEDNASIEPQK	2	-0.501	48	1.845	1.283	1.822	0.56	0.529	0.524	1.503	1.443	1.372	0.279	0.374	0.465	0.872	0.3677	3.069	0.00078269	0.693	0.122017	3.862	0.00079974	1.15	1.224	1.312	0.818	0.904	0.876	0.948	1.069	0.887	0.853	0.784	1.175	1.60435	1.0482	1.38872	0.684597	0.585177	0.598174
TEA005692.1	585	S	colon cancer-associated Mic1-like protein [Medicago truncatula]	---	0.520297	1.50745e-09	71.06	AEKS(0.52)S(0.211)PS(0.265)GVPQT(0.003)NSSSTIADDSTSR	3	-0.98003	2									1												1.15	1.224	1.312	0.818	0.904	0.876	0.948	1.069	0.887	0.853	0.784	1.175
TEA005692.1	638	S	colon cancer-associated Mic1-like protein [Medicago truncatula]	---	0.998403	6.10895e-09	99.11	SLTFS(0.001)ALDS(0.998)EDNAS(0.001)IEPQK	2	0.75732	9	0.928		1.48				0.902	0.807	0.884				0.718	0.18716							1.15	1.224	1.312	0.818	0.904	0.876	0.948	1.069	0.887	0.853	0.784	1.175	0.806957		1.12805
TEA005692.1	586	S	colon cancer-associated Mic1-like protein [Medicago truncatula]	---	0.451801	3.21219e-06	55.588	AEKS(0.083)S(0.452)PS(0.452)GVPQT(0.013)NSSSTIADDSTSR	3	-0.77446	0																					1.15	1.224	1.312	0.818	0.904	0.876	0.948	1.069	0.887	0.853	0.784	1.175
TEA005692.1	595	S	colon cancer-associated Mic1-like protein [Medicago truncatula]	---	0.78563	2.77041e-10	87.881	SSPSGVPQT(0.004)NS(0.786)S(0.155)S(0.042)T(0.012)IADDSTS(0.001)R	2	-0.21365	18	1.102	1.849	1.636	0.528	0.779	0.892	1.228		0.903	0.702	0.382		0.697	0.22868	2.086	0.029377	0.739	0.36528	1.966	0.172776	1.15	1.224	1.312	0.818	0.904	0.876	0.948	1.069	0.887	0.853	0.784	1.175	0.958261	1.51062	1.24695	0.645477	0.861726	1.01826
TEA005692.1	74	S	colon cancer-associated Mic1-like protein [Medicago truncatula]	---	0.43842	5.39087e-25	91.151	KAS(0.438)S(0.438)S(0.123)QFSTGFSGSGALSHVYIQYPPLR	4	0.082944	0																					1.15	1.224	1.312	0.818	0.904	0.876	0.948	1.069	0.887	0.853	0.784	1.175
TEA005692.1	650	S	colon cancer-associated Mic1-like protein [Medicago truncatula]	---	0.857157	1.42079e-39	104.2	T(0.093)S(0.857)S(0.05)GDLHSLGGK	2	0.2195	12		1.953	1.884		0.457	0.827	1.707	1.448	0.33	0.146	0.248		0.606	0.30272	2.988	0.061915	0.307	0.098317	5.897	0.108525	1.15	1.224	1.312	0.818	0.904	0.876	0.948	1.069	0.887	0.853	0.784	1.175		1.59559	1.43598		0.505531	0.944064
TEA005692.1	75	S	colon cancer-associated Mic1-like protein [Medicago truncatula]	---	0.319207	1.37363e-10	60.419	KAS(0.319)S(0.319)S(0.319)QFS(0.031)T(0.01)GFSGSGALSHVYIQYPPLR	4	0.56578	0																					1.15	1.224	1.312	0.818	0.904	0.876	0.948	1.069	0.887	0.853	0.784	1.175
TEA005692.1	651	S	colon cancer-associated Mic1-like protein [Medicago truncatula]	---	0.460095	5.93315e-70	128.86	SLTFSALDSEDNASIEPQKT(0.146)S(0.37)S(0.46)GDLHS(0.023)LGGK	4	0.075677	0																					1.15	1.224	1.312	0.818	0.904	0.876	0.948	1.069	0.887	0.853	0.784	1.175
TEA005692.1	649	T	colon cancer-associated Mic1-like protein [Medicago truncatula]	---	0.502719	8.30509e-30	84.889	SLT(0.001)FS(0.002)ALDS(0.002)EDNAS(0.005)IEPQKT(0.503)S(0.355)S(0.13)GDLHS(0.003)LGGK	3	-0.42276	1					1																1.15	1.224	1.312	0.818	0.904	0.876	0.948	1.069	0.887	0.853	0.784	1.175					1.10619
TEA005692.1	456	S	colon cancer-associated Mic1-like protein [Medicago truncatula]	---	0.96029	9.95081e-06	132.31	VATS(0.025)S(0.96)S(0.014)QS(0.001)ISR	2	-0.36042	4		1.552		0.563	1.745	0.656	0.901	1.036	1.121	0.763		0.663	0.657		1.571		0.722	0.70146	1.43	0.035662	1.15	1.224	1.312	0.818	0.904	0.876	0.948	1.069	0.887	0.853	0.784	1.175		1.26797		0.688264	1.93031	0.748858
TEA005692.1	596	S	colon cancer-associated Mic1-like protein [Medicago truncatula]	---	0.406474	1.04786e-05	66.925	SSPSGVPQT(0.034)NS(0.406)S(0.406)S(0.116)T(0.034)IADDST(0.001)S(0.001)R	2	-0.37447	0																					1.15	1.224	1.312	0.818	0.904	0.876	0.948	1.069	0.887	0.853	0.784	1.175
TEA005692.1	73	S	colon cancer-associated Mic1-like protein [Medicago truncatula]	---	0.629015	5.39087e-25	91.151	KAS(0.629)S(0.184)S(0.184)QFS(0.002)T(0.002)GFSGSGALSHVYIQYPPLR	3	0.73263	1					1.519			0.481													1.15	1.224	1.312	0.818	0.904	0.876	0.948	1.069	0.887	0.853	0.784	1.175					1.68031
TEA005692.1	459	S	colon cancer-associated Mic1-like protein [Medicago truncatula]	---	0.92866	0.00075571	113.65	VATSSS(0.012)QS(0.929)IS(0.059)R	2	1.7266	4				1.264		1.468				0.852	0.415						0.464	0.152663			1.15	1.224	1.312	0.818	0.904	0.876	0.948	1.069	0.887	0.853	0.784	1.175				1.54523		1.6758
TEA005692.1	634	S	colon cancer-associated Mic1-like protein [Medicago truncatula]	---	0.629344	0.000410439	57.484	S(0.003)LT(0.039)FS(0.629)ALDS(0.321)EDNAS(0.008)IEPQK	2	0.65099	1		1																			1.15	1.224	1.312	0.818	0.904	0.876	0.948	1.069	0.887	0.853	0.784	1.175		0.816993
TEA005704.1	21	S	PREDICTED: THO complex subunit 4A [Arachis duranensis]	---	1	0.000770506	72.898	S(1)GGGGGGGGGNFR	2	-1.0755	4				1.041	1.493	1.182			0.284
TEA005714.1	74	T	PREDICTED: kirola-like [Erythranthe guttata]	---	0.999998	1.85595e-06	118.48	VIGGDVTELYRT(1)FK	3	-0.0043065	12	0.919	1.137	0.847				1.114	0.809	1.173				1.066	0.70502							2.667	1.668	2.3	0.047	0.044	0.052	2.113	1.636	1.391	0.032	0.027	0.023	0.344582	0.681655	0.368261
TEA005714.1	127	S	PREDICTED: kirola-like [Erythranthe guttata]	---	0.999999	0.000864502	155.08	DIESHHLKS(1)	2	-0.15151	5	0.967	1.463	1.455	0.019			1.084	0.788	1.225				0.797	0.30086	68.158						2.667	1.668	2.3	0.047	0.044	0.052	2.113	1.636	1.391	0.032	0.027	0.023	0.36258	0.877098	0.632609	0.404255
TEA005714.1	122	S	PREDICTED: kirola-like [Erythranthe guttata]	---	1	0.00136197	121.41	DIES(1)HHLK	2	0.1647	6	0.71	0.692	0.877	2.749	1.613	1.577	0.771	0.722	0.093	0.7	0.762	0.734	0.696	0.41828	0.384	0.0091205	0.37	0.034499	0.722	0.4341	2.667	1.668	2.3	0.047	0.044	0.052	2.113	1.636	1.391	0.032	0.027	0.023	0.266217	0.414868	0.381304	58.4894	36.6591	30.3269
TEA005722.1	185	T	PREDICTED: serine/threonine protein phosphatase 2A 59 kDa regulatory subunit B' gamma isoform [Ricinus communis]	---	0.310134	0.000106604	89.913	FVSSVAIAS(0.282)S(0.098)T(0.31)S(0.31)PR	2	-0.29711	0
TEA005722.1	183	S	PREDICTED: serine/threonine protein phosphatase 2A 59 kDa regulatory subunit B' gamma isoform [Ricinus communis]	---	0.305931	0.00387912	62.203	FVS(0.001)S(0.001)VAIAS(0.306)S(0.231)T(0.231)S(0.231)PR	2	0.98465	0
TEA005722.1	186	S	PREDICTED: serine/threonine protein phosphatase 2A 59 kDa regulatory subunit B' gamma isoform [Ricinus communis]	---	0.310134	0.000106604	89.913	FVSSVAIAS(0.282)S(0.098)T(0.31)S(0.31)PR	2	-0.29711	0
TEA005722.1	184	S	PREDICTED: serine/threonine protein phosphatase 2A 59 kDa regulatory subunit B' gamma isoform [Ricinus communis]	---	0.240257	0.00387912	62.203	FVS(0.006)S(0.033)VAIAS(0.24)S(0.24)T(0.24)S(0.24)PR	2	1.8852	0
TEA005734.1	790	S	PREDICTED: pyrophosphate--fructose 6-phosphate 1-phosphotransferase subunit beta-like isoform X2 [Nicotiana tomentosiformis]	---	0.98793	0.0105638	51.495	S(1)RS(1)PS(0.988)PPPS(0.012)LR	2	-0.36034	2				0.939	1.868					0.691	0.503						0.425	0.166104													1
TEA005734.1	890	S	PREDICTED: pyrophosphate--fructose 6-phosphate 1-phosphotransferase subunit beta-like isoform X2 [Nicotiana tomentosiformis]	---	0.558131	0.0107592	49.223	SLDDRHPS(0.558)S(0.18)S(0.18)S(0.081)R	3	-0.75765	1	0.18			1.486	1.518						0.816				0.12		0.543														1
TEA005734.1	786	S	PREDICTED: pyrophosphate--fructose 6-phosphate 1-phosphotransferase subunit beta-like isoform X2 [Nicotiana tomentosiformis]	---	0.999959	0.0105638	51.495	S(1)RS(1)PS(0.988)PPPS(0.012)LR	2	-0.36034	2				0.939	1.868					0.691	0.503						0.425	0.166104													1
TEA005734.1	788	S	PREDICTED: pyrophosphate--fructose 6-phosphate 1-phosphotransferase subunit beta-like isoform X2 [Nicotiana tomentosiformis]	---	0.999868	0.0105638	51.495	S(1)RS(1)PS(0.988)PPPS(0.012)LR	2	-0.36034	2				0.939	1.868					0.691	0.503						0.425	0.166104													1
TEA005736.1	188	S	BAH and coiled-coil domain-containing protein 1 [Morus notabilis]	---	0.905942	6.74024e-07	101.6	KLEHFMCAECS(0.094)S(0.906)DDDAKR	3	-1.0361	9	1.127		1.162						0.711				0.621								1.008	1.223	1.298				0.763	0.828	0.879				1.11806		0.895223
TEA005736.1	187	S	BAH and coiled-coil domain-containing protein 1 [Morus notabilis]	---	0.5848	3.45364e-05	72.916	KLEHFMCAECS(0.585)S(0.415)DDDAKR	3	-0.45866	4	1.767						0.64		0.593				0.349								1.008	1.223	1.298				0.763	0.828	0.879				1.75298
TEA005736.1	202	S	BAH and coiled-coil domain-containing protein 1 [Morus notabilis]	---	0.939232	1.23949e-09	132.51	SLNSFPVS(0.939)PS(0.058)VQT(0.002)K	2	2.1893	12	1.612	1.675	1.778	0.273	0.41	0.344	1.572	1.614	1.412	0.14		0.17	0.908	0.121943	4.932	0.000183037	0.453	0.0187244	9.888	0.000135239	1.008	1.223	1.298				0.763	0.828	0.879				1.59921	1.36958	1.3698
TEA005736.1	133	T	BAH and coiled-coil domain-containing protein 1 [Morus notabilis]	---	0.999953	0.00374131	85.45	AATGGFT(1)PDR	2	-0.94627	4	0.805	1.159	1.287				0.873	1.01	0.865				0.845	0.37252							1.008	1.223	1.298				0.763	0.828	0.879				0.798611	0.94767	0.991525
TEA005737.1	447	Y	PREDICTED: MLO-like protein 8 [Prunus mume]	---	0.52244	1.11936e-09	50.752	DLY(0.522)DFEAEPLS(0.321)PT(0.104)S(0.035)S(0.012)T(0.004)T(0.002)PDLILR	2	-2.8458	1
TEA005737.1	209	S	PREDICTED: MLO-like protein 8 [Prunus mume]	---	0.980408	0.000246711	150.51	LTHET(0.02)S(0.98)FVR	3	-0.50955	17		1.3		0.948	1.633	1.079		0.862	1.049	0.53	0.772	0.828	0.735		1.066		0.582	0.068418	1.346	0.20646
TEA005737.1	455	S	PREDICTED: MLO-like protein 8 [Prunus mume]	---	0.9951	3.80773e-40	114.08	LYEDRDLYDFEAEPLS(0.995)PT(0.003)S(0.001)STTPDLILR	3	-0.5353	24	1.221	1.574		0.76	0.906	0.954	1.688	1.409	1.189	0.423	0.474	0.402	1.022	0.90976	1.6	0.036877	0.496	0.00115651	3.299	0.00045736
TEA005737.1	433	T	PREDICTED: MLO-like protein 8 [Prunus mume]	---	0.995254	0.000743138	110.29	FKT(0.995)T(0.005)GHS(0.004)T(0.995)R	2	-0.47617	5	1.178	3.121	0.463	0.977	2.588			0.107	0.041		0.502	0.023	0.047	0.035918	0.891	0.74352	0.147	0.2375	0.282	0.79268
TEA005737.1	208	T	PREDICTED: MLO-like protein 8 [Prunus mume]	---	0.681513	0.00105061	113.22	LTHET(0.682)S(0.318)FVR	2	0.13405	5		1.102	0.968		1.38		0.704					0.846	0.68		0.75		0.613		0.832
TEA005737.1	438	T	PREDICTED: MLO-like protein 8 [Prunus mume]	---	0.995482	0.000743138	110.29	FKT(0.995)T(0.005)GHS(0.004)T(0.995)R	2	-0.47617	2	0.142			3.105	0.687			0.339	0.13		1.597		1.651		0.075		0.842		0.147
TEA005743.1	238	S	tolB protein-like protein [Arabidopsis thaliana]	---	0.731569	0.00222934	74.89	DFELTGS(0.06)IS(0.732)PS(0.208)R	2	-0.35881	2																					1.014	0.997	1.104				0.971	0.963	0.95
TEA005743.1	236	S	tolB protein-like protein [Arabidopsis thaliana]	---	0.448562	0.00804274	64.52	DFELT(0.001)GS(0.449)IS(0.449)PS(0.102)R	2	1.4294	0																					1.014	0.997	1.104				0.971	0.963	0.95
TEA005768.1	63	S	---	---	0.499996	0.00657501	59.975	AT(0.5)S(0.5)GNGAKEDEDGVSLGTMK	2	3.0535	1	1.221	1.135	0.609				1.035						1.047								0.869	1.322	1.077				0.718	1.077	0.936				1.40506	0.858548	0.56546
TEA005768.1	62	T	---	---	0.814688	0.000222272	59.975	AT(0.815)S(0.185)GNGAKEDEDGVSLGTMK	3	3.4754	2	1.221	1.135	0.609				1.035						1.047								0.869	1.322	1.077				0.718	1.077	0.936				1.40506	0.858548	0.56546
TEA005803.1	461	T	PREDICTED: sec1 family domain-containing protein MIP3 [Vitis vinifera]	---	0.601063	0.000329979	89.468	TTSSAHT(0.001)KGS(0.398)QT(0.601)QLK	3	1.0702	1				1.691		1.524			0.176	0.609							0.379		0.289
TEA005803.1	459	S	PREDICTED: sec1 family domain-containing protein MIP3 [Vitis vinifera]	---	0.860787	0.00233721	54.253	T(0.006)T(0.006)S(0.022)S(0.022)AHT(0.018)KGS(0.861)QT(0.066)QLK	2	0.65223	2			0.014	1.036	1.933	2.002			0.19	0.825			13.571		0.008		0.498		0.23
TEA005806.1	271	S	PREDICTED: probable receptor-like protein kinase At5g56460 [Ziziphus jujuba]	---	0.994164	0.00873148	55.267	DGPVGDKS(0.994)HVS(0.752)T(0.254)R	2	4.4114	1
TEA005806.1	274	S	PREDICTED: probable receptor-like protein kinase At5g56460 [Ziziphus jujuba]	---	0.75159	0.00873148	55.267	DGPVGDKS(0.994)HVS(0.752)T(0.254)R	2	4.4114	1
TEA005807.1	324	S	PREDICTED: peroxisomal membrane protein PEX14 [Juglans regia]	---	0.333283	8.18455e-05	86.488	S(0.333)S(0.333)S(0.333)PPATVEPSVAPPHPK	2	-0.22335	0																					1.161	1.035	0.926	0.576		0.607	0.827	0.583	1.079	1.536	1.669
TEA005807.1	323	S	PREDICTED: peroxisomal membrane protein PEX14 [Juglans regia]	---	0.333283	8.18455e-05	86.488	S(0.333)S(0.333)S(0.333)PPATVEPSVAPPHPK	2	-0.22335	0																					1.161	1.035	0.926	0.576		0.607	0.827	0.583	1.079	1.536	1.669
TEA005807.1	329	T	PREDICTED: peroxisomal membrane protein PEX14 [Juglans regia]	---	0.690599	4.51515e-05	81.807	S(0.108)S(0.108)S(0.093)PPAT(0.691)VEPSVAPPHPK	3	1.0125	3								1.9		0.1									19		1.161	1.035	0.926	0.576		0.607	0.827	0.583	1.079	1.536	1.669
TEA005807.1	325	S	PREDICTED: peroxisomal membrane protein PEX14 [Juglans regia]	---	0.87029	1.96233e-09	105.37	S(0.065)S(0.065)S(0.87)PPATVEPSVAPPHPK	2	1.6097	13		1.617	2.057		0.233						0.094				7.884		0.403				1.161	1.035	0.926	0.576		0.607	0.827	0.583	1.079	1.536	1.669			1.56232	2.22138
TEA005812.1	59	S	PREDICTED: multiprotein-bridging factor 1b [Theobroma cacao]	---	0.625382	0.00979392	68.168	AAS(0.001)S(0.14)S(0.625)T(0.177)T(0.051)LNT(0.007)R	2	-2.1394	1																												1
TEA005812.1	57	S	PREDICTED: multiprotein-bridging factor 1b [Theobroma cacao]	---	0.959392	0.00216888	78.814	AAS(0.959)S(0.04)STTLNTR	2	0.06916	2								1.036	0.964																			1
TEA005812.1	58	S	PREDICTED: multiprotein-bridging factor 1b [Theobroma cacao]	---	0.899959	0.0016125	95.264	AAS(0.001)S(0.9)S(0.08)T(0.016)T(0.003)LNTR	2	-1.1749	4	0.704				0.733	1.542		0.963	1.058				1.435		0.619													1
TEA005814.1	296	Y	PREDICTED: shaggy-related protein kinase eta-like [Citrus sinensis]	---	0.956342	0.000497525	148.18	GEANIS(0.038)Y(0.956)ICS(0.006)R	2	0.82788	9	1.165	1.241	1.172			0.383	1.772	0.984	0.964	0.32			1.04	0.99056	3.114		0.836		3.875
TEA005823.1	21	S	PREDICTED: phosphatidylserine decarboxylase proenzyme 3-like [Malus domestica]	---	0.384504	1.83128e-13	131.97	SGVTESSDDS(0.18)MDS(0.385)S(0.385)S(0.051)R	2	0.35382	0																								0.788						1.212
TEA005823.1	76	S	PREDICTED: phosphatidylserine decarboxylase proenzyme 3-like [Malus domestica]	---	0.974207	0.00339895	58.024	SGDT(0.004)ES(0.974)Y(0.006)DGS(0.015)EDASK	2	-0.43963	1						1																		0.788						1.212
TEA005823.1	17	S	PREDICTED: phosphatidylserine decarboxylase proenzyme 3-like [Malus domestica]	---	0.936214	3.0498e-09	118.84	SGVTES(0.001)S(0.014)DDS(0.936)MDS(0.041)S(0.007)S(0.001)R	2	0.6687	2				1.001	0.999																			0.788						1.212						1.2703
TEA005823.1	47	S	PREDICTED: phosphatidylserine decarboxylase proenzyme 3-like [Malus domestica]	---	0.982061	1.6943e-41	135.34	LHIHSKPGEAEEAHDES(0.982)KDGS(0.018)K	4	0.76993	3					2.132					0.178	0.69						0.204							0.788						1.212
TEA005823.1	20	S	PREDICTED: phosphatidylserine decarboxylase proenzyme 3-like [Malus domestica]	---	0.384504	1.83128e-13	131.97	SGVTESSDDS(0.18)MDS(0.385)S(0.385)S(0.051)R	2	0.35382	0																								0.788						1.212
TEA005833.1	411	S	PREDICTED: GDP-mannose 3,5-epimerase 2 [Sesamum indicum]	---	0.890553	8.1824e-05	136.14	GINLSTYGS(0.891)S(0.109)K	2	-0.43174	6				1.373	2.023	1.515				0.354	0.398	0.337					0.222	0.0002961			0.874	0.894	1.115	1.06	1.083	1.013	1.197	1.244	1.289	0.751	0.743	0.738				1.29528	1.86796	1.49556
TEA005833.1	425	S	PREDICTED: GDP-mannose 3,5-epimerase 2 [Sesamum indicum]	---	1	2.79103e-06	120.39	IVGTQAPVQLGS(1)LR	2	1.0572	3				0.881	1.144	0.975															0.874	0.894	1.115	1.06	1.083	1.013	1.197	1.244	1.289	0.751	0.743	0.738				0.831132	1.05633	0.962488
TEA005837.1	261	S	PREDICTED: malate dehydrogenase, glyoxysomal [Vitis vinifera]	---	0.735775	0.0195974	40.952	AGT(0.207)GS(0.736)AT(0.031)LS(0.003)MAY(0.023)AAAK	2	0.15559	1						1.075	1.34		0.585												1.914	1.817	2.054	0.051	0.048	0.068	1.77	2.31	1.872	0.022	0.044	0.031						15.8088
TEA005837.1	341	S	PREDICTED: malate dehydrogenase, glyoxysomal [Vitis vinifera]	---	1	0.00183769	110.84	ELAGS(1)IHK	2	0.50791	4	0.735		1.023					1.149	1.092				1.275	0.2655							1.914	1.817	2.054	0.051	0.048	0.068	1.77	2.31	1.872	0.022	0.044	0.031	0.384013		0.498053
TEA005847.1	78	S	PREDICTED: LL-diaminopimelate aminotransferase, chloroplastic-like [Juglans regia]	---	0.495261	9.76917e-08	88.329	S(0.009)HGLS(0.495)T(0.495)IEGYSGYGAEQGEK	3	0.025746	0																					1.134	1.092	1.121	0.859	0.853	0.886	1.045	1.093	1.093	0.883	0.928	1.012
TEA005847.1	79	T	PREDICTED: LL-diaminopimelate aminotransferase, chloroplastic-like [Juglans regia]	---	0.954697	7.83758e-10	103.02	SHGLS(0.045)T(0.955)IEGYSGYGAEQGEK	2	0.037609	7	0.866	1.016	1.2	0.288			1.101	1.061	1.467				1.177	0.31038	3.567						1.134	1.092	1.121	0.859	0.853	0.886	1.045	1.093	1.093	0.883	0.928	1.012	0.763668	0.930403	1.07047	0.335274
TEA005849.1	3	S	PREDICTED: proline iminopeptidase-like [Juglans regia]	---	1	0.000209556	109.79	MES(1)EKEFQELNR	2	-0.48701	13	0.586	0.679		1.332	1.858	1.843	0.974	1.072	0.845	0.6	0.606	0.607	1.524	0.028016	0.377	0.007838	0.36	0.011599	1.595	0.021723
TEA005859.1	33	S	PREDICTED: guanine nucleotide-binding protein subunit gamma 2 isoform X2 [Jatropha curcas]	---	1	0.000165913	144.35	HRIS(1)AELKR	3	0.11172	8	1.001	1.236	1.151	0.33	0.288		1.366	1.44	1.477		0.712		1.264	0.022816	3.655	0.00084338	2.304		2.005													1
TEA005859.1	20	S	PREDICTED: guanine nucleotide-binding protein subunit gamma 2 isoform X2 [Jatropha curcas]	---	1	3.98138e-05	123.4	LAAAAS(1)AAAADTR	2	-0.5112	2				0.833	1.473	0.693																										1
TEA005859.1	5	S	PREDICTED: guanine nucleotide-binding protein subunit gamma 2 isoform X2 [Jatropha curcas]	---	0.99967	0.000198265	95.57	MQSES(1)VDHGNQR	2	0.19647	2					0.996	1.004																										1
TEA005861.1	836	S	PREDICTED: K(+) efflux antiporter 3, chloroplastic [Vitis vinifera]	---	0.999996	0.00501472	100.31	GFSPAES(1)KK	2	-0.078554	5				1.102	1.251	1.209				0.998	0.571	0.869					0.684	0.078459
TEA005872.1	37	S	PREDICTED: ubiquitin-conjugating enzyme E2 22-like [Populus euphratica]	---	0.993759	0.010369	41.088	S(0.005)FKEDT(0.002)WHFLDQS(0.994)R	3	-0.11514	1		1.613	0.387
TEA005874.1	103	S	PREDICTED: histone-lysine N-methyltransferase, H3 lysine-9 specific SUVH1 [Vitis vinifera]	---	0.498791	0.00083955	73.138	FNNTIQS(0.002)PVPIT(0.499)S(0.499)FR	2	-4.3412	0																										1
TEA005874.1	97	S	PREDICTED: histone-lysine N-methyltransferase, H3 lysine-9 specific SUVH1 [Vitis vinifera]	---	0.998285	0.000272911	97.271	FNNTIQS(0.998)PVPIT(0.001)SFR	2	-0.37446	5	0.33		0.695	1.447	2.294	1.576			0.372	0.743	0.704	0.84	0.726		0.289	0.03042	0.43	0.0054222	0.488							1												1.576
TEA005874.1	102	T	PREDICTED: histone-lysine N-methyltransferase, H3 lysine-9 specific SUVH1 [Vitis vinifera]	---	0.626014	2.57868e-06	116.13	FNNTIQS(0.003)PVPIT(0.626)S(0.371)FR	2	-0.53262	1						1																				1												1
TEA005875.1	374	S	kinase family protein [Medicago truncatula]	---	0.96878	4.94363e-48	155.11	S(0.031)VS(0.969)PEIVEVQEESVQIMDSAK	3	-0.97296	7	0.901	1.077			0.432		1.048	1.542					1.309	0.35336	2.289											1
TEA005875.1	372	S	kinase family protein [Medicago truncatula]	---	0.529707	8.97942e-05	56.688	S(0.53)VS(0.47)PEIVEVQEESVQIMDSAK	3	-1.1094	3			1.105						0.895				0.81													1
TEA005892.1	235	S	PREDICTED: probable plastid-lipid-associated protein 4, chloroplastic isoform X3 [Nelumbo nucifera]	---	1	0.00132985	102.87	IGSLIPIKS(1)R	2	0.15327	6	0.72	0.711	0.498				1.502	1.597	0.972				2.11	0.02022							0.777	1.093	0.779				1.216	1.009	1.127				0.926641	0.650503	0.639281
TEA005892.1	100	T	PREDICTED: probable plastid-lipid-associated protein 4, chloroplastic isoform X3 [Nelumbo nucifera]	---	0.962367	9.15815e-07	77.939	T(0.962)KDS(0.028)ES(0.009)LKEELLDAIAPLDR	3	1.1682	1	1																				0.777	1.093	0.779				1.216	1.009	1.127				1.287
TEA005904.1	319	S	PREDICTED: nucleolin [Vitis vinifera]	---	1	3.01151e-18	60.762	VGLVPNQGDEIEIENVDS(1)EGDEGKK	3	-1.2757	4				1.159	1.446					0.396							0.304
TEA005915.1	205	S	PREDICTED: tetratricopeptide repeat protein 33 [Jatropha curcas]	---	0.449628	0.0184854	69.229	YVVGDKT(0.101)ES(0.45)S(0.45)	2	0.0050836	0
TEA005915.1	204	S	PREDICTED: tetratricopeptide repeat protein 33 [Jatropha curcas]	---	0.449628	0.0184854	69.229	YVVGDKT(0.101)ES(0.45)S(0.45)	2	0.0050836	0
TEA005922.1	69	S	PREDICTED: cleavage and polyadenylation specificity factor subunit CG7185 isoform X2 [Vitis vinifera]	---	0.999554	2.55499e-07	55.437	SEAPVPS(1)PGVGNGGFQAQK	2	-0.35463	5						1.554					0.446						0.287
TEA005922.1	530	S	PREDICTED: cleavage and polyadenylation specificity factor subunit CG7185 isoform X2 [Vitis vinifera]	---	0.648242	3.12025e-06	44.341	ES(0.178)S(0.648)Y(0.144)GGEDGAS(0.015)EY(0.007)GY(0.007)GEASHEK	3	-0.94729	1
TEA005922.1	531	Y	PREDICTED: cleavage and polyadenylation specificity factor subunit CG7185 isoform X2 [Vitis vinifera]	---	0.734955	5.52345e-26	84.689	ES(0.01)S(0.254)Y(0.735)GGEDGAS(0.001)EY(0.001)GYGEASHEK	3	0.16123	1
TEA005944.1	261	S	Putative vacuolar protein sorting-associated protein 13C [Morus notabilis]	---	0.934828	0.00596652	67.997	Y(0.025)RPAHS(0.935)S(0.04)DR	3	-0.5956	2	1.647	0.496	1.168	1.071	1.121		0.508				1.237	0.752	0.46		1.007	0.8313	0.907	0.66046	0.511
TEA005944.1	749	S	Putative vacuolar protein sorting-associated protein 13C [Morus notabilis]	---	0.967518	4.48257e-18	114.63	LS(0.005)S(0.968)S(0.027)IQSNLEHSNLEEIECR	3	0.7302	5		1.555			0.788		0.737	0.684	1.236				0.57		1.973
TEA005946.1	371	S	PREDICTED: probable aminopyrimidine aminohydrolase, mitochondrial isoform X2 [Vitis vinifera]	---	0.999574	0.00953435	111.06	MSS(1)ADLR	2	-0.076174	9	1.293	1.657	1.272	0.84	0.655	1	1.28	1.253	1.242	0.487	0.517	0.504	0.894	0.3484	1.692	0.023497	0.604	0.058697	2.503	6.0857e-07												1
TEA005947.1	1819	S	PREDICTED: ETO1-like protein 1 [Vitis vinifera]	---	0.999871	0.0177364	76.073	VNTQEPRS(1)P	2	-1.1813	1		0.93	0.791			1.111	0.555	1	1.613				1.227	0.79108	0.775
TEA005950.1	1666	S	PREDICTED: eukaryotic translation initiation factor 4G isoform X3 [Vitis vinifera]	---	0.482901	0.000213871	42.029	GQRPT(0.005)LT(0.029)QNVS(0.483)S(0.483)DKVWPEEHLR	4	0.97762	0																								1.073	1.119	1.049	0.453				1.306
TEA005950.1	1646	S	PREDICTED: eukaryotic translation initiation factor 4G isoform X3 [Vitis vinifera]	---	0.998437	1.06587e-18	129.9	NADHS(0.001)VDRS(0.998)LPT(0.337)S(0.637)PT(0.027)IR	3	-0.90837	12		0.882	0.785	1.232	1.048	1.442	1.152			0.747	0.848	0.864	1.382		0.672	0.053799	0.661	0.016563	1.405					1.073	1.119	1.049	0.453				1.306					1.14818	0.93655	1.37464
TEA005950.1	1650	S	PREDICTED: eukaryotic translation initiation factor 4G isoform X3 [Vitis vinifera]	---	0.985017	1.06587e-18	129.9	SLPT(0.01)S(0.985)PT(0.005)IR	2	-0.90756	16	0.668	0.444	0.395	1.512	1.487	1.609	1.53	0.696	1.094	0.594		0.972	2.203	0.051304	0.327	0.0192757	0.51	0.21536	1.413	0.4175				1.073	1.119	1.049	0.453				1.306					1.40913	1.32887	1.53384
TEA005950.1	1527	S	PREDICTED: eukaryotic translation initiation factor 4G isoform X3 [Vitis vinifera]	---	1	4.52808e-05	121.24	LEDRHS(1)FENR	3	0.3901	7	0.155	0.143	0.191	2.379	2.533	2.459	0.268	0.342	0.329	0.891	0.957	1.353	1.92	0.0046638	0.066	3.2816e-06	0.434	0.02264	0.293	0.00124446				1.073	1.119	1.049	0.453				1.306					2.21715	2.26363	2.34414
TEA005950.1	896	S	PREDICTED: eukaryotic translation initiation factor 4G isoform X3 [Vitis vinifera]	---	0.736413	0.00715822	61.684	S(0.06)DS(0.94)LGS(0.736)T(0.262)EAVVT(0.002)K	2	-0.34258	1				1.525	1.378	0.99				0.56	0.718	0.829					0.541	0.024543						1.073	1.119	1.049	0.453				1.306					1.42125	1.23146	0.943756
TEA005950.1	158	T	PREDICTED: eukaryotic translation initiation factor 4G isoform X3 [Vitis vinifera]	---	0.901117	2.21027e-24	92.065	APSSQSAAVSSDT(0.001)T(0.02)VPAT(0.901)PS(0.05)KGDAS(0.028)K	3	0.67219	5	1.014	1.14		0.761	1.104	1.069	1.609			0.375	0.929		1.494		1.101	0.54642	0.667	0.27756	2.468					1.073	1.119	1.049	0.453				1.306					0.709226	0.986595	1.01907
TEA005950.1	154	T	PREDICTED: eukaryotic translation initiation factor 4G isoform X3 [Vitis vinifera]	---	0.395462	1.30659e-06	48.51	APSS(0.001)QS(0.001)AAVS(0.01)S(0.026)DT(0.026)T(0.395)VPAT(0.395)PS(0.137)KGDAS(0.008)K	3	0.64434	0																								1.073	1.119	1.049	0.453				1.306
TEA005950.1	893	S	PREDICTED: eukaryotic translation initiation factor 4G isoform X3 [Vitis vinifera]	---	0.999774	1.00802e-05	125.98	SDS(1)LGSTEAVVTK	2	0.57088	12	0.831	1.024	0.832	1.216	1.401	1.492	1.23	1.203	1.831	0.691	0.116	0.134	1.587	0.043163	0.654	0.0098225	0.229	0.08694	4.531	0.035079				1.073	1.119	1.049	0.453				1.306					1.13327	1.25201	1.42231
TEA005950.1	634	S	PREDICTED: eukaryotic translation initiation factor 4G isoform X3 [Vitis vinifera]	---	0.99995	0.000458943	155.88	SDS(1)IKDQQK	2	-0.20221	8	0.535		0.323	2.668	0.407	1.773	0.418	1.392	0.58	1.017		0.885	1.857	0.37844	0.265	0.24526	0.588	0.73814	0.838	0.55452				1.073	1.119	1.049	0.453				1.306					2.48649	0.363718	1.69018
TEA005950.1	1642	S	PREDICTED: eukaryotic translation initiation factor 4G isoform X3 [Vitis vinifera]	---	0.65827	5.61392e-08	88.09	NADHS(0.658)VDRS(0.342)LPT(0.57)S(0.41)PT(0.02)IR	3	-0.84419	3	0.855								1.292	0.854			1.511						1.513					1.073	1.119	1.049	0.453				1.306
TEA005950.1	1592	S	PREDICTED: eukaryotic translation initiation factor 4G isoform X3 [Vitis vinifera]	---	0.992166	6.9865e-75	206.59	IATGLSGYS(0.992)PVS(0.007)DR	2	-0.12673	10				1.303	1.65	1.466	0.372	0.557		0.823	0.836	0.993					0.6	0.0049758	0.525	0.029944				1.073	1.119	1.049	0.453				1.306					1.21435	1.47453	1.39752
TEA005950.1	1665	S	PREDICTED: eukaryotic translation initiation factor 4G isoform X3 [Vitis vinifera]	---	0.482901	0.000213871	42.029	GQRPT(0.005)LT(0.029)QNVS(0.483)S(0.483)DKVWPEEHLR	4	0.97762	0																								1.073	1.119	1.049	0.453				1.306
TEA005950.1	1649	T	PREDICTED: eukaryotic translation initiation factor 4G isoform X3 [Vitis vinifera]	---	0.578488	5.61392e-08	91.238	NADHS(0.011)VDRS(0.989)LPT(0.578)S(0.408)PT(0.013)IR	3	0.029989	5	0.823								1.244		0.934		1.512						1.332					1.073	1.119	1.049	0.453				1.306
TEA005952.1	28	S	PREDICTED: probable receptor-like protein kinase At5g47070 [Sesamum indicum]	---	0.986844	0.00031111	124.55	EES(0.013)KS(0.987)NLSAAQR	2	-0.22458	4	1.052	1.218	0.852				0.645	0.857	0.801			1.575	0.738	0.089057					0.487
TEA005952.1	414	S	PREDICTED: probable receptor-like protein kinase At5g47070 [Sesamum indicum]	---	1	0.003593	86.497	LNEHVGGVS(1)RR	3	0.080086	5	1.261	0.055	0.934				1.052	0.968	1.73				1.667	0.3387
TEA005957.1	487	S	PREDICTED: FACT complex subunit SSRP1 [Theobroma cacao]	---	0.99999	6.20151e-11	81.97	TADGVAAVLQS(1)DDDDAVDPHLER	3	-0.29082	5	0.881	0.801	0.729	1.357	1.482	1.614		0.785	0.827			0.525	1.003	0.94438	0.541	0.00115996	0.354		1.535
TEA005988.1	450	S	PREDICTED: phospholipase A I isoform X1 [Vitis vinifera]	---	0.877745	0.00962072	56.121	TFS(0.122)S(0.878)PPES(1)PPVPR	2	1.3533	1
TEA005988.1	454	S	PREDICTED: phospholipase A I isoform X1 [Vitis vinifera]	---	0.999695	0.00962072	56.121	TFS(0.122)S(0.878)PPES(1)PPVPR	2	1.3533	1
TEA005992.1	280	S	PREDICTED: eukaryotic translation initiation factor 5-like [Daucus carota subsp. sativus]	---	1	0.00577955	112.34	S(1)VKNS(1)PEREEK	2	-0.98236	1				1.343		1.218				0.292	1.147						0.562	0.36704
TEA005992.1	284	S	PREDICTED: eukaryotic translation initiation factor 5-like [Daucus carota subsp. sativus]	---	1	5.26713e-72	213.51	S(1)VKNS(1)PEREEK	2	-0.98236	12	0.072	0.06	0.143	0.627	1.277	2.481			0.071	1.884	1.321	2.065	0.775		0.063	0.0048591	1.202	0.49244	0.04
TEA006003.1	472	S	PREDICTED: peptidyl-prolyl cis-trans isomerase FKBP62 [Vitis vinifera]	---	1	0.000133613	142.32	LNKLES(1)VEPNK	2	2.612	2				0.985	1.623	1.447				0.424	0.521						0.35	0.0159357			0.287	0.247		1.228	1.927	1.094			0.208	1.14	1.515	1.352				0.802117	0.842242	1.32267
TEA006045.1	713	S	PREDICTED: pyrroline-5-carboxylate synthetase isoform X1 [Vitis vinifera]	---	1	0.00868506	109.44	NLS(1)LENR	2	0.74976	1								1
TEA006045.1	687	T	PREDICTED: pyrroline-5-carboxylate synthetase isoform X1 [Vitis vinifera]	---	0.744018	0.0100515	67.846	GPVGVEGLLT(0.744)T(0.256)R	2	0.14095	1
TEA006045.1	75	S	PREDICTED: pyrroline-5-carboxylate synthetase isoform X1 [Vitis vinifera]	---	0.618801	6.38579e-22	121.1	LINS(0.619)S(0.381)FADLQKPQVELDGK	2	0.16995	29	0.742		0.612	1.706	1.586		0.66	0.723	0.858		1.047	1.065	1.103	0.48616	0.411	0.0130583	0.642	0.0070619	0.707	0.038379
TEA006045.1	76	S	PREDICTED: pyrroline-5-carboxylate synthetase isoform X1 [Vitis vinifera]	---	0.993946	6.47223e-41	163.18	LINS(0.006)S(0.994)FADLQKPQVELDGK	3	-0.26032	51	0.717	0.907	0.718	1.562	1.42	1.538	0.689	0.763		0.979	0.859	0.85	0.93	0.57478	0.518	0.00136213	0.595	0.00065744	0.81	0.057759
TEA006051.1	412	S	PREDICTED: heat shock cognate 70 kDa protein 2 [Gossypium hirsutum]	---	1	0.00542812	68.463	GRLS(1)KEEIEK	3	-0.37013	2				1.281	1.312	1.253				0.557		0.598					0.45	0.000137725						0.814	0.857	0.898				0.92	1.418	1.093				1.57371	1.53092	1.39532
TEA006053.1	12	S	PREDICTED: auxin response factor 6 isoform X2 [Jatropha curcas]	---	0.999997	1.71896e-07	110.6	LSSSGFTQQS(1)PEGEQR	2	0.10333	6	1.253			0.669	0.94	0.92	1.299		1.436			0.483	1.091		1.486		0.573		2.831
TEA006064.1	136	T	PREDICTED: CBL-interacting protein kinase 04 isoform X1 [Vitis vinifera]	---	0.447917	0.000245376	43.696	EDGLLHT(0.403)T(0.448)CGT(0.144)PNY(0.004)VAPEVIK	3	0.53988	0
TEA006095.1	427	S	PREDICTED: eukaryotic peptide chain release factor subunit 1-3 [Vitis vinifera]	---	0.999668	2.90211e-123	179.46	SFDELS(1)DDGENYEDIE	2	-0.13874	6
TEA006114.1	559	S	PREDICTED: AP2-associated protein kinase 1 isoform X2 [Prunus mume]	---	0.99991	1.54419e-21	123.95	TPS(1)PNKEASK	2	0.078554	9	1.506	0.553	0.445	2.074	0.706	0.669			1.047				1.254		0.726	0.5713
TEA006114.1	390	T	PREDICTED: AP2-associated protein kinase 1 isoform X2 [Prunus mume]	---	0.992149	4.27545e-07	45.363	ES(0.004)LVAEDKT(0.992)GPKFDEEPS(0.002)DPNT(0.002)R	3	-1.2377	1
TEA006114.1	341	S	PREDICTED: AP2-associated protein kinase 1 isoform X2 [Prunus mume]	---	0.999996	0.00177735	60.093	RS(1)PPPPPSAEPNR	3	-1.4987	3	1.05	0.157	0.996					1.35	1.447				1.904	0.3296
TEA006114.1	355	S	PREDICTED: AP2-associated protein kinase 1 isoform X2 [Prunus mume]	---	1	1.93933e-07	137.4	NVS(1)PPPDNNTR	2	0.20038	12	1.158	1.42	1.846	0.643	0.701	0.711	1.378	1.125	1.463		0.216	0.338	0.896	0.56868	2.153	0.0056608	0.404	0.0123783	4.773	0.0039753
TEA006114.1	557	T	PREDICTED: AP2-associated protein kinase 1 isoform X2 [Prunus mume]	---	0.33147	9.17854e-06	40.086	T(0.331)PS(0.299)PNKEAS(0.271)KDHPS(0.075)PGT(0.023)QPSATMPQR	4	-0.27239	0
TEA006117.1	123	S	PREDICTED: chaperone protein dnaJ 10 [Vitis vinifera]	---	0.990225	3.42885e-09	109.06	LDGGEPNFGPCS(0.99)PS(0.061)LS(0.948)PK	3	-0.41899	35	1.062	2.054	2.343	0.299	0.088	0.249	1.417	2.466	1.517	0.08	0.218	0.207	0.989	0.96966	8.583	0.0080239	0.794	0.7121	10.693	0.0027639									1
TEA006117.1	127	S	PREDICTED: chaperone protein dnaJ 10 [Vitis vinifera]	---	0.989595	5.98958e-12	109.06	LDGGEPNFGPCS(0.934)PS(0.077)LS(0.99)PK	2	-0.80646	31	1.283	1.569	1.419	0.297	0.074	0.281	2.067	1.876	1.715		0.246	0.175	1.325	0.023702	6.551	0.046643	0.969	0.8507	8.96	0.00061742									1
TEA006117.1	125	S	PREDICTED: chaperone protein dnaJ 10 [Vitis vinifera]	---	0.489769	0.000410067	65.833	LDGGEPNFGPCS(0.232)PS(0.49)LS(0.278)PK	2	2.2906	0																													1
TEA006117.1	108	T	PREDICTED: chaperone protein dnaJ 10 [Vitis vinifera]	---	0.999982	5.00902e-15	125.92	STNGNESEATLNNT(1)IHK	3	0.49784	11	0.386			1.549	1.157	1.802	1.213	0.783	0.247		0.89	0.973	1.937		0.257		0.62	0.073535	0.803	0.55066									1
TEA006117.1	96	T	PREDICTED: chaperone protein dnaJ 10 [Vitis vinifera]	---	0.57798	0.00050402	50.271	VKS(0.142)T(0.578)NGNES(0.276)EAT(0.004)LNNTIHK	3	1.426	1		1.067	0.734	1.703		1.228		1.051	0.626	0.592			0.931	0.81068	0.614	0.186704	0.404		1.416										1
TEA006135.1	8	S	PREDICTED: two-component response regulator ARR3-like isoform X3 [Nicotiana sylvestris]	---	1	0.0132868	40.727	MARNGVFS(1)R	2	-1.2569	1
TEA006143.1	224	S	PREDICTED: mitochondrial outer membrane import complex protein METAXIN [Theobroma cacao]	---	0.332714	5.10706e-05	40.067	MEFIDGGSSSSTPPFPADPS(0.333)S(0.333)S(0.333)FQR	3	-0.73263	0																										1
TEA006143.1	222	S	PREDICTED: mitochondrial outer membrane import complex protein METAXIN [Theobroma cacao]	---	0.332714	5.10706e-05	40.067	MEFIDGGSSSSTPPFPADPS(0.333)S(0.333)S(0.333)FQR	3	-0.73263	0																										1
TEA006143.1	223	S	PREDICTED: mitochondrial outer membrane import complex protein METAXIN [Theobroma cacao]	---	0.332714	5.10706e-05	40.067	MEFIDGGSSSSTPPFPADPS(0.333)S(0.333)S(0.333)FQR	3	-0.73263	0																										1
TEA006168.1	84	S	PREDICTED: putative methylesterase 11, chloroplastic [Sesamum indicum]	---	0.631402	0.0116742	66.059	S(0.182)T(0.182)S(0.631)LRYPT(0.004)ANSK	2	0.69288	1	0.841			0.74			1.419						1.687		1.136
TEA006168.1	32	S	PREDICTED: putative methylesterase 11, chloroplastic [Sesamum indicum]	---	0.764225	5.5288e-13	127.58	ISNQSSVSAAGGS(0.236)S(0.764)NR	2	1.699	5	0.123		0.911	1.529	1.418	1.652		0.832	0.989		0.675	0.87	1.761	0.42572	0.337	0.37114	0.504	0.0082165	1.179	0.38654
TEA006168.1	31	S	PREDICTED: putative methylesterase 11, chloroplastic [Sesamum indicum]	---	0.620638	5.5288e-13	127.58	ISNQSSVSAAGGS(0.621)S(0.379)NR	2	1.6471	4	0.132		0.977	1.638		1.77			1.06	0.767	0.724	0.932	1.912		0.325	0.36404	0.474	0.0052786	1.312
TEA006171.1	439	S	PREDICTED: catalase isozyme 1 [Theobroma cacao]	---	0.99987	0.00646276	94.122	SWS(1)PDRQER	2	0.4968	7	1.321	1.727	1.701	0.308	0.023		1.589	1.71	0.445		0.177		0.788	0.43226	9.565	0.26614	1.069		7.051		1.807	1.806	1.777	0.248	0.244	0.256	1.685	1.589	1.736	0.294	0.265	0.293	0.731046	0.956257	0.957231	1.24194	0.0942623
TEA006172.1	4	S	PREDICTED: ras-related protein RABA5e isoform X2 [Ziziphus jujuba]	---	0.792876	0.00119536	57.525	MDS(0.198)S(0.793)DDEGEEY(0.009)LFK	2	-0.41521	1				1
TEA006174.1	137	S	PREDICTED: ras-related protein RABA5d-like [Populus euphratica]	---	1	0.00838578	115.71	AELS(1)VNR	2	0.47312	5			0.206	1.478	2.16	1.868				0.444	0.406	0.438			0.112		0.234	0.00022252
TEA006174.1	131	S	PREDICTED: ras-related protein RABA5d-like [Populus euphratica]	---	0.990716	6.11738e-07	119.38	VLNS(0.009)DS(0.991)YKAELSVNR	2	1.5233	6				0.859	1.585	1.443	0.113
TEA006190.1	850	S	PREDICTED: protein CROWDED NUCLEI 1 [Vitis vinifera]	---	0.99981	5.95242e-26	126.97	SPS(1)GIGFQSDSGGHMSWFR	3	-0.26302	18	0.907	1.185	0.769	0.835	0.99	1.049	1.058	1.392	1.052	0.969	0.884	0.91	1.224	0.25114	0.995	0.91654	0.961	0.65476	1.267	0.076197			1												0.769
TEA006190.1	848	S	PREDICTED: protein CROWDED NUCLEI 1 [Vitis vinifera]	---	0.532156	0.000774443	54.559	S(0.532)PS(0.468)GIGFQSDSGGHMSWFR	2	1.3159	1			1.139		0.861										1.323								1												1.139
TEA006190.1	1196	S	PREDICTED: protein CROWDED NUCLEI 1 [Vitis vinifera]	---	1	6.31784e-35	166.92	TAADVDES(1)LDAAK	2	-1.6954	6	1.379	1.43	1.101			0.467	0.683		0.94				0.623	0.0569	2.791								1												1.101
TEA006193.1	457	T	PREDICTED: phosphoenolpyruvate carboxylase 4 [Eucalyptus grandis]	---	0.596388	0.000128109	91.616	LFGESQIGRT(0.596)S(0.403)FEK	3	0.0068523	2	0.891							1.109					1.245								1.739	2.396	2.353	0.234	0.584	0.204	1.248	1.468	1.16	0.134	0.204	0.276	0.512363
TEA006193.1	437	S	PREDICTED: phosphoenolpyruvate carboxylase 4 [Eucalyptus grandis]	---	0.999989	7.26476e-36	196.5	SAS(1)FSSSQLAQK	2	0.076634	13	1.647	2.147	2.146	0.156	0.185		1.435	1.533	1.436	0.106	0.115	0.095	0.741	0.032556	11.613	0.00033532	0.618	0.0151393	13.937	7.763e-07	1.739	2.396	2.353	0.234	0.584	0.204	1.248	1.468	1.16	0.134	0.204	0.276	0.947096	0.896077	0.912027	0.666667	0.316781
TEA006193.1	428	S	PREDICTED: phosphoenolpyruvate carboxylase 4 [Eucalyptus grandis]	---	1	1.45102e-113	216.02	FVDGNIANSNNS(1)PAVS(1)PR	2	0.0024281	57	1.204	0.723	1.381		0.169	0.159	1.545	1.849	1.896			0.073	1.599	0.072601	6.724	0.005256	0.445		24.155		1.739	2.396	2.353	0.234	0.584	0.204	1.248	1.468	1.16	0.134	0.204	0.276	0.692352	0.301753	0.58691		0.289384	0.779412
TEA006193.1	432	S	PREDICTED: phosphoenolpyruvate carboxylase 4 [Eucalyptus grandis]	---	1	1.45102e-113	216.02	KFVDGNIANSNNS(1)PAVS(1)PR	3	-0.73381	92	1.528	1.395	1.767	0.066	0.376	0.309	1.836	2.169	2.208	0.116	0.114	0.116	1.325	0.035438	6.245	0.0651	0.461	0.43244	17.957	0.00041932	1.739	2.396	2.353	0.234	0.584	0.204	1.248	1.468	1.16	0.134	0.204	0.276	0.878666	0.58222	0.750956	0.282051	0.643836	1.51471
TEA006193.1	458	S	PREDICTED: phosphoenolpyruvate carboxylase 4 [Eucalyptus grandis]	---	0.94339	2.20823e-16	163.74	LFGESQIGRT(0.057)S(0.943)FEK	2	0.12434	18	1.382	1.76	1.053	0.201	0.272	0.205	1.757	1.346	1.023				0.984	0.93394	6.187	0.00052111					1.739	2.396	2.353	0.234	0.584	0.204	1.248	1.468	1.16	0.134	0.204	0.276	0.79471	0.734558	0.447514	0.858974	0.465753	1.0049
TEA006193.1	425	S	PREDICTED: phosphoenolpyruvate carboxylase 4 [Eucalyptus grandis]	---	0.734721	2.61557e-08	109.19	FVDGNIANS(0.735)NNS(0.409)PAVS(0.857)PR	2	-0.30322	4										1.006	0.994										1.739	2.396	2.353	0.234	0.584	0.204	1.248	1.468	1.16	0.134	0.204	0.276
TEA006196.1	472	S	PREDICTED: protein decapping 5 isoform X2 [Vitis vinifera]	---	0.982268	8.90039e-27	73.916	S(0.009)KEGDENY(0.008)S(0.982)DEDDFQDEDS(0.001)AELPNFEIKPVYNK	4	-0.43415	10	0.937		0.926	0.89	1.355		1.29		1.082	0.958	0.56		1.273	0.114321	0.83	0.57714	0.676	0.35682	1.563	0.23264	1.018	0.873	0.903	1.028	1.145	0.854	1.015	0.934	1.042		1.187		0.920432		1.02547	0.865759	1.18341
TEA006210.1	25	S	PREDICTED: WASH complex subunit CCDC53 homolog isoform X2 [Eucalyptus grandis]	---	0.811945	0.00317317	45.844	QKS(0.812)WS(0.009)PDAY(0.179)RDEAWLR	3	0.46136	1		0.57	0.375	1.712	2.456	1.43	0.427	0.808		0.687	0.726	0.808	1.307	0.5944	0.253	0.0130386	0.397	0.005585	0.834	0.4195
TEA006210.1	6	S	PREDICTED: WASH complex subunit CCDC53 homolog isoform X2 [Eucalyptus grandis]	---	1	0.000240563	42.275	S(1)HHPS(1)PAAPPPPPPAVAPLLK	3	-0.67487	1				1
TEA006210.1	52	S	PREDICTED: WASH complex subunit CCDC53 homolog isoform X2 [Eucalyptus grandis]	---	0.999973	1.31182e-82	211.13	SKS(1)VTDEDLDELK	2	-0.67276	13	0.349	0.53	0.33	2.023	2.091	2.022	0.42	0.441	0.449	0.973	1.136	1.235	1.084	0.56478	0.197	0.0081778	0.545	0.0131035	0.392	0.00021606
TEA006210.1	2	S	PREDICTED: WASH complex subunit CCDC53 homolog isoform X2 [Eucalyptus grandis]	---	1	0.000240563	42.275	S(1)HHPS(1)PAAPPPPPPAVAPLLK	3	-0.67487	1				1
[truncated: 6,795 more rows]
[truncated: 14 more columns]
